# Supplementary material for: Iron requirements and uptake strategies of the globally abundant marine ammonia-oxidising archaeon, Nitrosopumilus maritimus SCM1
Source: ISME J. 2019 May 10;13(9):2295–305. doi: 10.1038/s41396-019-0434-8 (PMC6776035; doi:10.1038/s41396-019-0434-8)
Supplement: Supplementary file 2 — Supplementary Table 1 [file 41396_2019_434_MOESM2_ESM.xlsx]

## Sheet: Table S1
	Supplementary Table 1. Growth rate and cellular quota data used in data compilation
	Organism	Reference	Fe´ (pM)	µ (d-1)	µ/µmax (d-1)	Fe:C (µmol mol-1)	Fe:P (mmol mol L-1)
	Emiliania huxleyi	Sunda & Huntsman (1995)	3	0.7	0.625
			5	0.88	0.78	3.7	0.3922
			9.7	0.99	0.88	11	1.166
			24.2	1.1	0.98	13.3	1.4098
			71	1.07	0.95	26.3	2.7878
			253	1.04	0.92	33.2	3.5192
			750	1.12	1
		Schulz et al (2004)	0.06	0.36	0.22
			0.91	0.66	0.41
			2.84	1.2	0.75
			4.75	1.33	0.82
			138.48	1.62	1
	Thalassiosira oceanica	Sunda & Huntsman (1995)	3	0.73	0.46
			10.6	1.1	0.69	4.9	0.5194
			28.2	1.36	0.86	7.1	0.7526
			78	1.55	0.98	11.3	1.1978
			253	1.55	0.98	34.3	3.6358
			760	1.58	1	-
	Thalassiosira pseudonana	Sunda & Huntsman (1997)	9.79	0	0
			23.79	0.51	0.275676	13.33	1.41298
			74.92	1.05	0.567568	26.15	2.7719
			79.76	0.99	0.535135
			122.15	1.19	0.643243	23.78	2.52068
			269.65	1.39	0.751351
			251.39	1.55	0.837838	31.03	3.28918
			413.03	1.6	0.864865
			797.64	1.66	0.897297	69.71	7.38926
			792.78	1.8	0.972973
			1221.26	1.85	1
			2846.81	1.74	0.940541
			8242.54	1.67	0.902703
		Sunda & Huntsman (1995)	23.9	0.5	0.277778	12.5	1.325
			74	1.04	0.577778	24.7	2.6182
			244	1.57	0.872222	39	4.134
			730	1.8	1
				1.76	0.97	149	15.794
	Synechococcus bacillaris (CCMP 1333)	Sunda & Huntsman (2015)	37.8	0.11	0.17
			98.33	0.45	0.73	97.42	10.3265
			328	0.52	0.84	113.3	12.0098
			964.65	0.58	0.93	164.81	17.4699
			3268.78	0.62	1	227.9	24.1574
	Trichodesmium erythraeum	Berman-Frank et al (2001)	16.4351	0.0418914	0.338373
			32.5799	0.0464457	0.375159
			128.122	0.0610386	0.493032
			386.856	0.08778	0.709033
			15773.2	0.123803	1
		Shi et al (2012)	58.05	0.29	0.674419		39.74
			530.16	0.4	0.930233		211.75
			1411.25	0.43	1		367.74
		Boatman et al (2018)	584.81	0.183264	0.508521
			584.81	0.209697	0.581867
			417.722	0.278892	0.77387
			706.329	0.263373	0.730808
			3607.59	0.360387	1
			6174.68	0.315894	0.876542
	Marine Heterotrophic bacteria	Tortell (1996)	40000	8.07592	0.754604
			40000	10.062	0.940182
			40000	10.7022	1
			40000	10.6135	0.99171
			40000	6.82014	0.637266
			25	7.87429	0.735764
			25	6.6891	0.625021
			25	4.10449	0.383519
			25	3.38122	0.315937
			25	3.87443	0.362022
		Price & Granger (1999)	2.97	6.74	0.522481
			2166	12.9	1		0.150846
			2.97	1.21	0.283372
			2166	4.27	1		1.06408
			2.97	2.18	0.295794
			2166	7.37	1		0.203846
			2.97	9.95	0.633758
			2166	15.7	1		2.28308
			2.97	5.79	0.486555
			2166	11.9	1		0.293538
			2.97	5.55	0.26555
			2166	20.9	1		0.905077
