# Supplementary material for: Iron requirements and uptake strategies of the globally abundant marine ammonia-oxidising archaeon, Nitrosopumilus maritimus SCM1
Source: ISME J. 2019 May 10;13(9):2295–305. doi: 10.1038/s41396-019-0434-8 (PMC6776035; doi:10.1038/s41396-019-0434-8)
Supplement: Supplementary file 3 — Supplementary Table 2 [file 41396_2019_434_MOESM3_ESM.xlsx]

## Sheet: Table S2
	Supplementary Table 2. Uptake rates of Fe (Fe' and FeDFB) calculated and compiled by Lis et al (23).
	Fe Substrate	Organism/Study	Reference	S.A (um2)	Fe' (pM)	Uptake rate (mol Fe cell-1 hr-1)	kin (L cell-1 hr-1)	S.A normalised uptake rate (Kin/SA)
	Fe'	Nitrosopumilus maritimus SCM1	This study	0.42	250	1.5636e-22	6.2544e-13	1.48914e-12
				0.42	250	8.16636e-23	3.26655e-13	7.77749e-13
				0.42	500	9.6998e-23	3.87992e-13	9.23791e-13
				0.42	500	1.33404e-22	5.33616e-13	1.27051e-12
				0.42	500	9.44153e-23	3.77661e-13	8.99193e-13
		Emiliania huxleyi	Sunda & Huntsman (1995)	32.8448	5	3.245e-20	6.49e-09	1.97596e-10
				32.8448	5	3.835e-20	7.67e-09	2.33523e-10
				31.8475	5.1	4.42921e-20	8.68472e-09	2.72697e-10
				33.9489	5.1	5.06075e-20	9.92304e-09	2.92293e-10
				33.3378	9.3	8.74833e-20	9.40681e-09	2.82167e-10
				35.1551	9.3	8.90167e-20	9.57168e-09	2.7227e-10
				35.8689	9.7	1.111e-19	1.14536e-08	3.19318e-10
				35.8689	9.7	1.14467e-19	1.18007e-08	3.28995e-10
				37.3918	19.3	1.41542e-19	7.33377e-09	1.96133e-10
				37.3918	19.3	1.19146e-19	6.17336e-09	1.65099e-10
				36.139	24.2	1.48133e-19	6.12121e-09	1.6938e-10
				36.139	24.2	1.52342e-19	6.29511e-09	1.74192e-10
				36.139	71	3.15829e-19	4.4483e-09	1.23089e-10
				36.139	71	2.96746e-19	4.17952e-09	1.15651e-10
				35.5327	73	2.568e-19	3.51781e-09	9.90019e-11
			Shi et al (2010)	38.2353	9.7	4.54404e-20	4.68458e-09	1.2252e-10
				38.2353	12.1872	5.81637e-20	4.77253e-09	1.2482e-10
				38.2353	14.9231	7.27046e-20	4.87196e-09	1.2742e-10
				39	27.6	1.25415e-19	4.54404e-09	1.16514e-10
				39	34.3231	1.47227e-19	4.28944e-09	1.09986e-10
			Lane et al (2009)	59.8788	8.22192	8.20945e-20	9.98483e-09	1.66751e-10
		Thalassisosira oceanica	Sunda & Huntsman (1995)	90.5331	3.9	4.35375e-20	1.11635e-08	1.23308e-10
				87.5275	7.1	9.65708e-20	1.36015e-08	1.55397e-10
				86.0053	10.6	1.45e-19	1.36792e-08	1.59051e-10
				86.0053	10.6	9e-20	8.49057e-09	9.87215e-11
				89.7864	19.3	1.94667e-19	1.00864e-08	1.12337e-10
				89.7864	19.3	1.94667e-19	1.00864e-08	1.12337e-10
				95.6766	28.2	3.234e-19	1.14681e-08	1.19863e-10
				95.6766	28.2	2.72067e-19	9.64775e-09	1.00837e-10
				92.0173	52	4.80708e-19	9.24439e-09	1.00464e-10
				101.391	78	6.84e-19	8.76923e-09	8.64895e-11
				102.794	78	5.59417e-19	7.17201e-09	6.97706e-11
			Shi et al (2010)	78.5	39.7949	8.32547e-19	2.0921e-08	2.66509e-10
				78.5	99.4872	1.61884e-18	1.62719e-08	2.07285e-10
				78.5	186.538	2.54389e-18	1.36374e-08	1.73724e-10
				78.5	11	1.90289e-19	1.7299e-08	2.20369e-10
				78.5	19.6	3.27106e-19	1.66891e-08	2.126e-10
			Lane et al (2009)	78.5398	8.22192	5.03035e-20	6.11822e-09	7.78996e-11
			Marchetti et al (2006)	80	5.7678	5.7626e-20	9.99099e-09	1.24887e-10
		Thalassiosira pseudonana	Sunda & Huntsman (1995)	38.3137	23.9	9.10583e-20	3.80997e-09	9.94415e-11
				38.3137	23.9	9.38458e-20	3.9266e-09	1.02486e-10
				36.9266	28.3	6.76958e-20	2.39208e-09	6.47793e-11
				38.9979	74	3.52087e-19	4.75794e-09	1.22005e-10
				38.9979	74	3.25371e-19	4.3969e-09	1.12747e-10
				45.6474	77	3.54042e-19	4.59794e-09	1.00727e-10
				45.0156	244	8.023e-19	3.28811e-09	7.30439e-11
				45.0156	244	5.8575e-19	2.40061e-09	5.33285e-11
			Lane et al (2009)	50.2655	82.2192	3.05502e-19	3.7157e-09	7.39216e-11
		Synechococcus sp. WH7803	Lis et al (2015)	3.14159	24.7314	4.36819e-21	1.76625e-10	5.62216e-11
				3.14159	18.5407	2.26369e-21	1.22093e-10	3.88633e-11
		Synechococcus sp. WH8102	Lis et al (2015)	3.14159	74.9174	1.72793e-20	2.30645e-10	7.34167e-11
				3.14159	23.4714	1.8211e-21	7.75882e-11	2.46971e-11
				3.14159	37.063	5.16182e-21	1.39272e-10	4.43315e-11
				3.14159	52.3787	9.11058e-21	1.73937e-10	5.53658e-11
		Synechococcus sp. CCMP1183	Lis et al (2015)	12.5664	19.8028	9.62104e-21	4.85842e-10	3.86621e-11
		Synechococcus sp. PCC7002	Lis et al (2015)	7.06858	3.83909	6.113e-21	1.5923e-09	2.25265e-10
				7.06858	3.97171	2.0293e-20	5.1094e-09	7.22833e-10
		Trichodesmium erythraeum	Lis et al (2015)	188.496	77.5156	8.83559e-19	1.13985e-08	6.04707e-11
		Marine heterotrophic bacteria:	Granger & Price (1999)	12.56	2.9	1.038e-21	3.49495e-10	2.7826e-11
				12.56	2.9	1.314e-21	4.42424e-10	3.52248e-11
				12.56	2.9	2.466e-21	8.30303e-10	6.61069e-11
				12.56	2.9	4.56e-22	1.53535e-10	1.22241e-11
				12.56	2.9	2.322e-20	7.81818e-09	6.22467e-10
				12.56	2.9	1.74e-21	5.85859e-10	4.66448e-11
				12.56	2.9	5.13e-21	1.72727e-09	1.37521e-10
	FeDFB	Nitrosopumilus maritimus SCM1	This study	0.42	250000	2.63899e-21	2.63899e-15	6.2833e-15
				0.42	250000	2.84668e-21	2.84668e-15	6.77782e-15
				0.42	250000	2.94442e-21	2.94442e-15	7.01054e-15
				30.8761	4000	1.64672e-20	4.11681e-12	1.33333e-13
		Phaeocystis sp.	Strzepek et al (2011)	28.8491	4000	6.61125e-21	1.65281e-12	5.72917e-14
				29.767	4000	5.45729e-21	1.36432e-12	4.58333e-14
				78.5	4000	2.28103e-20	5.70257e-12	7.26443e-14
		Thalasiossira oceanica	Strzepek et al (2011)	78.5	10000	4.3332e-20	4.3332e-12	5.52e-14
			Maldonado and Price (2001)	380	45000	1.32e-18	2.93333e-11	7.7193e-14
		Thalassiosira weisfloggi	Shaked et al (2004)	380	70000	1.55625e-18	2.22321e-11	5.85055e-14
			Lis et al (2014)	380	90000	2.4e-18	2.66667e-11	7.01754e-14
			Maldonado & Price (2001)	51	49000	2.75e-19	5.61224e-12	1.10044e-13
		Thalasiossira pseudonana	Lis et al (2014)	51	49000	1.30417e-19	2.66156e-12	5.21875e-14
				51	49000	2.32083e-19	4.73639e-12	9.28705e-14
				51	49000	1.70417e-19	3.47789e-12	6.81939e-14
				51	49000	2.60417e-19	5.31463e-12	1.04208e-13
				51	49000	2.54583e-19	5.19558e-12	1.01874e-13
				51	49000	1.50833e-19	3.07823e-12	6.03575e-14
				801	1000	1.08049e-19	1.08049e-10	1.34893e-13
		Thalassiosira antarctica	Hassler and Schoemann (2009)	40.715	100000	1.67e-19	1.67e-12	4.10168e-14
		Emiliania huxleyi	Lis et al (2014)	12.5664	85900.2	4.85631e-20	5.65344e-13	4.49886e-14
		Nannochloropsis oculata	Lis et al (2014)	12.56	10000	4.086e-21	4.086e-12	3.25318e-13
		Marine heterotrophic bacteria:	Granger & Price (1999)	12.56	10000	3.786e-21	3.786e-12	3.01433e-13
				12.56	10000	5.022e-21	5.022e-12	3.99841e-13
				12.56	10000	2.01e-21	2.01e-12	1.60032e-13
