# Supplementary material for: Iron requirements and uptake strategies of the globally abundant marine ammonia-oxidising archaeon, Nitrosopumilus maritimus SCM1
Source: ISME J. 2019 May 10;13(9):2295–305. doi: 10.1038/s41396-019-0434-8 (PMC6776035; doi:10.1038/s41396-019-0434-8)
Supplement: Supplementary file 4 — Supplementary Table 3 [file 41396_2019_434_MOESM4_ESM.xlsx]

## Sheet: Table S3
	Supplementary Table 3. Genes encoding for metal uptake/acquisition proteins in marine AOA
			Candidate genes
		Proteins	Nitrosopumilus maritimus SCM1	Nitrosopelagicus brevis	Nitrosopumilus piranensis	Nitrosopumilus adriaticus
	Siderophore biosynthesis	SIP
		EntE
		EntF
		rhbC
	Siderophore binding & uptake	TBDT_MCL2
		FhuA/B/C
		FhuD/FepB (periplasmic binding protein)	nmar_0976		NPIRD3C_1178	NADRNF5_0974
		TBDT_MCL3
		FatB
	Haem uptake	TBDT_MCL1
		HemS
		HutB
	Fe2+	FeoA/B/C		T478_0963
	Fe3+	AfuA
		FTR1
	General divalent metal uptake	TroA/B/C superfamily (Mn2+/Zn2+/Fe2+)	nmar_0328, nmar_0330, nmar_0331, nmar_0329		NPIRD3C_0731, NPIRD3C_0733, NPIRD3C_0734, NPIRD3C_0732
		ZIP (Zn2+/Fe2+)	nmar_1130, nmar_1662	A7X95_06380	NPIRD3C_0398	NSED_01590
		NRAMP
