# Supplementary material for: Iron requirements and uptake strategies of the globally abundant marine ammonia-oxidising archaeon, Nitrosopumilus maritimus SCM1
Source: ISME J. 2019 May 10;13(9):2295–305. doi: 10.1038/s41396-019-0434-8 (PMC6776035; doi:10.1038/s41396-019-0434-8)
Supplement: Supplementary file 5 — Supplementary Table 4 [file 41396_2019_434_MOESM5_ESM.xlsx]

## Sheet: Nmar_0331
Supplementary Table 4.	Results of search of TARA metagenomic database for homologs of Nmar_0331, Nmar_0329, Nmar_1130, Nmar_1662, Nmar_0332 and T478_0963
	TARA_018_SRF_0.22-1.6	TARA_018_SRF_<-0.22	TARA_018_DCM_<-0.22	TARA_030_DCM_0.22-1.6	TARA_030_SRF_0.22-1.6	TARA_032_SRF_0.22-1.6	TARA_032_DCM_0.22-1.6	TARA_033_SRF_0.22-1.6	TARA_031_SRF_0.22-1.6	TARA_031_SRF_<-0.22	TARA_032_SRF_<-0.22	TARA_032_DCM_<-0.22	TARA_007_SRF_0.22-1.6	TARA_007_DCM_0.22-1.6	TARA_065_SRF_0.22-3	TARA_065_DCM_0.22-3	TARA_065_MES_0.22-3	TARA_066_SRF_0.22-3	TARA_066_DCM_0.22-3	TARA_062_SRF_0.22-3	TARA_058_DCM_0.22-3	TARA_057_SRF_0.22-3	TARA_056_SRF_0.22-3	TARA_034_SRF_0.22-1.6	TARA_034_DCM_0.22-1.6	TARA_036_DCM_0.22-1.6	TARA_038_DCM_0.22-1.6	TARA_039_DCM_0.22-1.6	TARA_042_SRF_0.22-1.6	TARA_042_DCM_0.22-1.6	TARA_045_SRF_0.22-1.6	TARA_052_SRF_0.22-1.6	TARA_052_DCM_0.22-1.6	TARA_048_SRF_0.22-1.6	TARA_041_SRF_0.22-1.6	TARA_041_DCM_0.22-1.6	TARA_037_MES_0.22-1.6	TARA_056_MES_0.22-3	TARA_064_SRF_0.22-3	TARA_064_DCM_0.22-3	TARA_064_MES_0.22-3	TARA_072_SRF_0.22-3	TARA_072_DCM_0.22-3	TARA_070_MES_0.22-3	TARA_070_SRF_0.22-3	TARA_068_MES_0.22-3	TARA_068_SRF_0.22-3	TARA_068_DCM_0.22-3	TARA_067_SRF_0.22-3
Gene_ID	taxonomy	TARA_A100000164	TARA_A100000171	TARA_A100000172	TARA_A100001011	TARA_A100001015	TARA_A100001035	TARA_A100001037	TARA_A100001234	TARA_A100001388	TARA_A100001391	TARA_A100001515	TARA_A100001518	TARA_A200000113	TARA_A200000159	TARA_B000000437	TARA_B000000441	TARA_B000000460	TARA_B000000475	TARA_B000000477	TARA_B000000532	TARA_B000000557	TARA_B000000565	TARA_B000000609	TARA_B100000003	TARA_B100000029	TARA_B100000035	TARA_B100000073	TARA_B100000085	TARA_B100000123	TARA_B100000131	TARA_B100000161	TARA_B100000212	TARA_B100000214	TARA_B100000242	TARA_B100000282	TARA_B100000287	TARA_B100000315	TARA_B100000378	TARA_B100000401	TARA_B100000405	TARA_B100000408	TARA_B100000424	TARA_B100000427	TARA_B100000446	TARA_B100000459	TARA_B100000470	TARA_B100000475	TARA_B100000482
OM-RGC.v1.006924750	Biota;	Archaea	0	0	0	0	0	0	4.82801e-07	0	2.3826e-09	0	0	0	0	0	2.07708e-08	2.2572e-09	0	2.11912e-09	5.08612e-08	0	0	0	0	0	2.98924e-07	0	0	0	0	0	0	0	0	0	0	0	0	0	0	0	0	0	2.4092e-08	0	1.97376e-08	0	4.57095e-07
OM-RGC.v1.004211356	Biota;	Archaea;	Thaumarchaeota;	Nitrosopumilales;	Nitrosopumilaceae;	Nitrosopumilus;	Nitrosopumilus	maritimus	0	0	0	0	0	0	0	0	0	0	0	0	0	0	0	0	0	0	0	0	0	5.00027e-09	0	0	0	0	0	0	0	0	0	0	0	0	0	0	0	0	0	0	0
OM-RGC.v1.004257528	Biota;	Archaea;	Thaumarchaeota;	Nitrosopumilales;	Nitrosopumilaceae;	Nitrosopumilus	2.54389e-07	0	0	0	0	0	1.26422e-08	6.24626e-09	0	0	0	0	2.3113e-08	3.61413e-08	0	3.74615e-09	1.0544e-08	1.97173e-06	2.06815e-06	0	0	0	0	1.82754e-09	1.39859e-09	0	0	0	0	0	0	0	0	0	0	0	0	0	0	0	0	0	0
OM-RGC.v1.004258749	Biota;	Archaea;	Thaumarchaeota;	Nitrosopumilales;	Nitrosopumilaceae;	Nitrosopumilus	2.10125e-08	0	0	0	3.3956e-09	0	0	0	0	0	0	0	8.68675e-09	9.49117e-09	0	1.9016e-09	0	1.56998e-07	7.0319e-08	0	0	0	0	0	4.84846e-10	0	0	0	0	0	0	0	0	0	0	0	0	0	0	0	0	0	0
OM-RGC.v1.005493202	Biota;	Archaea;	Euryarchaeota;	Halobacteria;	Haloferacales;	Haloferacaceae;	Haloferax;	Haloferax	volcanii	0	0	0	0	0	0	0	0	0	0	0	0	0	0	0	0	0	0	0	0	0	0	0	0	0	0	0	0	0	0	0	0	0	0	0	0	0	0	0	0
OM-RGC.v1.006031320	Biota;	Archaea;	Thaumarchaeota;	Nitrosopumilales;	Nitrosopumilaceae;	Nitrosopumilus	1.8025e-08	0	0	0	2.14188e-08	0	7.24953e-09	0	0	0	0	0	1.80954e-08	5.41578e-09	3.2779e-09	1.09045e-09	0	1.18799e-07	1.52283e-07	0	0	0	0	3.73462e-09	2.09591e-09	0	0	0	0	0	0	0	0	0	0	0	0	0	0	0	0	0	0
OM-RGC.v1.006052078	Biota;	Archaea;	Thaumarchaeota;	Nitrosopumilales;	Nitrosopumilaceae;	Nitrosopumilus	2.94909e-07	0	0	0	0	0	0	0	0	0	0	0	7.15936e-08	4.37016e-08	0	0	2.08854e-08	1.68293e-06	1.94857e-06	0	0	0	0	0	0	0	0	0	0	0	0	0	0	0	0	0	0	0	0	0	0	0	0
OM-RGC.v1.006055105	Biota;	Archaea;	Thaumarchaeota;	Nitrosopumilales;	Nitrosopumilaceae;	Nitrosopumilus	0	0	0	0	0	0	6.04126e-10	0	0	0	0	0	0	0	0	0	7.88736e-09	1.70718e-07	1.75755e-07	0	0	0	0	0	0	0	0	0	0	0	0	0	0	0	0	0	0	0	0	0	0	0	0
OM-RGC.v1.006320883	Biota;	Archaea;	Thaumarchaeota;	Nitrosopumilales;	Nitrosopumilaceae;	Nitrosopumilus;	Nitrosopumilus	maritimus	0	0	0	0	0	0	0	0	0	0	0	0	0	0	0	0	0	0	0	2.83194e-09	0	0	0	0	0	0	0	0	0	0	0	0	0	0	0	0	0	0	0	0	0
OM-RGC.v1.007333290	Biota;	Archaea;	Thaumarchaeota;	Nitrosopumilales;	Nitrosopumilaceae;	Nitrosopumilus	0	0	0	0	0	0	2.59591e-07	2.59599e-08	0	0	0	0	0	0	3.0511e-08	5.06676e-08	0	1.97049e-07	1.48959e-07	0	0	0	0	1.61497e-08	5.51202e-08	0	0	0	0	0	0	0	0	0	0	0	0	0	1.18972e-08	0	0	0	0
OM-RGC.v1.008026071	Biota;	Archaea;	Thaumarchaeota	3.0309e-09	0	0	0	0	0	0	1.72359e-09	0	0	0	0	0	5.90026e-09	2.8045e-08	4.824e-09	0	0	1.39414e-08	0	0	6.44166e-09	0	2.09663e-09	4.56384e-08	0	0	0	0	0	0	0	0	0	0	0	0	0	1.53305e-09	8.29138e-09	0	0	5.25229e-07	5.71905e-09	0	1.95133e-09
OM-RGC.v1.008026095	Biota;	Archaea;	Thaumarchaeota	1.61322e-09	0	0	0	0	0	1.7747e-08	1.12854e-09	0	0	0	0	0	0	3.51667e-08	6.40588e-08	0	3.31317e-09	4.06059e-09	0	5.69594e-09	8.99891e-09	0	1.17668e-09	2.7069e-08	0	0	0	0	7.17099e-09	0	0	0	0	0	2.50515e-09	0	0	4.59915e-09	0	0	0	5.30709e-07	0	5.99548e-09	0
OM-RGC.v1.008026434	Biota;	Archaea;	Thaumarchaeota	2.71804e-08	0	0	0	0	0	2.38796e-09	4.51417e-10	0	0	0	5.0542e-09	6.64317e-08	1.13399e-07	1.21804e-06	1.60825e-06	0	1.92888e-06	2.78726e-06	0	1.36418e-08	2.46013e-09	0	8.38651e-09	2.79646e-08	0	0	0	0	0	0	0	1.26378e-09	0	0	0	0	0	3.40383e-07	7.48588e-07	8.00792e-09	0	1.03055e-07	4.43518e-09	1.73826e-07	2.51619e-09
OM-RGC.v1.008034394	Biota;	Archaea;	Thaumarchaeota	0	0	0	0	0	8.93189e-09	3.22796e-07	4.90266e-07	1.26654e-09	0	0	8.00248e-09	0	0	1.1805e-07	2.40073e-07	0	6.14594e-09	0	7.08211e-08	2.21857e-08	1.28671e-07	6.68694e-08	9.21681e-07	2.8164e-06	0	3.57488e-08	5.4232e-09	8.57793e-09	2.748e-07	0	0	0	0	0	5.20885e-07	0	1.28268e-08	4.82145e-08	4.80333e-08	0	0	2.74753e-09	0	0	0
OM-RGC.v1.008034465	Biota;	Archaea;	Thaumarchaeota	0	0	0	0	0	0	1.03229e-07	9.17881e-09	0	0	0	4.14163e-09	0	0	4.10051e-07	4.65438e-07	4.42799e-09	2.3126e-08	2.88979e-08	6.55728e-08	5.62047e-08	1.62077e-07	3.20514e-08	1.85273e-08	3.64005e-07	9.81397e-09	2.05002e-06	2.42805e-08	3.47952e-08	1.52348e-06	0	0	0	0	0	2.01383e-06	0	2.7934e-08	1.54225e-07	1.21314e-07	0	0	0	0	0	0
OM-RGC.v1.008040930	Biota;	Archaea;	Thaumarchaeota	0	0	0	0	0	0	1.44519e-06	2.23588e-08	1.35393e-08	0	0	3.80644e-08	1.96898e-09	0	5.66175e-07	5.70346e-07	4.42799e-09	1.88851e-08	2.89655e-08	4.09435e-08	2.64434e-08	1.01157e-07	1.99549e-08	3.84667e-08	2.94665e-06	0	1.93232e-07	0	0	1.5408e-07	0	0	2.38175e-09	0	0	1.33682e-07	0	5.15665e-09	1.40336e-07	4.49976e-07	0	0	0	0	0	0
OM-RGC.v1.008043776	Biota;	Archaea;	Thaumarchaeota	3.42749e-07	0	0	0	0	0	7.34598e-07	0	3.81229e-09	0	0	3.24311e-08	1.40397e-08	4.53056e-08	8.11906e-08	9.0505e-08	0	4.67472e-07	5.68144e-07	0	0	4.27286e-09	0	0	5.65332e-07	0	0	0	0	0	0	0	0	0	0	0	0	0	3.20868e-08	4.25642e-08	0	0	2.35417e-08	0	1.96374e-08	0
OM-RGC.v1.008046914	Biota;	Archaea;	Thaumarchaeota;	Nitrosopumilales;	Nitrosopumilaceae	3.29244e-08	0	0	0	3.07011e-09	0	0	4.02171e-09	0	0	0	0	0	1.2222e-08	0	0	2.54158e-10	1.85173e-07	2.27224e-07	0	0	0	0	0	0	0	0	0	0	0	0	0	0	0	0	0	0	0	0	0	0	0	0	0
OM-RGC.v1.008055207	Biota;	Archaea;	Thaumarchaeota	0	0	0	0	0	0	0	0	0	0	0	0	0	0	0	0	0	0	0	0	0	0	0	0	1.15264e-09	0	0	0	0	0	0	0	0	0	0	0	0	0	0	0	0	0	0	0	0	0
OM-RGC.v1.008056430	Biota;	Archaea;	Thaumarchaeota	4.79078e-09	0	0	0	0	0	9.02925e-08	0	0	0	0	0	1.96898e-09	1.2222e-08	2.53951e-08	8.09183e-08	6.48385e-09	1.7096e-08	1.41444e-08	0	0	0	0	0	6.12442e-07	0	0	0	0	0	0	0	0	0	0	0	0	0	5.427e-09	5.40155e-09	0	0	0	2.85953e-09	0	0
OM-RGC.v1.008313897	Biota;	Archaea;	Thaumarchaeota	9.17257e-10	0	0	0	0	0	4.74562e-08	0	4.82998e-09	0	0	0	0	0	2.04e-08	2.13837e-08	0	3.39394e-09	2.0592e-09	6.41332e-09	4.36165e-09	0	0	4.83881e-08	1.77926e-07	0	6.10836e-09	0	0	1.70029e-08	0	0	0	0	0	1.97413e-08	0	0	1.55487e-09	5.47844e-09	0	0	8.83197e-10	0	1.5863e-09	0
OM-RGC.v1.008354582	Biota;	Archaea;	Thaumarchaeota;	Nitrosopumilales	0	0	0	0	0	0	0	0	0	0	0	0	0	0	0	0	1.25132e-08	0	0	0	0	0	0	0	0	0	0	0	0	0	0	0	0	0	0	0	1.75469e-08	1.16376e-07	0	0	7.33998e-08	0	0	2.59978e-07	0
OM-RGC.v1.008372240	Biota;	Archaea;	Thaumarchaeota;	Nitrosopumilales	0	0	0	0	0	0	2.11356e-09	0	0	0	0	0	5.06554e-08	3.11312e-08	4.7951e-09	4.1624e-08	1.61162e-06	3.22058e-08	0	0	0	0	0	0	6.10209e-07	0	0	0	0	0	0	0	0	0	0	0	4.66703e-08	4.90321e-08	0	0	6.26317e-07	0	0	8.41101e-08	0
OM-RGC.v1.008373346	Biota;	Archaea;	Thaumarchaeota;	Nitrosopumilales	0	0	0	0	0	0	0	0	0	0	0	0	0	0	0	0	3.22523e-08	0	0	0	0	0	0	0	0	0	0	0	0	0	0	0	0	0	0	0	1.46024e-07	1.27228e-07	0	0	3.67692e-08	0	0	5.70129e-08	0
OM-RGC.v1.008382101	Biota;	Archaea;	Thaumarchaeota;	Nitrosopumilales;	Nitrosopumilaceae	9.40436e-09	0	0	0	0	0	0	0	0	0	0	0	0	0	3.5214e-09	1.16896e-08	2.26365e-07	4.08727e-08	2.78295e-08	0	0	0	0	0	1.13992e-07	0	0	0	0	0	0	0	0	0	0	0	0	1.23965e-09	0	0	7.73505e-08	0	7.70209e-09	0
OM-RGC.v1.008383686	Biota;	Archaea;	Thaumarchaeota;	Nitrosopumilales	0	0	0	0	0	0	0	0	0	0	0	0	0	0	0	0	5.63383e-09	0	0	0	0	0	0	0	0	0	0	0	0	0	0	0	0	0	0	0	0	0	0	0	9.77278e-09	0	0	5.82118e-09	0
OM-RGC.v1.008401273	Biota;	Archaea;	Thaumarchaeota;	Nitrosopumilales	0	0	0	0	0	0	0	0	0	0	0	0	0	0	0	0	5.62578e-08	0	0	0	0	0	0	0	0	0	0	0	0	0	0	0	0	0	0	0	1.09038e-08	5.53447e-09	0	0	9.34028e-08	0	0	1.73348e-08	0
OM-RGC.v1.008405881	Biota;	Archaea;	Thaumarchaeota;	Nitrosopumilales	2.06747e-08	0	0	0	0	0	2.36719e-09	0	0	0	0	0	5.65226e-08	2.92927e-08	3.50267e-08	9.79286e-08	8.19684e-07	5.37213e-08	5.869e-08	0	0	0	0	0	1.85308e-07	0	0	0	0	0	0	0	0	0	0	0	2.74696e-09	1.63001e-08	0	0	3.10255e-07	0	1.1981e-08	3.44222e-08	0
OM-RGC.v1.008703944	Biota;	Archaea;	Thaumarchaeota;	Nitrosopumilales	0	0	0	0	0	0	0	0	0	0	0	0	1.66204e-08	2.53328e-08	0	5.90033e-09	4.98058e-06	6.8673e-09	0	0	0	0	0	0	0	1.67535e-08	0	0	0	0	0	0	0	0	0	0	5.52718e-07	8.7145e-07	0	0	4.46142e-06	0	0	1.00479e-06	0
OM-RGC.v1.008847418	Biota;	Archaea;	Thaumarchaeota;	Nitrosopumilales;	Nitrosopumilaceae	0	0	0	0	0	0	0	0	0	0	0	0	0	0	0	0	4.99213e-09	0	0	0	0	0	0	0	0	0	0	0	0	0	0	0	0	0	0	0	0	1.21733e-09	0	0	7.20829e-09	0	0	0
OM-RGC.v1.008848941	Biota;	Archaea;	Thaumarchaeota;	Nitrosopumilales;	Nitrosopumilaceae	4.00543e-07	0	0	0	0	0	0	0	0	0	0	0	6.64323e-08	2.55184e-08	0	0	5.7547e-09	2.26535e-06	3.17553e-06	0	0	0	0	0	4.91348e-09	0	0	0	0	0	0	0	0	0	0	0	0	0	0	0	0	0	0	0
OM-RGC.v1.008877022	Biota;	Archaea;	Thaumarchaeota;	Nitrosopumilales;	Nitrosopumilaceae	0	0	0	0	0	0	1.69374e-08	0	0	0	0	0	3.5659e-08	6.41102e-09	2.57429e-08	8.58683e-08	1.27405e-07	5.04986e-09	1.99237e-08	0	0	0	0	0	2.48106e-07	0	0	0	0	0	0	0	0	0	0	0	0	0	2.81677e-09	0	6.00549e-08	0	0	0
OM-RGC.v1.008900100	Biota;	Archaea;	Thaumarchaeota;	Nitrosopumilales;	Nitrosopumilaceae	1.42896e-09	0	0	0	0	0	0	0	0	0	0	0	0	0	0	0	8.92687e-09	5.65688e-08	9.1988e-08	0	0	0	0	0	0	0	0	0	0	0	0	0	0	0	0	0	0	0	0	0	0	0	0	0
OM-RGC.v1.008902585	Biota;	Archaea;	Thaumarchaeota;	Nitrosopumilales;	Nitrosopumilaceae;	Nitrosopumilus;	Nitrosopumilus	maritimus	0	0	0	0	0	0	0	0	0	0	0	0	0	0	0	0	0	0	0	0	0	0	0	0	0	0	0	0	0	0	0	0	0	0	0	0	0	0	0	0	0
OM-RGC.v1.009086859	Biota;	Archaea;	Thaumarchaeota;	Nitrosopumilales;	Nitrosopumilaceae	0	0	0	0	0	0	0	0	0	0	0	0	0	0	0	0	1.6359e-08	0	7.64369e-09	0	0	0	0	0	0	0	0	0	0	0	0	0	0	0	0	0	7.29617e-09	3.9661e-09	0	0	1.28948e-08	0	0	0
OM-RGC.v1.009177520	Biota;	Archaea;	Thaumarchaeota;	Nitrosopumilales	0	0	0	0	0	0	0	0	0	0	0	0	0	0	0	0	1.02851e-07	0	0	0	0	0	0	0	0	0	0	0	0	0	0	0	0	0	0	0	1.54927e-08	6.91681e-07	0	0	3.26318e-07	0	0	3.77537e-07	0
OM-RGC.v1.009441584	Biota;	Archaea;	Thaumarchaeota;	Nitrosopumilales;	Nitrosopumilaceae	0	0	0	0	0	0	0	0	0	0	0	0	0	0	0	0	4.16691e-08	3.49463e-07	3.99003e-07	0	0	0	0	0	0	0	0	0	0	0	0	0	0	0	0	0	0	0	0	0	0	0	0	0
OM-RGC.v1.009472517	Biota;	Archaea;	Thaumarchaeota;	Nitrosopumilales	0	0	0	0	0	0	0	0	0	0	0	0	1.4731e-08	0	0	0	5.01985e-07	0	0	0	0	0	0	0	0	0	0	0	0	0	0	0	0	0	0	0	6.66972e-08	9.11314e-07	0	0	7.74051e-07	0	0	5.54597e-07	0
OM-RGC.v1.009595285	Biota;	Archaea;	Thaumarchaeota;	Nitrosopumilales;	Nitrosopumilaceae	1.29788e-09	0	0	0	0	0	0	0	0	0	0	0	0	0	4.62644e-09	0	1.15912e-07	5.20597e-09	1.56943e-08	0	0	0	0	0	5.28441e-08	0	0	0	0	0	0	0	0	0	0	0	0	0	0	0	1.41058e-07	0	0	2.59176e-08
OM-RGC.v1.009629062	Biota;	Archaea;	Thaumarchaeota;	Nitrosopumilales;	Nitrosopumilaceae	0	0	0	0	0	0	0	0	0	0	0	0	0	0	7.26272e-08	1.21878e-07	1.72595e-08	4.99773e-08	0	0	0	0	0	0	3.3718e-08	0	0	0	0	0	0	0	0	0	0	9.30757e-09	0	5.61609e-09	9.95114e-09	0	0	0	8.54812e-08	0
OM-RGC.v1.009630078	Biota;	Archaea;	Thaumarchaeota;	Nitrosopumilales;	Nitrosopumilaceae	0	0	0	0	0	0	0	0	0	0	0	0	0	0	0	4.12099e-08	3.83546e-10	5.38548e-10	7.84713e-09	0	0	0	0	0	0	0	0	0	0	0	0	0	0	0	0	0	0	0	0	0	0	0	0	0
OM-RGC.v1.009650460	Biota;	Archaea;	Thaumarchaeota;	Nitrosopumilales;	Nitrosopumilaceae	0	0	0	0	0	0	0	0	0	0	0	0	0	0	0	2.6005e-09	1.72024e-08	0	0	0	0	0	0	0	0	0	0	0	0	0	0	0	0	0	0	0	7.63957e-09	0	0	0	3.07264e-08	0	0	0
OM-RGC.v1.009706920	Biota;	Archaea;	Thaumarchaeota;	Nitrosopumilales;	Nitrosopumilaceae	0	0	0	0	0	0	1.21612e-07	3.49981e-08	2.72789e-09	0	0	0	0	0	2.16191e-08	4.64016e-08	0	1.37638e-07	1.59308e-07	0	0	0	0	6.48365e-08	4.12455e-08	0	0	0	0	0	0	0	0	0	0	0	0	0	3.33526e-09	6.28704e-09	0	0	3.20104e-09	0
OM-RGC.v1.009924669	Biota;	Archaea;	Thaumarchaeota;	Nitrosopumilales	0	0	0	0	0	0	0	0	0	0	0	0	0	0	0	0	3.62952e-07	0	0	0	0	0	0	0	0	2.68608e-09	0	0	0	0	0	0	0	0	0	0	5.93029e-08	1.21191e-06	0	0	8.08707e-07	0	0	1.34094e-06	2.82061e-09
OM-RGC.v1.009954664	Biota;	Archaea;	Thaumarchaeota	0	0	0	0	0	0	0	4.96732e-10	0	0	0	0	0	0	0	5.3891e-09	0	0	0	0	0	0	0	2.3071e-09	1.8369e-08	0	0	0	0	0	0	0	0	0	0	0	0	0	0	0	0	0	0	0	0	0
OM-RGC.v1.010276529	Biota;	Archaea;	Thaumarchaeota	2.25117e-07	0	0	0	0	0	1.67715e-08	0	0	0	0	0	5.31339e-08	1.58737e-07	1.02836e-08	0	6.18617e-09	3.8096e-07	5.65738e-07	0	0	0	0	0	2.8764e-08	0	0	0	0	0	0	0	0	0	0	0	0	0	0	0	0	0	0	0	9.61424e-09	1.51659e-08
OM-RGC.v1.011092324	Biota;	Archaea;	Thaumarchaeota;	Nitrosopumilales	0	0	0	0	0	0	0	0	0	0	0	0	0	0	0	0	5.43099e-08	0	0	0	0	0	0	0	0	0	0	0	0	0	0	0	0	0	0	0	2.8363e-08	4.09063e-07	0	0	1.58522e-07	0	0	2.5722e-07	0
OM-RGC.v1.011638729	Biota;	Archaea;	Thaumarchaeota;	Nitrosopumilales;	Nitrosopumilaceae	1.42226e-09	0	0	0	0	0	0	0	0	0	0	0	0	0	0	0	1.04628e-09	7.82944e-09	2.83691e-08	0	0	0	0	0	0	0	0	0	0	0	0	0	0	0	0	0	0	0	0	0	0	0	0	0
OM-RGC.v1.011898667	Biota;	Archaea;	Thaumarchaeota	0	0	0	0	0	3.03275e-08	3.08261e-06	2.11515e-07	1.81999e-08	0	0	1.89618e-07	0	0	1.04944e-07	1.49555e-07	0	0	0	3.30519e-08	1.70462e-08	8.42602e-08	2.54228e-08	2.62258e-07	5.47984e-06	0	2.66466e-09	0	0	5.71517e-09	0	0	0	0	0	0	0	7.33861e-09	2.74819e-08	4.89485e-08	0	0	0	0	0	0
OM-RGC.v1.013258169	Biota;	Archaea;	Thaumarchaeota	0	0	0	0	0	2.1086e-08	2.32562e-06	1.31547e-07	3.69146e-08	0	0	7.58235e-08	0	0	9.94537e-10	1.53877e-08	0	0	0	0	0	5.83256e-09	1.24268e-09	1.34489e-07	3.59187e-06	0	0	0	0	9.7212e-10	0	0	0	0	0	3.95955e-09	0	0	0	0	0	0	0	0	0	0
OM-RGC.v1.013647375	Biota;	Archaea;	Thaumarchaeota	0	0	0	0	0	2.83373e-08	4.14888e-06	5.5518e-07	6.73745e-08	0	0	1.28841e-07	0	0	5.53732e-09	5.15574e-09	0	0	0	0	1.8486e-09	1.7637e-09	0	5.17643e-07	6.62664e-06	0	0	0	0	6.18572e-09	0	0	0	0	0	5.53821e-09	0	0	2.76781e-10	0	0	0	0	0	0	0
OM-RGC.v1.016171626	Biota;	Archaea;	Thaumarchaeota;	Nitrosopumilales;	Nitrosopumilaceae	0	0	0	0	0	0	0	0	0	0	0	0	0	0	0	0	2.94385e-08	0	0	0	0	0	0	0	0	0	0	0	0	0	0	0	0	0	0	0	0	3.67421e-09	0	0	3.1978e-08	0	2.85263e-09	2.85474e-09
OM-RGC.v1.016522100	Biota;	Archaea;	Thaumarchaeota	0	0	0	0	0	0	1.34676e-06	7.03805e-08	2.28913e-08	0	0	9.07568e-08	0	0	1.87208e-08	3.89718e-08	0	0	0	6.792e-09	8.1507e-09	2.6645e-08	5.53587e-09	4.88961e-08	1.96461e-06	0	0	0	0	3.43479e-09	0	0	0	0	0	0	0	1.7999e-09	4.43506e-09	3.69389e-09	0	0	0	0	0	0
OM-RGC.v1.017523202	Biota;	Archaea;	Thaumarchaeota;	Nitrosopumilales	0	0	0	0	0	0	0	0	0	0	0	0	0	0	0	0	6.5728e-09	0	0	0	0	0	0	0	0	3.62342e-09	0	0	0	0	0	0	0	0	0	0	4.00599e-09	0	0	0	4.14217e-08	0	0	9.34103e-09	0
OM-RGC.v1.018254757	Biota;	Archaea;	Thaumarchaeota;	Nitrosopumilales;	Nitrosopumilaceae;	Nitrosopumilus	0	0	0	0	0	0	1.0283e-09	0	0	0	0	0	0	0	0	0	1.0069e-08	3.98295e-08	4.09866e-08	0	0	0	0	0	0	0	0	0	0	0	0	0	0	0	0	0	0	0	0	0	0	0	0
OM-RGC.v1.018426138	Biota;	Archaea;	Thaumarchaeota;	Nitrosopumilales;	Nitrosopumilaceae;	Nitrosopumilus	3.65073e-09	0	0	0	0	0	0	0	0	0	0	0	0	0	0	0	6.74855e-09	1.88767e-07	2.65285e-07	0	0	0	0	0	0	0	0	0	0	0	0	0	0	0	0	0	0	0	0	0	0	0	0
OM-RGC.v1.018623263	Biota;	Archaea;	Thaumarchaeota;	Nitrosopumilales;	Nitrosopumilaceae	0	0	0	0	0	0	8.27245e-09	0	0	0	0	0	0	0	7.78236e-09	9.48027e-09	8.31949e-09	0	3.69856e-09	0	0	0	0	0	1.7929e-07	0	0	0	0	0	0	0	0	0	0	0	4.13521e-09	0	0	0	1.01626e-08	0	0	0
OM-RGC.v1.018645534	Biota;	Archaea;	Thaumarchaeota;	Nitrososphaeria;	Nitrososphaerales;	Nitrososphaeraceae;	Nitrososphaera	0	0	0	0	0	0	0	0	0	0	0	0	0	0	0	0	9.69261e-09	0	0	0	0	0	0	0	0	0	0	0	0	0	0	0	0	0	0	0	0	0	0	0	2.48534e-08	0
OM-RGC.v1.019250824	Biota;	Archaea;	Thaumarchaeota	1.2654e-07	0	0	0	0	0	9.1371e-09	0	0	0	0	0	5.09414e-08	6.69387e-08	0	0	2.63207e-08	6.49045e-08	9.90355e-08	0	0	0	0	0	1.13875e-08	0	0	0	0	0	0	0	0	0	0	1.57831e-09	0	0	0	0	6.39789e-09	0	0	0	0	2.33597e-07
OM-RGC.v1.021463590	Biota;	Archaea;	Thaumarchaeota	0	0	0	0	0	0	1.57582e-08	7.45522e-09	0	0	0	0	2.3019e-08	4.46533e-09	1.88623e-08	6.14835e-08	0	5.02498e-08	1.84982e-08	0	0	0	0	0	2.87684e-07	0	0	0	0	3.91726e-09	0	0	0	0	0	0	0	0	1.85116e-08	3.87111e-09	0	0	2.45226e-09	0	0	0
OM-RGC.v1.028637986	Biota;	Archaea;	Thaumarchaeota;	Nitrosopumilales;	Nitrosopumilaceae;	Nitrosopumilus	1.16699e-08	0	0	0	0	1.09065e-08	3.18155e-07	0	0	0	0	0	0	0	3.53228e-08	4.27978e-08	0	1.49494e-07	1.70788e-07	0	0	0	0	3.7939e-08	4.2642e-08	0	0	0	0	0	0	0	0	0	0	0	0	0	1.7178e-09	0	0	0	0
OM-RGC.v1.031797977	Biota;	Archaea;	Thaumarchaeota;	Nitrosopumilales;	Nitrosopumilaceae;	Nitrosopumilus	0	0	0	0	0	0	7.38157e-09	0	0	0	0	0	0	0	0	0	6.78483e-09	4.02577e-08	6.83196e-08	0	0	0	0	0	0	0	0	0	0	0	0	0	0	0	0	0	0	0	0	0	0	0	0
OM-RGC.v1.001648719	Biota;	Bacteria	0	0	0	0	0	2.44911e-09	1.03235e-07	9.53266e-08	0	0	0	0	0	0	2.24325e-09	0	0	0	0	9.81365e-10	5.44865e-09	6.14729e-08	0	3.58354e-08	9.75748e-10	0	0	6.89804e-09	0	0	0	0	0	0	0	2.39892e-09	0	0	8.65187e-10	1.6309e-09	0	0	0	0	0	0	0
OM-RGC.v1.001698800	Biota;	Bacteria	0	0	0	0	0	0	5.93534e-08	0	0	0	0	6.00186e-09	0	0	0	8.51424e-10	0	0	0	0	0	0	0	0	3.11419e-07	0	0	0	0	0	0	0	0	0	0	0	0	0	0	0	4.70424e-09	0	0	0	0	0	0
OM-RGC.v1.001739029	Biota;	Bacteria	0	0	0	0	0	0	0	0	0	0	0	0	0	0	1.80062e-07	3.10483e-07	0	0	0	0	0	0	0	0	0	2.35882e-07	0	1.11359e-08	0	0	0	0	0	0	0	0	2.83241e-09	0	0	0	0	0	0	0	0	0	0
OM-RGC.v1.001772354	Biota;	Bacteria	0	1.86543e-07	0	0	0	0	0	0	0	1.43859e-07	2.21179e-09	0	0	0	0	0	0	0	0	0	0	0	0	0	0	2.7215e-09	0	0	0	0	0	0	0	0	0	0	0	0	0	0	0	0	0	0	0	0	0
OM-RGC.v1.002044498	Biota;	Bacteria	5.67648e-08	0	0	0	0	1.48107e-08	2.98781e-07	1.182e-08	3.17204e-08	0	0	0	0	0	1.68029e-07	5.57029e-07	2.67936e-09	3.45625e-08	9.29582e-09	2.0915e-07	2.4407e-07	4.20593e-07	2.51144e-07	2.27582e-08	2.68811e-09	4.22131e-07	1.43136e-07	1.01412e-07	1.45121e-08	2.87341e-09	5.28007e-08	1.18773e-07	1.77979e-07	3.52117e-08	7.87915e-08	9.2012e-09	0	4.34093e-08	2.43358e-07	2.00536e-07	1.72561e-08	8.87884e-08	5.70017e-07	0	4.86867e-08	0	8.33252e-08
OM-RGC.v1.002070421	Biota;	Bacteria	0	0	0	0	0	0	0	0	0	0	0	0	0	0	0	0	0	0	0	0	0	0	7.90521e-09	0	0	0	2.67504e-09	0	0	0	0	0	0	0	0	0	0	1.54317e-09	0	0	0	0	0	0	2.64008e-09	2.76161e-09	0
OM-RGC.v1.002203067	Biota;	Bacteria	0	0	0	0	0	0	0	0	0	0	0	0	0	0	0	1.51715e-09	1.18233e-07	0	0	0	0	0	0	0	6.99256e-10	0	0	0	0	0	0	0	0	0	0	0	3.24176e-09	5.42648e-09	0	0	8.76223e-08	0	0	1.32152e-08	0	1.49611e-07	0
OM-RGC.v1.002208524	Biota;	Bacteria	0	3.4666e-06	0	0	0	0	0	0	0	3.19065e-07	0	0	1.06079e-09	6.60246e-09	0	0	0	0	0	0	0	0	0	0	0	0	0	0	0	0	0	0	0	0	0	0	0	0	0	0	0	0	0	0	0	0	0
OM-RGC.v1.002233335	Biota;	Bacteria	0	0	0	0	0	0	0	0	0	0	0	0	0	4.06494e-09	0	0	0	7.4427e-09	0	0	0	0	0	0	0	0	0	0	0	0	0	0	0	0	0	0	0	0	0	0	0	0	0	0	0	0	0
OM-RGC.v1.002264439	Biota;	Bacteria	0	0	0	0	0	0	0	0	0	0	0	0	0	0	0	0	1.63664e-07	0	0	0	0	0	0	0	0	0	0	0	0	0	0	0	0	0	0	0	0	1.30933e-07	0	0	2.65607e-07	0	0	1.0539e-07	0	8.42475e-09	0
OM-RGC.v1.002266746	Biota;	Bacteria	0	0	0	0	0	0	0	0	0	0	0	0	0	0	0	0	0	0	0	0	0	0	0	0	0	0	0	0	0	0	0	0	0	0	0	0	0	0	0	0	0	0	9.68392e-09	0	1.46221e-07	0	7.51352e-09
OM-RGC.v1.002272971	Biota;	Bacteria	0	0	0	0	0	0	0	0	0	0	0	0	0	0	0	0	0	0	0	0	0	0	0	0	0	0	0	0	0	0	0	0	0	0	0	0	0	0	0	0	0	0	0	0	0	0	0
OM-RGC.v1.002274517	Biota;	Bacteria	0	0	0	0	0	0	0	0	0	0	0	0	0	0	0	0	0	0	0	0	0	0	0	0	0	0	0	0	0	0	0	0	0	0	0	0	0	0	0	0	0	0	0	0	0	0	0
OM-RGC.v1.002303183	Biota;	Bacteria	0	0	0	0	0	0	1.58682e-08	0	0	0	0	0	0	0	3.37089e-08	4.06128e-08	7.43141e-09	0	0	0	3.0393e-09	1.55655e-08	3.63977e-09	0	0	0	2.23199e-09	2.47124e-09	0	0	0	0	0	0	0	3.35614e-09	0	0	1.4811e-08	1.43127e-07	0	0	0	0	0	0	1.63104e-09
OM-RGC.v1.002343698	Biota;	Bacteria	0	0	0	0	0	0	0	0	0	0	0	0	0	6.27765e-09	0	0	0	9.10756e-09	5.64521e-09	0	0	0	0	0	0	0	0	0	0	0	0	0	0	0	0	0	0	0	0	0	0	0	0	0	0	0	0
OM-RGC.v1.002368568	Biota;	Bacteria	0	0	0	0	0	0	0	0	0	0	0	0	0	0	0	0	2.27356e-08	0	0	0	0	0	0	0	0	0	0	0	0	0	0	0	0	0	0	0	0	1.15282e-07	0	0	8.44849e-08	0	0	8.38989e-08	0	1.04022e-07	0
OM-RGC.v1.002417038	Biota;	Bacteria	0	0	0	0	0	0	0	0	0	0	0	0	0	0	0	3.09132e-09	3.47189e-08	0	0	0	0	0	0	0	1.33814e-08	0	0	0	0	0	0	0	0	0	0	0	0	0	0	0	2.49295e-08	0	0	1.82319e-09	0	4.56812e-08	0
OM-RGC.v1.002417177	Biota;	Bacteria	0	0	0	0	0	0	0	0	0	0	0	0	0	0	0	0	1.64486e-07	0	0	0	0	0	0	0	1.18197e-08	0	0	0	0	0	0	0	0	0	0	0	0	0	0	0	6.11905e-08	0	0	1.2167e-08	0	1.72747e-07	0
OM-RGC.v1.002419192	Biota;	Bacteria	0	0	0	0	0	0	0	0	0	0	0	0	0	0	5.63183e-10	8.25912e-09	0	0	0	4.79766e-09	6.06484e-09	2.13404e-08	8.57576e-09	0	0	0	0	1.17598e-09	0	0	0	3.09385e-09	1.20865e-09	0	0	0	0	1.78433e-09	1.98422e-09	2.27386e-08	0	5.1847e-09	1.12956e-09	3.01384e-09	0	0	0
OM-RGC.v1.002421759	Biota;	Bacteria	0	0	0	0	0	0	0	0	0	0	0	0	0	0	0	2.41997e-09	3.23422e-08	0	0	0	0	0	0	0	7.65523e-10	0	0	0	0	0	0	0	0	0	0	0	3.19557e-09	0	0	0	8.72661e-09	0	0	5.54398e-09	0	1.35873e-08	0
OM-RGC.v1.002453001	Biota;	Bacteria	0	0	0	0	0	0	0	0	0	0	0	0	0	0	0	0	0	0	0	0	0	0	0	0	0	0	0	0	0	0	0	0	0	0	0	0	0	0	0	0	0	0	0	0	0	0	0
OM-RGC.v1.002501822	Biota;	Bacteria	0	0	0	0	0	5.03379e-09	8.1445e-07	1.40244e-09	3.11964e-09	0	0	0	0	0	2.19515e-08	8.44729e-09	0	0	0	0	0	0	0	7.03539e-09	2.37125e-07	0	1.07611e-09	0	0	7.73215e-10	0	0	0	0	0	0	0	0	3.92437e-09	5.51692e-08	0	0	2.4996e-08	0	0	0	0
OM-RGC.v1.002505228	Biota;	Bacteria	0	0	0	0	0	0	0	0	0	0	0	0	0	0	4.74628e-09	5.95257e-09	0	7.09259e-09	0	0	0	0	0	0	0	0	0	0	0	0	0	0	3.43191e-09	0	0	0	0	0	2.96552e-09	4.98055e-09	0	0	2.26726e-08	0	1.4567e-08	0	3.87575e-09
OM-RGC.v1.002573930	Biota;	Bacteria	0	0	0	0	0	0	0	0	0	0	0	0	0	0	0	5.32179e-09	0	0	0	0	0	0	0	0	0	0	0	0	0	0	0	0	0	0	0	0	2.45578e-08	0	0	0	0	0	0	0	0	0	0
OM-RGC.v1.002607013	Biota;	Bacteria	0	0	0	0	0	0	4.78832e-07	0	3.29504e-09	0	0	0	0	0	5.8942e-09	6.17855e-09	0	0	0	0	0	8.01941e-09	0	0	8.54374e-07	0	0	0	0	0	0	0	0	0	0	0	0	0	5.01055e-09	6.76154e-09	0	0	0	0	0	0	0
OM-RGC.v1.002612965	Biota;	Bacteria	0	0	0	0	0	0	0	0	0	0	0	0	0	0	1.34243e-08	0	0	0	0	0	0	0	0	0	0	0	0	0	0	0	0	0	0	0	0	0	0	0	0	0	0	0	3.35053e-08	0	0	0	0
OM-RGC.v1.002630296	Biota;	Bacteria	0	0	0	0	0	0	0	0	0	0	0	0	0	0	0	0	5.53577e-09	0	0	0	0	0	0	0	1.45214e-08	0	0	0	0	0	0	0	0	0	0	0	0	0	0	0	2.30207e-09	0	0	1.85437e-09	0	0	0
OM-RGC.v1.002663710	Biota;	Bacteria	0	0	0	0	0	0	3.66778e-07	0	0	0	0	0	0	0	0	0	0	0	0	0	0	2.79109e-09	0	0	1.68566e-07	0	0	0	0	4.83043e-09	0	0	0	0	0	0	0	0	0	0	0	0	7.76732e-09	0	0	0	0
OM-RGC.v1.002726471	Biota;	Bacteria	0	0	0	0	7.0911e-10	2.98281e-09	0	0	8.34414e-09	0	0	0	3.24175e-08	3.8428e-08	0	0	0	0	0	0	3.77522e-09	0	1.04754e-08	0	0	0	0	0	2.16641e-08	0	1.35508e-08	0	0	4.35849e-08	4.76177e-08	0	0	0	0	0	0	5.84006e-09	0	0	0	0	0
OM-RGC.v1.002745847	Biota;	Bacteria	0	0	0	0	0	0	0	0	0	0	0	0	0	0	0	4.24589e-09	2.9912e-08	0	5.39519e-09	0	0	0	0	0	2.2334e-09	5.44418e-09	0	0	0	0	0	0	0	0	0	0	2.80459e-08	0	0	0	3.27339e-08	0	0	1.61086e-08	0	8.22835e-08	0
OM-RGC.v1.002746715	Biota;	Bacteria	3.08526e-09	0	0	0	0	0	0	0	0	0	0	0	0	0	1.85824e-09	0	0	4.31408e-09	5.35023e-09	0	0	0	0	0	0	0	0	0	0	0	0	0	5.81246e-09	0	0	0	0	0	9.268e-10	0	0	0	3.89593e-08	0	4.9932e-09	0	1.06915e-08
OM-RGC.v1.002810218	Biota;	Bacteria	2.15854e-09	0	0	0	0	0	3.38964e-09	0	0	0	0	0	0	0	0	2.6867e-09	4.78063e-08	0	2.26382e-09	0	0	0	0	0	0	0	0	0	0	0	0	0	0	0	0	0	3.57971e-08	0	0	0	1.56076e-08	0	0	0	0	1.08818e-07	0
OM-RGC.v1.002855553	Biota;	Bacteria	0	0	0	0	0	0	0	0	0	0	0	0	0	0	0	0	5.22095e-09	0	0	0	0	0	0	0	0	0	0	0	0	0	0	0	0	0	0	0	0	0	0	0	9.8824e-09	0	0	1.28377e-08	0	1.61227e-08	0
OM-RGC.v1.002965328	Biota;	Bacteria	0	0	0	0	0	7.95447e-08	3.01562e-08	6.61736e-08	9.40751e-08	0	0	0	0	0	8.93344e-09	2.78153e-08	0	0	0	4.57434e-08	7.23417e-08	4.39315e-08	4.93052e-08	5.51532e-08	0	1.24543e-08	0	5.75761e-08	5.50416e-08	3.05786e-09	1.94336e-07	8.72395e-08	0	6.74307e-08	1.30659e-07	0	0	9.09893e-09	1.65151e-09	3.68288e-09	0	1.24324e-08	0	0	0	0	0
OM-RGC.v1.003029022	Biota;	Bacteria	1.86828e-08	0	0	0	0	0	0	0	0	0	0	0	0	0	0	0	0	4.7554e-09	9.946e-09	0	0	0	0	0	0	0	0	0	0	0	0	0	0	0	0	0	0	0	0	0	0	0	0	0	0	0	0
OM-RGC.v1.003434444	Biota;	Bacteria	0	0	0	0	0	1.77527e-08	1.59304e-08	2.58663e-08	2.86589e-08	0	0	0	0	0	9.24748e-10	8.43794e-09	0	0	0	1.51389e-08	1.68468e-08	5.18208e-09	3.9722e-08	0	0	5.14986e-09	0	3.58987e-08	2.04308e-08	0	6.09579e-08	6.86506e-09	3.3324e-09	1.56188e-07	4.52231e-08	0	0	0	2.20111e-09	0	0	5.70759e-09	0	0	0	0	0
OM-RGC.v1.003516147	Biota;	Bacteria	0	0	0	0	0	0	6.88929e-09	0	0	0	0	0	0	0	0	2.86949e-09	2.09992e-09	0	0	0	0	0	0	0	5.33433e-08	0	0	0	0	0	0	0	0	0	0	0	0	0	0	0	0	0	0	0	0	0	0
OM-RGC.v1.003582835	Biota;	Bacteria	0	0	0	0	0	0	0	0	0	0	0	0	3.72734e-08	1.32488e-07	0	0	0	0	0	0	0	0	0	0	0	1.0013e-08	0	8.82898e-10	0	0	0	0	0	3.77173e-10	0	0	0	0	0	0	0	0	0	0	0	0	0
OM-RGC.v1.003620148	Biota;	Bacteria	0	0	0	0	0	0	0	0	0	0	0	0	0	0	2.62232e-09	0	0	0	0	0	0	0	3.09715e-09	0	0	1.4744e-09	0	0	0	0	0	0	1.74051e-09	0	0	0	0	0	0	0	0	0	2.15044e-09	0	0	0	0
OM-RGC.v1.003659925	Biota;	Bacteria	0	0	0	0	0	0	0	0	0	0	0	0	0	0	0	0	1.04512e-07	0	0	0	0	0	0	0	7.33766e-09	0	0	0	0	0	0	0	0	0	0	0	0	0	0	0	6.53034e-08	0	0	2.96846e-09	0	2.3086e-07	0
OM-RGC.v1.003665325	Biota;	Bacteria	0	0	0	0	0	0	3.87902e-07	0	3.12587e-09	0	0	0	0	0	3.54148e-09	1.12597e-08	0	0	0	0	0	1.30536e-08	2.16188e-09	0	2.57524e-08	0	0	0	0	0	0	0	0	0	0	0	0	0	2.25216e-09	3.36654e-08	0	0	0	0	0	0	0
OM-RGC.v1.003715516	Biota;	Bacteria	0	0	0	0	0	0	0	0	7.96739e-09	0	0	0	0	0	9.94579e-09	0	0	0	0	8.17035e-09	0	4.78005e-09	4.03868e-08	0	0	1.8391e-09	0	0	2.10564e-07	0	1.72028e-07	3.78376e-08	6.04724e-09	1.22736e-07	4.7906e-08	0	0	1.26657e-08	1.9469e-09	0	0	3.48703e-08	4.34545e-09	0	0	0	0
OM-RGC.v1.003723925	Biota;	Bacteria	0	0	0	0	0	0	0	0	0	0	0	0	0	0	0	0	0	0	0	0	0	0	0	0	2.96978e-08	0	0	0	0	0	0	0	0	0	0	0	0	0	0	0	6.00308e-09	0	0	0	0	0	0
OM-RGC.v1.003740842	Biota;	Bacteria	0	0	0	0	0	0	3.32022e-08	0	4.42532e-09	0	0	0	0	0	2.22345e-07	2.54439e-07	3.26114e-09	0	0	9.03413e-09	2.02391e-08	3.83397e-09	7.69091e-09	0	0	0	2.97579e-08	0	0	0	0	3.43438e-09	2.00599e-08	0	0	6.1473e-09	0	0	1.20204e-07	2.53348e-07	0	0	1.36415e-07	0	2.77871e-08	0	0
OM-RGC.v1.003750743	Biota;	Bacteria	0	0	0	0	0	0	0	0	0	0	0	0	0	0	0	0	0	0	0	0	0	0	0	0	0	0	0	0	0	0	0	0	0	0	0	0	0	0	0	0	0	0	0	0	0	0	0
OM-RGC.v1.003883156	Biota;	Bacteria	4.38137e-09	0	0	3.73074e-09	1.91969e-08	2.82422e-09	0	0	1.66138e-08	0	0	0	2.77862e-07	1.86603e-07	0	0	0	0	0	0	0	0	0	0	0	0	0	0	0	0	2.74608e-09	0	0	1.98896e-09	1.64247e-09	0	0	0	0	0	0	0	0	0	0	0	0
OM-RGC.v1.003955391	Biota;	Bacteria	0	0	0	0	4.73235e-08	0	4.1023e-09	1.62717e-08	0	0	0	0	0	0	0	0	0	0	0	0	0	0	0	6.40463e-09	0	0	0	4.07895e-09	0	7.79614e-09	0	0	0	0	0	9.04393e-09	0	0	0	0	0	0	5.19103e-07	0	3.28434e-09	0	9.08797e-09
OM-RGC.v1.003983105	Biota;	Bacteria	2.11703e-08	0	0	0	0	0	4.03976e-09	0	0	0	0	0	0	0	0	0	0	3.25215e-09	0	0	0	0	0	6.3568e-09	7.135e-09	0	0	0	7.07057e-09	4.30337e-07	0	0	0	0	0	8.30401e-10	0	0	0	0	0	0	6.20018e-07	0	0	0	1.39621e-09
OM-RGC.v1.003989182	Biota;	Bacteria	0	0	0	0	0	0	4.14185e-07	0	0	0	0	0	0	0	1.68498e-08	2.08067e-08	0	0	0	1.15989e-08	8.37576e-09	8.36674e-09	7.13881e-09	0	3.17125e-07	0	5.07836e-08	0	0	1.078e-08	0	0	3.53694e-09	0	0	0	0	3.28011e-09	8.66867e-09	1.33882e-08	0	0	5.57628e-09	0	0	0	0
OM-RGC.v1.003999517	Biota;	Bacteria	0	0	0	0	0	0	0	0	0	0	0	0	0	0	0	0	0	0	5.48882e-09	0	0	0	4.41714e-09	0	2.31979e-08	0	0	0	0	5.90811e-09	0	0	0	0	0	1.87006e-08	0	0	0	0	0	0	5.2895e-08	0	0	0	1.20515e-08
OM-RGC.v1.004028672	Biota;	Bacteria	0	0	0	0	0	0	0	0	0	0	0	0	0	0	0	0	0	0	0	0	0	0	0	0	0	0	0	0	0	0	0	0	0	0	0	1.92418e-08	0	0	1.30493e-09	4.39254e-09	0	0	1.67734e-08	0	0	0	0
OM-RGC.v1.004039509	Biota;	Bacteria	6.73336e-09	0	0	0	0	0	2.87987e-09	0	0	0	0	0	0	0	0	0	0	0	0	0	0	0	0	0	8.87496e-09	0	0	0	3.73524e-09	3.4782e-07	0	0	0	0	0	6.54516e-09	0	0	0	0	0	0	6.10836e-07	0	0	0	4.84639e-09
OM-RGC.v1.004043569	Biota;	Bacteria	0	0	0	0	0	2.79254e-08	4.1352e-09	4.46082e-07	3.84127e-09	0	0	0	0	0	1.56694e-07	8.4325e-08	3.09882e-09	0	2.20727e-08	9.58895e-09	2.6477e-08	2.50248e-08	0	5.91767e-07	5.36157e-09	5.52161e-08	9.44429e-08	6.59242e-07	2.73663e-08	1.07865e-07	0	0	0	0	5.94305e-08	7.04189e-07	0	0	3.2068e-08	0	0	0	0	0	0	0	0
OM-RGC.v1.004043956	Biota;	Bacteria	0	0	0	0	0	0	0	0	0	0	0	0	0	0	0	0	0	0	0	0	0	0	0	0	0	6.60543e-09	0	0	0	0	0	0	0	0	0	0	7.03802e-07	0	0	0	0	0	0	0	0	0	0
OM-RGC.v1.004075022	Biota;	Bacteria	7.19124e-08	0	0	3.34534e-08	3.7705e-07	2.27371e-08	0	0	4.34995e-08	0	0	0	0	0	0	0	0	0	0	4.83149e-09	0	0	2.82677e-08	0	0	0	0	0	0	0	0	0	0	0	3.34659e-09	0	0	3.94007e-09	1.97961e-09	0	0	2.31571e-08	0	0	0	0	0
OM-RGC.v1.004080217	Biota;	Bacteria	0	0	0	4.06725e-08	4.48721e-08	0	0	0	0	0	0	0	0	0	0	0	0	0	0	0	0	0	0	0	0	0	0	0	0	0	0	0	0	9.68336e-08	0	0	0	0	0	0	0	9.64013e-09	0	0	0	0	0
OM-RGC.v1.004096875	Biota;	Bacteria	0	0	0	0	7.53918e-08	0	0	1.28748e-08	0	0	0	0	0	0	2.8197e-09	0	0	1.04325e-08	0	0	4.34201e-09	4.95995e-09	3.51759e-09	6.42515e-09	0	1.41215e-09	0	0	0	2.9803e-08	0	0	0	0	0	1.5813e-08	0	0	0	0	0	0	6.11981e-07	0	0	0	6.06085e-09
OM-RGC.v1.004096916	Biota;	Bacteria	0	0	0	0	0	0	0	0	0	0	0	0	0	0	0	0	0	4.36591e-09	0	0	0	0	1.96173e-09	0	0	0	0	0	0	1.89516e-07	0	0	3.64945e-09	0	0	8.29258e-09	0	0	0	0	0	0	4.77505e-07	0	0	0	0
OM-RGC.v1.004113761	Biota;	Bacteria	0	0	0	0	0	0	0	0	0	0	0	0	0	0	0	0	0	0	1.48634e-09	0	0	0	4.44209e-09	0	2.08533e-08	0	0	0	0	3.61973e-09	0	0	0	0	0	1.1012e-08	0	0	0	0	0	0	4.61175e-08	0	0	0	8.76447e-09
OM-RGC.v1.004131398	Biota;	Bacteria	0	0	0	0	0	0	0	0	0	0	0	0	0	0	0	0	0	0	0	0	0	0	0	0	0	0	0	0	0	0	0	0	0	0	0	0	8.27833e-07	0	0	0	0	0	0	0	0	0	0
OM-RGC.v1.004134158	Biota;	Bacteria	0	0	0	6.80588e-09	1.80358e-07	0	0	0	0	0	0	0	0	0	0	0	0	0	0	0	0	0	2.89401e-09	0	0	0	0	0	0	9.85672e-09	0	0	0	0	0	0	0	0	0	0	0	0	1.91457e-09	0	0	0	0
OM-RGC.v1.004167947	Biota;	Bacteria	7.15446e-09	0	0	1.24356e-08	1.77361e-09	0	0	0	0	0	0	0	0	0	0	0	0	0	0	0	0	0	0	0	0	0	0	0	0	0	0	0	0	0	0	0	0	0	0	0	0	6.63007e-09	4.53337e-09	0	0	0	0
OM-RGC.v1.004194639	Biota;	Bacteria	0	0	0	4.15795e-08	2.35577e-07	0	0	0	0	0	0	0	0	0	0	0	0	0	0	0	0	0	0	0	0	0	0	0	0	0	0	0	0	0	0	0	0	0	0	0	0	0	0	0	0	0	0
OM-RGC.v1.004198078	Biota;	Bacteria	0	0	0	0	0	0	0	0	0	0	0	0	0	0	3.97114e-08	2.12014e-08	0	0	0	0	0	0	0	0	0	0	0	0	0	0	0	0	0	0	0	0	0	0	0	0	0	0	0	0	0	0	0
OM-RGC.v1.004206028	Biota;	Bacteria	3.7002e-09	0	0	0	0	0	3.18619e-09	6.2124e-09	0	0	0	0	0	0	0	0	0	0	4.5998e-09	0	3.27748e-09	0	0	0	0	8.54181e-09	0	2.10496e-09	0	1.81532e-09	0	0	0	0	0	1.21592e-08	0	0	0	8.30214e-09	0	0	1.13641e-08	0	0	0	3.14492e-09
OM-RGC.v1.004214672	Biota;	Bacteria	0	0	0	0	0	0	0	0	0	0	0	0	0	0	0	0	1.76967e-07	0	0	0	0	0	0	0	0	3.56876e-09	0	0	0	0	0	0	0	0	0	0	1.45559e-08	6.40916e-08	0	0	1.4147e-07	0	0	2.10863e-07	0	2.02925e-07	0
OM-RGC.v1.004232220	Biota;	Bacteria	0	0	0	0	1.44101e-09	0	6.30394e-09	0	0	0	0	0	0	0	5.44416e-09	0	0	1.15466e-09	5.60814e-09	1.78745e-08	2.27621e-08	1.40889e-08	1.20579e-08	3.95995e-09	0	0	7.62392e-09	0	0	0	3.17818e-09	0	0	0	0	9.67236e-10	0	0	0	0	0	1.03149e-08	2.54644e-08	0	0	0	0
OM-RGC.v1.004236025	Biota;	Bacteria	0	0	0	0	0	0	0	0	0	0	0	0	0	0	0	0	0	0	0	0	0	0	0	0	0	0	0	0	0	0	0	0	0	0	0	0	0	0	0	0	0	0	0	0	0	0	0
OM-RGC.v1.004270921	Biota;	Bacteria	3.18888e-08	0	0	5.04804e-08	2.49251e-09	0	0	1.78465e-09	0	0	0	0	0	0	0	0	0	0	0	4.91047e-09	4.9762e-10	2.3755e-09	2.06846e-08	6.14718e-09	0	0	0	0	2.15765e-08	1.38753e-08	7.53773e-09	0	1.84015e-09	1.05733e-08	0	0	0	0	0	0	0	1.20493e-08	4.57042e-09	0	0	0	0
OM-RGC.v1.004279897	Biota;	Bacteria	0	0	0	0	0	0	0	0	0	0	0	0	8.93269e-09	3.0075e-08	0	0	8.09232e-10	7.238e-08	6.66114e-08	0	0	0	4.53783e-09	0	0	0	0	0	0	0	0	0	6.70887e-09	0	0	0	0	0	0	0	0	3.4571e-09	4.58291e-09	5.20316e-09	1.01914e-07	1.42951e-08	1.73316e-07
OM-RGC.v1.004295487	Biota;	Bacteria	1.86526e-09	0	0	3.87344e-09	0	1.73432e-09	0	9.20325e-09	0	0	0	0	0	0	0	0	0	0	5.11179e-09	2.46195e-09	1.64552e-08	5.84786e-09	1.34531e-08	7.48006e-09	0	0	1.77796e-08	2.10077e-09	1.2658e-09	6.79787e-09	7.53919e-09	0	0	0	0	1.23698e-09	0	0	0	0	0	5.63542e-09	9.16582e-09	0	0	0	0
OM-RGC.v1.004357250	Biota;	Bacteria	0	0	0	0	0	0	0	0	0	0	0	0	0	0	0	0	0	0	0	0	0	0	0	0	0	0	0	0	0	0	0	0	0	0	0	0	0	0	0	0	0	0	0	0	0	0	0
OM-RGC.v1.004648990	Biota;	Bacteria	7.38808e-09	0	0	0	0	0	8.62414e-09	0	0	0	0	0	0	0	0	2.37872e-09	0	1.91644e-08	7.74229e-09	0	0	0	0	0	0	4.23937e-09	9.32062e-09	7.95624e-10	0	0	0	0	0	0	0	8.61933e-10	0	0	2.23998e-09	1.22722e-08	0	3.32781e-09	2.31424e-09	0	4.40519e-08	0	1.72787e-08
OM-RGC.v1.004881523	Biota;	Bacteria	0	0	0	0	0	0	0	0	0	0	0	0	0	0	0	0	0	0	0	0	0	0	0	0	0	0	0	0	0	0	0	0	0	0	0	0	0	0	0	0	0	0	0	0	0	0	0
OM-RGC.v1.004908074	Biota;	Bacteria	1.20252e-08	0	0	4.81803e-08	3.45759e-09	3.12487e-08	2.63825e-07	4.64461e-08	1.47392e-07	0	0	0	0	7.36795e-09	9.64287e-08	8.49533e-08	0	5.17027e-09	0	1.68763e-07	3.27674e-07	3.38738e-07	1.15669e-07	7.10243e-08	2.347e-09	1.40363e-07	6.93608e-08	2.39793e-07	0	1.20749e-08	0	1.43476e-08	4.60603e-08	0	0	8.00823e-09	0	2.25492e-08	5.76935e-08	1.54033e-07	6.57711e-09	3.24454e-08	5.11253e-08	0	5.81632e-09	0	0
OM-RGC.v1.004958435	Biota;	Bacteria	1.87242e-09	0	0	0	0	0	4.10496e-09	5.20564e-09	0	0	0	0	0	0	0	0	0	4.85773e-09	0	0	0	5.03936e-09	0	6.16782e-09	5.06361e-09	0	0	0	0	2.00513e-08	0	1.91075e-09	1.32525e-08	0	0	0	0	0	0	0	0	3.65693e-09	2.41896e-08	0	0	0	0
OM-RGC.v1.005191512	Biota;	Bacteria	3.84575e-08	0	0	0	0	0	0	0	0	0	0	0	0	0	0	0	0	1.83297e-09	8.50932e-09	0	0	0	0	0	0	0	0	0	0	0	0	0	0	0	0	0	0	0	2.46731e-09	0	0	0	0	0	4.24629e-08	0	1.0402e-08
OM-RGC.v1.005236751	Biota;	Bacteria	0	0	0	0	0	0	0	0	0	0	0	0	0	0	0	0	0	0	0	0	0	0	0	0	0	2.58588e-07	0	4.55933e-09	5.908e-09	0	4.99949e-09	0	0	3.08688e-08	8.64199e-10	0	0	0	0	0	0	5.52249e-09	0	0	0	0	0
OM-RGC.v1.005325223	Biota;	Bacteria	1.50198e-07	0	0	0	0	0	0	0	0	0	0	0	0	1.88952e-08	0	0	0	1.21587e-07	1.19803e-07	0	0	0	0	0	0	0	0	0	0	0	0	0	0	0	0	0	0	0	0	0	0	0	0	0	2.29214e-08	0	5.76126e-08
OM-RGC.v1.005481248	Biota;	Bacteria	0	0	0	0	0	4.78512e-09	1.94292e-07	1.03611e-09	2.16795e-09	0	0	0	0	0	2.78139e-08	9.10607e-09	0	0	0	0	0	2.36871e-09	0	7.72695e-09	7.92686e-08	0	4.84399e-09	0	0	1.96538e-08	0	0	0	0	0	2.41346e-08	0	0	1.0654e-08	4.69923e-08	0	0	0	0	0	0	0
OM-RGC.v1.005539615	Biota;	Bacteria	6.62104e-08	0	0	3.92821e-09	3.82498e-09	0	0	0	0	0	0	0	0	1.96058e-07	0	4.21685e-09	0	1.23523e-08	0	0	0	0	0	0	0	9.05061e-09	0	0	0	0	0	0	0	0	0	0	0	0	2.7192e-09	6.46473e-09	0	0	0	0	0	0	0
OM-RGC.v1.005549770	Biota;	Bacteria	1.07544e-08	0	0	8.74345e-10	1.29168e-08	0	0	0	1.23993e-08	0	0	0	5.24001e-08	7.51675e-09	0	0	0	0	0	0	3.51479e-09	0	1.83221e-08	0	0	0	0	0	0	0	0	5.48942e-07	0	2.68717e-08	0	0	0	0	0	0	0	1.91132e-09	0	0	0	0	7.67972e-10
OM-RGC.v1.005565104	Biota;	Bacteria	0	0	0	0	0	0	1.72128e-07	0	0	0	0	0	0	0	0	1.4021e-08	0	0	0	0	0	0	0	0	5.49983e-09	0	0	0	0	1.13163e-08	0	0	0	0	0	0	0	1.45026e-09	2.1384e-09	6.60425e-09	0	0	0	0	0	7.80386e-09	0
OM-RGC.v1.005568710	Biota;	Bacteria	0	0	0	0	0	0	1.96352e-08	0	0	0	0	0	0	0	0	0	0	0	0	0	0	0	0	0	4.87921e-08	0	0	0	0	0	0	0	0	0	0	0	0	0	0	0	0	0	0	0	0	0	0
OM-RGC.v1.005592358	Biota;	Bacteria	0	0	0	0	0	7.64847e-08	6.14035e-08	2.23744e-07	2.90718e-07	0	0	0	0	0	2.01839e-08	2.3411e-08	0	0	0	1.12525e-07	6.75655e-08	4.11513e-08	1.47656e-07	1.05687e-07	0	1.06269e-08	0	2.0185e-08	1.58316e-07	9.50717e-09	2.54489e-07	3.12836e-07	1.15862e-08	3.67652e-07	1.43809e-07	3.13366e-08	0	2.49529e-08	1.84036e-08	4.35942e-08	0	1.00023e-07	0	0	8.89251e-09	0	0
OM-RGC.v1.005659875	Biota;	Bacteria	0	0	0	0	0	0	0	0	0	0	0	0	0	0	0	0	2.99427e-09	0	0	0	5.67429e-10	0	8.28612e-09	0	0	0	2.66097e-09	0	0	0	0	8.95141e-08	1.78005e-08	0	0	0	2.95808e-09	2.87325e-08	0	0	0	0	0	0	1.95327e-08	0	0
OM-RGC.v1.005963850	Biota;	Bacteria	0	0	0	0	0	0	0	1.40568e-08	0	0	0	0	0	0	3.09466e-08	1.02733e-08	0	0	0	0	2.42997e-08	0	0	7.38497e-09	4.16578e-09	9.53727e-08	0	6.18888e-08	0	0	0	0	0	0	0	0	0	0	0	0	0	0	0	0	0	0	0
OM-RGC.v1.006050823	Biota;	Bacteria	7.5692e-08	0	0	6.93767e-08	3.15927e-07	0	0	0	0	0	0	0	6.69427e-08	6.39438e-08	0	0	0	1.64654e-08	9.28226e-09	0	0	0	0	0	0	0	0	0	0	0	0	0	0	0	0	0	0	0	0	0	0	0	0	0	0	0	0
OM-RGC.v1.006060516	Biota;	Bacteria	0	0	0	0	0	1.07975e-08	3.79614e-08	1.64838e-08	2.55382e-08	0	0	0	0	0	7.56211e-08	9.56543e-08	0	0	0	1.99644e-08	3.83008e-09	3.17559e-08	5.29892e-08	1.90542e-09	8.31947e-09	1.64828e-08	2.57532e-08	2.65775e-08	0	3.60772e-08	0	1.03279e-07	1.30608e-07	0	0	4.63077e-08	0	5.6081e-09	1.07919e-07	3.21238e-07	0	5.18465e-08	1.58348e-07	0	7.22411e-08	0	0
OM-RGC.v1.006065575	Biota;	Bacteria	0	0	0	0	0	0	1.61795e-07	7.01748e-09	0	0	0	0	0	0	0	0	0	0	0	0	0	0	0	0	6.69407e-08	0	0	0	0	0	0	0	0	0	0	0	0	0	0	0	0	0	6.07075e-09	0	0	0	0
OM-RGC.v1.006158627	Biota;	Bacteria	0	0	0	0	0	0	7.28272e-09	0	0	0	0	0	0	0	5.60747e-09	3.92836e-09	0	0	0	0	0	0	0	0	2.16182e-08	0	0	0	0	0	0	0	0	0	0	0	0	0	0	0	0	0	0	0	0	1.07691e-08	0
OM-RGC.v1.006222434	Biota;	Bacteria	7.6584e-08	0	0	5.6922e-07	1.84385e-08	0	0	0	0	0	0	0	3.29737e-07	1.46546e-06	1.38087e-08	3.59655e-08	1.81342e-09	5.53554e-08	5.884e-08	0	0	0	0	0	0	0	0	0	0	0	0	2.98878e-09	2.76184e-09	0	0	0	0	0	1.11027e-08	2.41147e-09	1.38919e-08	0	2.97901e-09	9.86863e-09	9.0122e-08	8.53322e-09	2.34736e-07
OM-RGC.v1.006232601	Biota;	Bacteria	0	0	0	7.03478e-10	0	0	0	0	0	0	0	0	1.93024e-09	2.66072e-09	0	0	0	0	2.80772e-09	0	0	0	0	0	0	0	0	0	0	0	0	0	0	0	0	0	0	0	6.22196e-10	0	0	0	0	0	0	3.42718e-09	3.56746e-09
OM-RGC.v1.006232630	Biota;	Bacteria	0	0	0	0	0	0	0	0	0	0	0	0	0	0	0	0	0	0	0	0	0	0	0	0	0	0	0	0	0	0	0	0	0	0	0	0	0	0	0	0	0	0	0	0	0	4.5387e-09	1.81521e-08
OM-RGC.v1.006248292	Biota;	Bacteria	0	0	0	0	0	0	0	0	0	0	0	0	0	0	1.70617e-08	3.36797e-08	0	0	0	0	0	0	0	0	0	0	0	0	0	0	0	0	0	0	0	0	0	0	0	0	0	0	0	0	0	0	0
OM-RGC.v1.006289985	Biota;	Bacteria	0	0	0	0	0	0	0	0	0	0	0	0	1.51811e-08	3.07226e-08	0	0	0	0	0	0	0	0	0	0	0	4.70423e-07	0	0	0	0	0	0	0	0	0	0	4.88349e-09	0	0	0	0	0	0	0	0	0	0
OM-RGC.v1.006300126	Biota;	Bacteria	0	0	0	0	0	0	0	0	0	0	0	0	0	0	0	0	0	0	0	0	0	0	0	0	0	0	0	0	0	0	0	0	0	0	0	0	0	0	0	0	0	0	0	0	0	0	0
OM-RGC.v1.006301584	Biota;	Bacteria	0	0	0	0	0	0	0	0	0	0	0	0	0	0	0	0	0	0	0	0	0	0	0	0	0	0	0	0	0	0	0	0	0	0	0	0	0	0	0	0	0	0	5.27057e-09	0	2.71224e-09	0	1.96483e-09
OM-RGC.v1.006312475	Biota;	Bacteria	0	0	0	0	0	0	0	0	0	0	0	0	0	0	0	0	0	0	0	0	0	0	0	0	0	0	0	0	0	0	0	0	0	0	0	0	0	0	0	0	0	0	0	0	0	0	0
OM-RGC.v1.006332880	Biota;	Bacteria	5.56334e-08	0	0	0	0	0	3.8448e-09	0	0	0	0	0	0	0	0	0	0	0	1.0811e-08	0	0	0	0	0	2.13596e-09	0	0	0	0	1.982e-08	0	0	0	0	0	1.94896e-09	0	0	0	0	0	0	8.9031e-09	0	3.90387e-09	0	7.85969e-08
OM-RGC.v1.006342615	Biota;	Bacteria	0	0	0	0	0	5.18096e-08	5.4355e-08	8.47387e-08	2.55825e-07	0	0	0	0	0	4.83041e-08	4.4007e-09	0	0	0	4.39631e-08	5.16988e-08	3.88117e-08	7.31154e-08	7.6974e-08	0	2.36933e-08	0	8.12309e-08	8.76402e-08	1.3714e-09	1.578e-07	4.89845e-08	0	1.65282e-07	1.37415e-07	3.24163e-09	0	1.19715e-08	5.73283e-09	8.31005e-09	0	2.83306e-08	0	0	0	0	0
OM-RGC.v1.006383441	Biota;	Bacteria	0	0	0	0	0	0	0	0	0	0	0	0	0	0	0	0	9.49034e-08	0	0	0	0	0	0	0	0	0	0	0	0	0	0	0	0	0	0	0	0	0	0	0	5.22871e-08	0	0	1.38157e-09	0	2.09998e-07	0
OM-RGC.v1.006401756	Biota;	Bacteria	0	0	0	0	0	0	0	0	0	0	0	0	0	0	0	1.28429e-08	1.81023e-09	0	0	0	0	0	0	0	0	0	0	0	0	0	0	0	0	0	0	0	0	2.00555e-09	0	0	5.58027e-09	0	0	2.12549e-09	0	1.34193e-08	0
OM-RGC.v1.006403481	Biota;	Bacteria	1.44665e-09	0	0	0	0	6.14669e-09	0	0	5.97378e-09	0	0	0	1.55899e-08	3.72782e-09	0	0	0	0	0	0	0	0	0	0	0	0	0	0	2.07903e-08	0	2.70291e-08	0	0	4.71655e-08	2.68791e-08	0	0	0	0	0	0	0	0	0	0	0	0
OM-RGC.v1.006406093	Biota;	Bacteria	0	0	0	0	0	0	0	0	0	0	0	0	0	0	0	0	3.99074e-09	0	0	0	1.32253e-09	0	0	0	0	0	0	0	0	0	0	0	3.20877e-09	0	0	0	0	0	0	4.91835e-09	0	0	0	0	0	0	0
OM-RGC.v1.006407226	Biota;	Bacteria	0	0	0	0	0	0	0	0	0	0	0	0	0	0	0	0	0	0	0	0	0	0	0	0	0	0	0	0	0	0	0	0	0	0	0	0	0	0	0	0	0	0	0	0	0	0	0
OM-RGC.v1.006433892	Biota;	Bacteria	2.14344e-09	0	0	0	0	0	0	0	0	0	0	0	0	0	0	0	0	0	0	0	0	0	0	0	0	0	0	0	0	0	0	0	0	0	0	0	0	0	0	0	0	0	0	8.98231e-09	2.76432e-07	0	5.49065e-09
OM-RGC.v1.006443884	Biota;	Bacteria	0	0	0	0	0	0	0	0	0	0	0	0	0	0	2.11029e-07	2.76534e-07	0	0	0	0	0	0	0	0	4.2993e-09	2.85607e-07	0	0	0	0	0	0	0	0	0	0	0	0	0	0	0	0	0	0	0	0	0
OM-RGC.v1.006477834	Biota;	Bacteria	5.2448e-08	0	0	0	0	0	0	0	0	0	0	0	0	4.74491e-09	0	0	0	0	0	0	1.33104e-09	5.42851e-09	0	0	0	0	0	0	1.97093e-09	0	0	0	0	0	2.10927e-09	0	0	0	0	0	0	0	0	0	0	0	0
OM-RGC.v1.006484132	Biota;	Bacteria	0	0	0	0	0	0	0	0	0	0	0	0	0	0	5.12659e-08	1.0898e-07	0	0	0	6.74259e-08	3.78432e-09	4.1841e-08	1.66683e-08	3.84269e-09	0	1.6549e-08	1.13486e-08	0	0	0	4.78529e-09	0	0	1.41073e-08	1.31061e-09	0	0	0	3.87468e-08	1.21819e-07	0	0	0	0	0	0	0
OM-RGC.v1.006495147	Biota;	Bacteria	0	0	0	0	0	8.07996e-09	2.49405e-08	6.30652e-07	4.64262e-09	0	0	0	0	0	2.47611e-07	8.42627e-08	4.05781e-09	7.52975e-09	0	2.31497e-08	1.31799e-08	3.03314e-08	5.34034e-09	6.68001e-07	4.31312e-09	6.65497e-08	1.25001e-07	5.77331e-07	6.73325e-08	1.06023e-07	0	0	0	0	2.62533e-08	6.91597e-07	0	0	3.54312e-08	0	0	0	0	0	0	0	0
OM-RGC.v1.006510631	Biota;	Bacteria	0	0	0	0	0	0	0	0	0	0	0	0	0	0	2.19904e-08	3.51188e-09	0	0	0	1.12856e-07	1.01785e-08	8.59514e-08	5.77862e-08	0	0	7.50981e-08	4.47958e-08	1.42535e-08	0	0	6.19272e-10	0	0	5.01855e-09	0	5.16034e-09	0	7.4089e-09	7.65663e-09	2.14581e-08	0	0	0	0	0	0	0
OM-RGC.v1.006512872	Biota;	Bacteria	0	0	0	0	0	0	0	0	0	0	0	0	0	0	0	0	0	0	0	0	0	0	2.09972e-08	0	0	0	0	0	0	0	0	2.03902e-08	5.54566e-09	0	0	0	0	2.03745e-08	0	0	0	0	0	0	0	0	0
OM-RGC.v1.006515002	Biota;	Bacteria	0	0	0	0	0	0	7.83144e-09	0	0	0	0	0	0	0	0	0	1.0041e-09	0	0	0	0	0	0	0	1.95484e-08	0	0	0	0	0	0	0	0	0	0	0	0	0	0	0	0	0	0	0	0	0	0
OM-RGC.v1.006518828	Biota;	Bacteria	3.89748e-09	0	0	0	0	0	0	0	0	0	0	0	0	0	0	2.53012e-08	0	3.03619e-09	4.58938e-09	6.18147e-08	7.05972e-08	2.15657e-08	3.66541e-08	0	0	3.36458e-08	4.41087e-09	2.41175e-08	0	0	0	7.89577e-09	0	0	4.81241e-09	0	0	1.10896e-08	2.12138e-09	1.50232e-08	0	5.34922e-08	0	0	1.13468e-09	0	6.53889e-09
OM-RGC.v1.006573996	Biota;	Bacteria	4.99543e-08	0	0	0	0	0	0	0	0	0	0	0	0	0	0	0	0	0	0	0	4.32019e-09	0	0	0	0	0	0	0	0	0	0	0	0	0	0	0	0	0	0	0	0	0	0	0	0	0	0
OM-RGC.v1.006622634	Biota;	Bacteria	0	0	0	0	0	0	0	0	0	0	0	0	0	0	0	0	0	0	0	0	0	0	5.34776e-09	0	0	0	0	0	0	0	0	3.07832e-09	8.67495e-09	0	0	0	0	1.23086e-08	0	0	0	3.53073e-09	0	0	6.57166e-09	0	0
OM-RGC.v1.006702736	Biota;	Bacteria	0	0	0	0	0	0	0	0	0	0	0	0	0	0	1.00553e-07	9.79771e-08	0	0	0	1.1711e-08	0	0	0	0	0	0	0	0	0	0	0	0	0	0	0	0	0	0	1.84488e-07	2.27832e-07	0	2.05023e-08	0	0	0	0	0
OM-RGC.v1.006703326	Biota;	Bacteria	0	0	0	0	0	0	3.98387e-09	2.17153e-09	0	0	0	0	0	0	9.6966e-08	8.38488e-08	0	7.50482e-09	0	0	0	0	0	0	0	0	0	0	0	0	0	0	0	0	0	0	0	0	9.144e-08	1.22002e-07	0	0	0	0	0	0	0
OM-RGC.v1.006706717	Biota;	Bacteria	0	0	0	0	0	0	0	0	0	0	0	0	7.36451e-09	6.41084e-08	0	0	0	0	0	0	0	0	0	2.42305e-09	0	0	0	3.24563e-09	0	0	0	0	0	0	0	0	0	0	0	0	0	0	0	0	0	3.67067e-09	0
OM-RGC.v1.006706930	Biota;	Bacteria	0	0	0	0	0	0	0	0	0	0	0	0	1.05434e-08	0	6.18423e-09	4.29644e-09	1.4681e-09	0	0	0	1.09721e-08	2.16363e-09	0	0	0	0	0	2.2745e-09	0	0	0	0	0	0	0	0	0	1.46741e-09	9.6777e-10	2.43202e-09	0	0	0	0	0	7.05531e-09	0
OM-RGC.v1.006730253	Biota;	Bacteria	0	0	0	0	0	0	0	0	0	0	0	0	0	0	8.26842e-09	1.14345e-08	0	2.82969e-09	1.85339e-09	0	0	0	0	0	0	0	0	0	0	0	0	0	0	0	0	0	0	0	0	0	0	0	0	0	0	2.33588e-09	0
OM-RGC.v1.006738199	Biota;	Bacteria	3.47175e-09	0	0	0	0	0	0	0	0	0	0	0	0	0	7.79008e-09	2.20505e-09	1.02767e-09	2.40831e-08	4.27222e-09	1.6143e-09	0	0	0	0	0	0	0	0	0	0	0	0	0	0	0	0	2.45424e-09	0	0	2.38187e-09	0	0	9.75654e-09	0	7.90511e-09	2.44791e-08	2.40123e-08
OM-RGC.v1.006759620	Biota;	Bacteria	0	0	0	0	0	0	0	0	0	0	0	0	0	0	0	0	0	0	0	0	2.91777e-09	0	0	0	0	8.78088e-09	1.82472e-09	0	0	0	0	0	0	0	0	0	0	0	0	0	0	0	0	0	8.46021e-07	0	0
OM-RGC.v1.006762566	Biota;	Bacteria	0	0	0	0	0	0	0	0	0	0	0	0	4.9328e-08	3.51113e-07	0	0	0	4.23943e-07	1.98047e-07	0	4.11141e-09	0	0	0	0	5.4982e-09	0	0	0	0	0	0	0	0	0	0	0	0	0	0	0	0	0	0	1.31366e-07	0	6.14008e-09
OM-RGC.v1.006764454	Biota;	Bacteria	0	0	0	0	0	0	0	0	0	0	0	0	0	0	0	0	0	0	0	5.21209e-09	0	0	4.33111e-08	0	0	0	0	0	0	0	0	2.94966e-07	0	0	0	0	0	8.44707e-09	0	0	0	0	0	0	0	0	0
OM-RGC.v1.006770506	Biota;	Bacteria	0	0	0	0	0	0	2.64285e-07	0	0	0	0	0	0	0	6.85573e-09	0	0	0	0	0	0	0	0	0	2.47159e-07	0	1.17368e-08	0	0	1.07219e-09	0	0	0	0	0	0	0	0	2.79857e-09	1.12691e-08	0	0	5.48152e-09	0	0	0	0
OM-RGC.v1.006786804	Biota;	Bacteria	0	0	0	0	0	0	7.5121e-07	0	0	0	0	9.80696e-09	0	0	0	0	0	0	0	0	0	0	0	2.67406e-08	1.64944e-07	0	1.73461e-09	0	0	8.44351e-09	0	0	0	0	0	0	0	0	0	0	0	0	0	0	0	0	0
OM-RGC.v1.006787059	Biota;	Bacteria	0	0	0	0	0	0	6.18874e-10	0	0	0	0	0	0	0	0	0	0	0	0	0	0	0	0	0	1.07353e-09	0	0	0	0	0	0	0	0	0	0	0	0	0	0	0	0	0	0	0	0	0	0
OM-RGC.v1.006823448	Biota;	Bacteria	0	0	0	0	0	0	0	0	0	0	0	0	0	0	0	2.00214e-08	2.1237e-08	3.31263e-09	0	0	0	0	0	0	0	4.16626e-09	0	0	0	0	0	0	0	0	0	0	2.7745e-07	0	0	0	9.41078e-09	0	0	0	0	4.71319e-08	0
OM-RGC.v1.006826014	Biota;	Bacteria	0	0	0	0	0	0	2.25672e-07	0	0	0	0	0	0	0	0	8.71788e-09	5.17205e-10	0	0	0	0	0	0	0	6.02331e-07	0	0	0	0	0	0	0	0	0	0	0	0	0	0	0	1.85161e-09	0	0	0	0	1.95933e-09	0
OM-RGC.v1.006830188	Biota;	Bacteria	0	0	0	0	0	0	0	0	0	0	0	0	0	2.19409e-08	1.71955e-08	2.95287e-08	0	4.53552e-08	4.21486e-08	0	0	0	0	0	0	0	0	0	0	0	0	0	0	0	0	0	0	0	2.176e-08	2.29655e-08	0	3.74636e-09	8.26565e-07	0	4.3682e-08	0	9.95236e-08
OM-RGC.v1.006835441	Biota;	Bacteria	0	0	0	0	0	0	0	0	0	0	0	0	0	0	0	0	1.82225e-07	0	0	0	0	0	0	0	0	0	0	0	0	0	0	0	0	0	0	0	1.27814e-07	2.91048e-08	0	0	2.67186e-07	0	0	7.7134e-08	0	3.27848e-07	0
OM-RGC.v1.006842553	Biota;	Bacteria	4.47663e-09	0	0	0	0	0	0	0	0	0	0	0	0	0	8.59776e-09	8.74076e-09	1.10492e-07	5.85128e-09	1.19521e-08	0	0	0	0	0	0	0	0	0	0	0	0	0	0	0	0	0	2.5218e-09	0	0	3.571e-09	2.01959e-08	0	0	0	0	2.16926e-08	0
OM-RGC.v1.006848940	Biota;	Bacteria	0	0	0	0	0	0	0	0	0	0	0	0	0	0	0	1.20815e-08	0	0	0	0	0	0	0	0	0	0	0	0	0	0	0	0	0	0	0	0	0	0	0	0	0	0	0	0	0	0	0
OM-RGC.v1.006850266	Biota;	Bacteria	0	0	0	0	0	0	0	0	0	0	0	0	0	0	0	0	0	0	0	0	0	0	0	0	0	0	0	0	0	0	0	0	0	0	0	0	0	0	0	0	0	0	0	0	0	0	0
OM-RGC.v1.006901801	Biota;	Bacteria	6.73704e-09	0	0	8.27827e-09	0	4.21911e-09	1.01488e-08	0	0	0	0	0	0	0	0	0	1.19666e-08	2.45382e-08	1.35776e-08	0	0	6.0694e-09	5.46331e-09	0	0	0	0	0	0	0	0	0	7.72397e-09	0	0	6.88141e-09	6.91904e-09	0	5.99327e-09	4.53224e-09	0	0	0	5.33426e-09	0	2.35893e-09	0
OM-RGC.v1.006903822	Biota;	Bacteria	0	0	0	0	0	0	0	0	0	0	0	0	0	0	6.69381e-09	4.79913e-08	0	5.50556e-08	6.7888e-09	0	8.25021e-09	0	0	0	0	2.60956e-08	0	2.27759e-08	0	0	0	0	0	0	0	0	0	2.04064e-09	0	0	0	0	0	0	0	0	0
OM-RGC.v1.006917085	Biota;	Bacteria	0	0	0	0	0	0	0	0	0	0	0	0	0	0	0	0	1.48004e-07	0	0	0	0	0	0	0	0	0	0	0	0	0	0	0	0	0	0	0	3.19378e-08	5.51002e-08	0	0	1.48915e-07	0	0	1.47016e-07	0	2.34587e-07	0
OM-RGC.v1.006949919	Biota;	Bacteria	0	0	0	0	0	0	0	0	0	0	0	0	0	0	0	0	0	0	0	4.99604e-09	0	0	0	0	0	0	0	0	0	0	0	0	0	0	0	0	0	0	0	0	0	0	0	0	0	0	0
OM-RGC.v1.006986462	Biota;	Bacteria	0	0	0	0	0	1.47347e-09	2.00663e-08	0	0	0	0	0	0	0	5.64059e-08	2.03243e-07	2.7375e-08	0	0	5.84802e-09	8.49299e-09	1.0814e-08	5.02731e-09	0	0	0	8.65096e-09	7.66389e-09	0	0	0	0	7.45402e-09	0	0	1.32336e-09	0	0	2.36834e-08	1.24506e-07	0	0	1.50188e-09	0	4.05899e-09	0	0
OM-RGC.v1.007050722	Biota;	Bacteria	0	0	0	1.70002e-09	0	0	4.34523e-07	0	5.46842e-09	0	0	0	0	0	2.53694e-08	3.78158e-08	0	0	0	4.49039e-09	5.39317e-09	0	5.51776e-09	5.99605e-09	2.82948e-07	0	6.6781e-08	4.6918e-09	0	0	0	0	2.87646e-09	0	0	2.03313e-09	0	0	1.18012e-08	5.5466e-08	0	0	6.99415e-09	0	0	0	1.46872e-08
OM-RGC.v1.007097834	Biota;	Bacteria	7.16589e-08	0	0	0	0	0	0	0	0	0	0	0	1.84342e-08	2.4603e-07	1.03613e-06	1.07992e-06	1.68478e-09	5.17011e-07	7.57818e-07	6.00114e-08	1.428e-07	5.5107e-08	3.35944e-08	0	0	0	0	0	0	0	0	8.81492e-09	6.68004e-07	0	0	0	0	7.33592e-09	1.32588e-06	1.02603e-06	3.9202e-09	7.34754e-08	4.87199e-06	8.14965e-09	4.32915e-07	0	1.45312e-06
OM-RGC.v1.007113562	Biota;	Bacteria	0	0	0	0	0	0	0	0	0	0	0	0	0	0	0	0	0	0	0	0	0	0	0	0	3.96939e-09	0	0	0	0	0	0	0	0	0	0	0	0	0	0	0	0	0	0	0	0	0	0
OM-RGC.v1.007179024	Biota;	Bacteria	0	0	0	0	0	0	0	0	0	0	0	0	0	0	7.12148e-09	1.28841e-08	0	1.5127e-08	1.245e-08	0	4.2529e-10	0	0	0	0	0	0	0	0	0	0	0	9.03458e-09	0	0	3.27198e-10	0	0	2.18314e-08	1.0426e-08	0	0	2.36658e-07	0	4.14113e-09	0	1.12739e-09
OM-RGC.v1.007224075	Biota;	Bacteria	0	0	0	0	0	0	1.65081e-07	0	0	0	0	0	0	0	0	0	0	0	0	0	0	0	0	0	1.36049e-07	0	4.5339e-09	0	0	0	0	0	0	0	0	0	0	0	0	0	0	0	0	0	0	0	0
OM-RGC.v1.007286354	Biota;	Bacteria	1.18905e-06	0	0	3.85171e-07	3.64419e-07	0	2.55051e-09	0	2.40643e-09	0	0	0	1.40201e-08	3.11172e-07	4.49237e-08	1.50739e-07	0	1.68026e-07	1.89826e-07	0	0	0	0	0	0	0	0	0	0	0	0	0	0	0	0	0	0	0	1.12452e-07	4.7505e-08	0	3.76033e-09	2.09193e-08	0	8.34637e-08	0	1.16401e-07
OM-RGC.v1.007321389	Biota;	Bacteria	1.16966e-08	0	0	0	0	0	0	0	0	0	0	0	1.29135e-08	1.06837e-07	0	4.59757e-09	0	0	0	0	0	0	3.15687e-08	0	0	0	0	0	0	0	0	3.28691e-07	0	0	0	0	0	3.14368e-09	6.76045e-09	0	0	0	0	0	0	0	0
OM-RGC.v1.007323747	Biota;	Bacteria	0	0	0	0	0	0	0	0	0	0	0	0	0	0	0	0	0	0	0	0	0	0	0	0	0	0	0	0	0	0	0	0	0	0	0	0	0	6.86121e-10	0	0	0	0	0	7.58551e-10	0	0	0
OM-RGC.v1.007329808	Biota;	Bacteria	0	0	0	0	0	0	0	0	0	0	0	0	0	9.74754e-08	0	0	0	2.80565e-08	4.01069e-08	0	3.40024e-09	0	0	0	0	0	0	0	0	0	0	0	9.95686e-09	0	0	0	0	0	0	0	0	7.34978e-09	0	4.21417e-09	8.86608e-08	1.30528e-08	1.90631e-07
OM-RGC.v1.007329882	Biota;	Bacteria	0	0	0	0	0	0	0	0	0	0	0	0	0	0	0	4.3618e-09	0	0	0	0	0	0	0	0	0	0	2.28227e-09	0	0	0	0	4.916e-08	2.45938e-08	0	0	0	0	1.1427e-08	0	0	5.23201e-09	8.44025e-09	0	1.31763e-08	4.45082e-08	0	0
OM-RGC.v1.007360512	Biota;	Bacteria	0	0	0	0	0	0	1.16674e-06	0	0	0	0	0	0	0	1.5982e-08	2.00171e-08	0	0	0	0	0	0	0	0	1.16567e-06	0	0	0	0	0	0	0	0	0	0	0	0	4.26642e-09	0	0	0	0	0	0	0	0	0
OM-RGC.v1.007413927	Biota;	Bacteria	6.0594e-08	0	0	0	0	0	0	0	0	0	0	0	0	0	1.8134e-08	2.36572e-09	0	4.03309e-08	6.95015e-08	0	0	0	0	0	0	0	0	0	0	0	0	0	0	0	0	0	0	0	1.08119e-09	0	0	0	0	1.65192e-08	1.86359e-08	0	9.8158e-09
OM-RGC.v1.007419701	Biota;	Bacteria	0	0	0	0	0	0	0	0	0	0	0	0	0	0	0	0	0	0	0	0	0	0	0	0	0	0	0	0	0	0	0	0	0	0	0	0	0	0	0	0	0	0	0	0	0	0	0
OM-RGC.v1.007443895	Biota;	Bacteria	0	0	0	0	0	0	0	0	0	0	0	0	0	5.136e-09	0	0	0	0	0	0	0	0	0	0	0	0	0	0	0	0	0	0	0	0	0	0	0	0	0	0	0	0	0	0	0	0	0
OM-RGC.v1.007496460	Biota;	Bacteria	2.32206e-09	0	0	1.59784e-09	1.59628e-08	0	0	0	0	0	0	0	0	0	0	0	0	0	0	0	2.76079e-09	0	2.08276e-08	0	0	0	0	0	4.72738e-09	0	7.05105e-09	0	4.61767e-09	0	4.28917e-09	0	0	0	0	0	0	2.15187e-09	0	0	0	0	0
OM-RGC.v1.007509914	Biota;	Bacteria	0	0	0	0	0	0	0	0	0	0	0	0	0	0	0	0	2.42362e-07	0	0	0	0	0	0	0	0	0	0	0	0	0	0	0	0	0	0	0	0	4.7638e-09	0	0	2.49535e-07	0	0	2.79564e-08	0	1.14058e-07	0
OM-RGC.v1.007535244	Biota;	Bacteria	0	0	0	0	0	0	0	0	0	0	0	0	0	0	0	0	0	0	0	0	0	0	0	0	0	3.39198e-09	0	0	0	0	0	0	0	0	0	0	1.22321e-07	0	0	0	0	0	0	0	0	0	0
OM-RGC.v1.007537166	Biota;	Bacteria	3.88419e-07	0	0	6.33872e-08	9.47917e-09	1.36239e-09	1.20918e-08	1.95595e-09	1.56952e-08	0	0	0	5.25714e-08	8.52383e-08	0	0	0	3.81891e-09	3.42309e-09	1.33162e-08	7.8674e-09	2.81803e-09	1.75205e-08	6.61758e-09	0	1.33257e-09	5.17591e-09	3.32038e-09	1.33791e-08	1.09644e-09	2.12254e-08	5.20579e-08	5.81543e-09	1.80778e-08	8.70543e-09	0	0	8.5698e-09	0	1.4186e-09	0	1.2981e-08	5.72473e-09	0	1.50443e-08	0	9.24155e-09
OM-RGC.v1.007540155	Biota;	Bacteria	0	0	0	0	0	0	0	0	0	0	0	0	0	0	0	0	0	0	0	0	0	0	0	0	0	0	0	0	0	0	0	0	0	0	0	0	0	0	0	0	0	0	0	0	0	3.89601e-09	0
OM-RGC.v1.007569352	Biota;	Bacteria	0	0	0	0	0	0	0	0	0	0	0	0	0	0	0	0	0	0	0	0	0	0	0	0	0	0	0	0	0	0	0	0	0	0	0	0	0	1.2924e-08	0	0	0	0	0	0	0	9.79843e-09	0
OM-RGC.v1.007576609	Biota;	Bacteria	0	0	0	0	0	0	0	0	0	0	0	0	0	0	0	0	4.15206e-08	0	0	0	0	0	0	0	0	0	0	0	0	0	0	0	0	0	0	0	0	2.06999e-07	0	0	3.59593e-07	0	0	5.51161e-07	0	6.66343e-08	0
OM-RGC.v1.007612270	Biota;	Bacteria	4.28468e-08	0	0	5.74564e-09	0	0	0	0	0	0	0	0	0	0	1.25368e-08	1.52962e-09	0	1.87881e-08	1.06347e-08	0	0	0	0	0	0	0	0	0	0	0	0	0	0	0	0	0	0	0	3.09734e-09	0	0	0	4.30239e-08	0	5.85175e-09	0	3.97423e-09
OM-RGC.v1.007659440	Biota;	Bacteria	0	0	0	0	0	0	0	0	0	0	0	0	0	0	0	0	4.26479e-08	0	0	0	0	0	0	0	0	4.34231e-09	0	0	0	0	0	0	0	0	0	0	3.4509e-08	7.80813e-09	0	0	4.64166e-08	0	0	3.74695e-08	0	5.81921e-08	0
OM-RGC.v1.007673696	Biota;	Bacteria	0	0	0	0	0	0	7.97199e-09	0	0	0	0	0	0	0	0	0	0	0	0	0	0	0	0	0	6.72619e-09	0	0	0	0	0	0	0	0	0	0	0	0	0	0	0	0	0	0	0	0	0	0
OM-RGC.v1.007676129	Biota;	Bacteria	0	0	0	0	0	0	0	0	0	0	0	0	0	0	0	0	0	0	0	0	1.26074e-08	6.27714e-09	1.1213e-08	0	0	0	0	0	0	0	0	7.91219e-08	0	0	0	0	0	0	0	5.26373e-09	0	2.77968e-08	0	0	5.32297e-08	0	0
OM-RGC.v1.007681138	Biota;	Bacteria	0	0	0	0	0	0	0	0	0	0	0	0	0	0	2.94673e-09	1.34042e-08	0	2.76895e-09	9.49477e-09	3.86285e-09	2.92918e-08	8.70716e-08	1.72816e-07	1.63434e-09	0	1.77941e-08	1.21364e-08	1.53904e-09	7.79487e-09	6.71582e-09	3.72633e-09	3.46225e-07	8.81603e-08	6.22923e-09	7.5579e-09	1.69045e-08	0	2.28026e-08	9.62174e-09	1.11623e-09	0	2.71757e-10	0	0	0	0	0
OM-RGC.v1.007696524	Biota;	Bacteria	0	0	0	0	0	0	0	0	0	0	0	0	0	0	0	0	0	0	0	0	0	0	0	0	0	0	0	0	0	0	0	0	0	0	0	0	0	0	0	0	0	0	0	0	0	0	0
OM-RGC.v1.007701414	Biota;	Bacteria	0	0	0	0	0	0	0	0	0	0	0	0	0	0	0	0	4.32279e-08	0	0	0	0	0	0	0	0	0	0	0	0	0	0	0	0	0	0	0	0	1.49919e-07	0	0	3.63579e-07	0	0	5.90921e-07	0	8.81885e-08	0
OM-RGC.v1.007707424	Biota;	Bacteria	0	0	0	0	0	0	0	0	0	0	0	0	0	0	0	0	1.04283e-06	0	0	0	0	0	0	0	0	0	0	0	0	0	0	0	0	0	0	0	0	1.09338e-07	0	0	1.2807e-06	0	0	5.34793e-07	0	7.58862e-07	0
OM-RGC.v1.007714091	Biota;	Bacteria	0	0	0	0	0	0	0	0	0	0	0	0	0	0	0	1.41984e-09	0	0	0	0	0	0	0	0	0	4.7979e-09	0	0	0	0	0	0	0	0	0	0	8.0256e-07	0	0	0	0	0	0	0	0	0	0
OM-RGC.v1.007716255	Biota;	Bacteria	0	0	0	0	0	0	4.86499e-08	0	0	0	0	0	0	0	0	0	0	0	0	0	0	0	0	0	4.88528e-07	0	0	0	0	0	0	0	0	0	0	0	0	0	0	0	0	0	0	0	0	0	0
OM-RGC.v1.007716781	Biota;	Bacteria	0	0	0	0	0	0	0	0	0	0	0	0	0	0	0	7.2436e-09	0	0	0	0	0	0	0	0	2.58223e-07	0	0	0	0	0	0	0	0	0	0	0	0	0	0	0	0	0	0	0	0	0	0
OM-RGC.v1.007723306	Biota;	Bacteria	0	0	0	0	0	0	0	0	0	0	0	0	0	0	0	4.52424e-09	0	0	0	0	0	0	0	0	0	0	0	0	0	0	0	0	0	0	0	0	0	0	0	0	0	0	0	0	0	0	0
OM-RGC.v1.007723711	Biota;	Bacteria	0	0	0	0	0	0	0	0	0	0	0	0	0	0	0	0	4.34499e-07	0	0	0	0	0	0	0	0	0	0	0	0	0	0	0	0	0	0	0	3.87011e-09	0	0	0	1.78517e-07	0	0	1.18718e-08	0	1.02975e-07	0
OM-RGC.v1.007761572	Biota;	Bacteria	0	0	0	0	0	0	0	0	0	0	0	0	0	0	0	0	0	0	0	0	0	0	0	0	0	0	0	0	0	0	0	0	0	0	0	0	0	0	0	0	0	0	0	0	0	0	0
OM-RGC.v1.007764524	Biota;	Bacteria	0	0	0	0	0	0	0	0	0	0	0	0	0	0	0	0	4.38252e-07	0	0	0	0	0	0	0	0	0	0	0	0	0	0	0	0	0	0	0	8.47308e-09	8.30255e-08	0	0	6.16389e-07	0	0	2.64025e-07	0	4.79132e-07	0
OM-RGC.v1.007768313	Biota;	Bacteria	0	0	0	0	0	0	0	0	0	0	0	0	0	0	0	0	1.02707e-08	0	0	0	0	0	0	0	0	0	0	0	0	0	0	0	0	0	0	0	0	4.60422e-07	0	0	6.49092e-08	0	0	6.34747e-07	0	6.02617e-09	0
OM-RGC.v1.007795079	Biota;	Bacteria	0	0	0	0	0	0	0	0	0	0	0	0	0	0	0	0	0	0	0	0	0	0	0	0	0	0	0	0	0	0	0	0	0	0	0	0	0	0	0	0	0	0	0	0	0	0	0
OM-RGC.v1.007824639	Biota;	Bacteria	0	0	0	0	0	0	0	0	0	0	0	0	0	0	0	0	0	0	0	0	0	0	0	0	0	0	0	0	0	0	0	0	0	0	0	0	0	0	0	0	0	0	0	0	0	0	0
OM-RGC.v1.007895667	Biota;	Bacteria	0	0	0	0	0	0	0	0	0	0	0	0	0	0	0	0	0	0	0	0	0	0	0	0	0	0	0	0	0	0	0	0	0	0	0	0	0	0	0	0	0	0	0	0	0	0	0
OM-RGC.v1.007895936	Biota;	Bacteria	1.4612e-08	0	0	3.7705e-09	0	2.23451e-09	1.72945e-06	9.4952e-09	0	0	0	0	0	0	1.12166e-07	1.30131e-07	0	3.24731e-08	3.88444e-08	0	0	0	0	0	5.6578e-07	0	0	0	0	0	0	0	0	0	0	0	0	0	5.9045e-08	5.29418e-08	0	0	9.94742e-08	0	2.10537e-08	0	9.10165e-08
OM-RGC.v1.007911790	Biota;	Bacteria	0	0	0	0	0	0	5.72649e-07	0	0	0	0	0	0	0	3.6548e-08	2.90827e-08	0	0	0	0	0	0	0	0	2.06124e-07	0	4.55995e-08	0	0	3.79391e-08	0	0	0	0	0	1.70585e-08	0	5.12072e-09	2.67023e-08	1.84787e-08	0	0	0	0	0	0	0
OM-RGC.v1.007921936	Biota;	Bacteria	0	0	0	0	0	0	0	0	0	0	0	0	0	0	0	0	0	0	0	0	0	0	0	0	0	0	0	0	0	0	0	0	0	0	0	0	1.43159e-07	0	0	0	0	0	0	0	0	0	0
OM-RGC.v1.007954919	Biota;	Bacteria	0	0	0	0	0	0	0	0	0	0	0	0	0	0	0	0	2.06116e-07	0	0	0	0	0	0	0	0	5.83305e-10	0	0	0	0	0	0	0	0	0	0	7.11027e-08	2.1537e-07	0	0	2.14094e-07	0	0	4.06261e-07	0	8.38225e-07	0
OM-RGC.v1.007955262	Biota;	Bacteria	0	0	0	0	0	0	0	0	0	0	0	0	0	0	0	0	6.55123e-08	0	5.73239e-09	0	0	0	0	0	0	0	0	0	0	0	0	0	0	0	0	0	0	0	0	0	3.49325e-08	0	0	2.84953e-09	0	4.7817e-07	0
OM-RGC.v1.007956589	Biota;	Bacteria	0	0	0	0	0	0	0	0	0	0	0	0	0	0	0	0	0	0	0	0	0	0	0	0	0	0	0	0	0	0	0	0	0	0	0	0	0	0	0	0	0	0	0	0	0	0	0
OM-RGC.v1.007970432	Biota;	Bacteria	0	0	0	0	0	1.77556e-08	1.48984e-09	0	1.76191e-08	0	0	0	0	0	8.71783e-08	5.80557e-08	0	2.50591e-08	8.94253e-08	0	7.63425e-08	1.04927e-07	2.25247e-08	0	4.5705e-09	1.13335e-07	4.26003e-07	7.56456e-08	1.04918e-08	1.50112e-07	1.48149e-09	0	3.93552e-08	0	5.52257e-09	4.28302e-07	0	5.08698e-09	5.94272e-08	4.48107e-08	0	0	7.36397e-08	0	0	0	0
OM-RGC.v1.007970941	Biota;	Bacteria	0	0	0	0	0	0	0	0	0	0	0	0	0	0	0	2.66466e-08	0	0	0	0	0	0	0	0	0	6.48957e-08	0	0	0	0	0	0	0	0	0	0	4.33876e-06	1.32984e-09	0	0	0	0	0	7.2692e-10	0	6.39641e-10	0
OM-RGC.v1.007979909	Biota;	Bacteria	0	0	0	0	0	0	0	0	0	0	0	0	0	0	0	0	0	1.27937e-08	1.3488e-08	0	0	0	0	0	0	0	0	0	0	0	0	0	0	0	0	0	0	0	0	0	0	0	0	0	0	0	1.53803e-08
OM-RGC.v1.007981066	Biota;	Bacteria	0	0	0	0	0	0	0	0	0	0	0	0	0	0	0	0	0	1.46657e-07	7.93093e-08	0	0	0	0	0	0	0	0	0	0	0	0	0	0	0	0	0	0	0	0	0	0	0	0	0	0	0	1.45108e-07
OM-RGC.v1.007984536	Biota;	Bacteria	0	0	0	0	0	0	0	0	0	0	0	0	0	0	0	0	1.31599e-07	0	0	0	0	0	0	0	0	0	0	0	0	0	0	0	0	0	0	0	2.6564e-08	1.19596e-07	0	0	3.02036e-07	0	0	2.10211e-07	0	1.50495e-07	0
OM-RGC.v1.007985077	Biota;	Bacteria	0	0	0	0	0	0	2.70379e-09	0	0	0	0	0	0	1.21792e-08	0	6.46644e-09	0	3.0094e-08	5.32775e-09	0	0	0	0	0	0	0	0	0	0	0	0	0	0	0	0	0	0	0	1.04265e-08	0	0	0	4.22269e-07	0	1.72309e-08	0	2.8751e-08
OM-RGC.v1.008010357	Biota;	Bacteria	4.77403e-09	0	0	0	2.11684e-09	1.66006e-06	6.01832e-07	4.37728e-06	9.59996e-07	7.36884e-09	5.93076e-08	1.21244e-07	1.82845e-08	1.40991e-08	1.06222e-06	9.94352e-07	6.21354e-09	2.69404e-07	2.80617e-07	7.809e-07	7.64974e-07	8.03134e-07	1.84968e-07	5.79292e-06	6.72892e-08	9.62096e-07	6.07983e-07	1.45563e-06	5.05691e-07	1.00434e-06	1.01464e-07	3.40608e-08	2.22213e-07	2.57607e-08	4.36532e-07	5.85644e-07	0	3.25532e-08	5.31364e-07	2.77822e-07	0	7.18053e-08	1.49613e-08	0	0	0	1.41823e-08
OM-RGC.v1.008016978	Biota;	Bacteria	7.18617e-09	0	0	0	0	5.7931e-08	2.33881e-07	1.13675e-08	1.17472e-07	0	0	0	0	1.2222e-08	3.55623e-08	4.74523e-08	0	1.65659e-09	7.17371e-09	1.38164e-08	2.87645e-09	0	5.79809e-09	1.50187e-08	1.40718e-08	0	0	0	0	3.83733e-10	0	0	8.29662e-08	4.31211e-10	0	0	0	0	3.22196e-08	3.28279e-08	0	0	4.7744e-08	0	0	0	0
OM-RGC.v1.008025981	Biota;	Bacteria	6.23291e-10	0	0	0	0	4.03967e-07	8.43731e-07	1.53605e-07	1.39307e-07	0	1.66644e-08	1.67526e-07	0	1.77008e-08	2.98539e-06	2.90035e-06	3.9739e-08	8.98748e-07	1.00865e-06	1.15642e-06	1.55162e-06	5.81417e-07	2.77499e-07	1.74961e-07	2.34665e-06	1.33136e-08	2.46093e-07	2.58497e-08	5.71195e-08	3.38996e-06	0	2.78129e-08	2.38768e-06	0	0	1.38946e-06	0	1.19536e-07	2.58147e-06	1.97471e-06	2.03058e-08	5.85534e-08	3.64246e-06	0	2.50246e-08	0	4.99673e-07
OM-RGC.v1.008046098	Biota;	Bacteria	0	0	0	0	0	1.11591e-08	4.48521e-09	3.98478e-08	7.56124e-09	1.14423e-08	0	0	1.13059e-07	2.86133e-07	1.40225e-08	1.61126e-08	0	0	0	3.13953e-08	3.42326e-08	5.58385e-08	4.70911e-09	1.28151e-08	2.45416e-08	0	0	8.17609e-09	0	0	2.03959e-09	0	0	0	0	0	0	5.15665e-09	3.0661e-09	0	0	0	0	0	0	5.00671e-09	0
OM-RGC.v1.008054122	Biota;	Bacteria	0	0	0	0	0	0	0	0	0	0	0	0	0	0	0	0	0	0	0	0	1.58347e-08	6.00467e-08	8.13205e-08	0	0	0	0	0	0	0	0	3.27956e-07	3.91287e-08	8.45174e-09	8.60342e-10	3.57878e-10	0	2.40601e-08	2.5602e-09	0	0	0	8.82813e-09	0	0	0	0
OM-RGC.v1.008057716	Biota;	Bacteria	0	0	0	0	0	0	0	0	0	0	0	0	0	0	0	0	0	0	0	0	0	0	0	0	0	0	0	0	0	0	0	0	0	0	2.56986e-10	0	0	0	0	0	0	0	0	0	3.04119e-09	0	0
OM-RGC.v1.008069254	Biota;	Bacteria	0	0	0	0	0	0	0	0	0	0	0	0	0	0	0	0	0	0	0	0	0	0	0	0	0	0	0	0	0	0	0	0	0	0	0	0	0	0	0	0	0	0	2.94271e-09	0	6.66164e-10	0	0
OM-RGC.v1.008120140	Biota;	Bacteria	0	0	0	0	0	0	0	0	0	0	0	0	0	0	0	0	0	0	0	0	0	0	0	0	0	0	0	0	0	0	0	0	0	0	0	0	0	0	0	0	0	0	0	0	0	0	0
OM-RGC.v1.008148253	Biota;	Bacteria	0	0	0	0	0	0	0	0	0	0	0	0	0	0	0	0	0	0	0	0	0	0	0	0	0	0	0	0	0	0	0	0	0	0	0	0	0	0	0	0	0	0	0	0	0	0	0
OM-RGC.v1.008160590	Biota;	Bacteria	0	0	0	0	0	0	0	0	0	0	0	0	0	0	0	0	0	8.28809e-08	4.06203e-08	0	0	0	0	0	0	0	0	0	0	0	0	0	0	0	0	0	0	0	0	0	0	0	0	0	0	0	0
OM-RGC.v1.008171653	Biota;	Bacteria	0	0	0	0	0	0	4.97333e-07	6.19919e-09	7.83151e-09	0	0	0	0	0	1.77169e-08	2.5844e-08	0	0	0	3.01525e-08	3.25529e-08	0	1.07593e-08	1.57281e-08	3.68935e-07	0	4.61101e-08	0	0	4.70254e-08	0	0	9.09991e-08	0	0	2.71336e-08	0	0	1.32002e-08	1.08523e-08	0	0	3.40803e-08	0	0	0	0
OM-RGC.v1.008196501	Biota;	Bacteria	0	0	0	0	0	0	0	0	0	0	0	0	0	0	0	0	0	0	0	0	0	0	0	0	0	0	0	0	0	0	0	0	0	0	0	0	0	0	0	0	0	0	0	0	0	0	0
OM-RGC.v1.008198521	Biota;	Bacteria	0	0	0	0	0	0	0	0	0	0	0	0	0	0	0	0	0	0	0	0	0	0	0	0	0	1.60541e-09	0	0	0	0	0	0	0	0	0	0	0	0	0	0	0	0	0	0	0	0	0
OM-RGC.v1.008204015	Biota;	Bacteria	0	0	0	0	0	1.11732e-07	0	7.06707e-09	6.60959e-08	0	0	0	0	0	0	0	0	3.30322e-09	0	0	0	1.53215e-08	0	0	0	0	0	0	7.83263e-09	0	4.92219e-08	5.56375e-08	0	3.67166e-08	4.73494e-08	0	0	0	3.08777e-09	4.65097e-09	0	5.62298e-08	0	0	8.70676e-09	0	0
OM-RGC.v1.008204209	Biota;	Bacteria	0	0	0	0	0	0	0	0	0	0	0	0	0	0	0	0	0	0	0	2.99296e-09	0	0	1.08334e-08	0	0	0	0	0	0	0	0	2.15256e-08	0	4.49458e-09	0	0	0	0	0	0	0	1.04476e-08	0	0	0	0	0
OM-RGC.v1.008204415	Biota;	Bacteria	0	0	0	0	0	0	0	0	0	0	0	0	0	0	0	0	0	0	0	3.184e-09	0	0	2.87508e-09	0	0	2.43321e-09	1.70507e-09	5.10112e-09	0	0	0	0	0	0	0	1.78733e-09	0	0	0	0	0	0	0	0	0	0	0
OM-RGC.v1.008210281	Biota;	Bacteria	0	0	0	0	0	0	0	0	0	0	0	0	0	0	0	0	0	0	0	0	0	0	0	0	0	0	0	0	0	0	0	0	0	0	0	0	0	0	0	0	0	0	0	0	0	0	0
OM-RGC.v1.008240543	Biota;	Bacteria	0	0	0	0	0	0	1.58539e-06	0	0	0	0	0	0	0	0	0	0	0	0	0	0	0	0	0	5.75011e-07	0	0	0	0	0	0	0	0	0	0	0	0	0	0	0	0	0	0	0	0	0	0
OM-RGC.v1.008248833	Biota;	Bacteria	0	0	0	0	0	2.27413e-09	0	0	0	0	0	0	0	0	0	1.23368e-08	0	0	0	3.08985e-08	8.66359e-09	0	5.88952e-09	7.13518e-09	0	2.42799e-08	0	6.55898e-08	0	0	0	0	0	0	0	1.79367e-09	0	0	0	0	0	0	0	0	0	0	0
OM-RGC.v1.008250647	Biota;	Bacteria	0	0	0	0	0	0	0	0	0	0	0	0	0	0	0	4.87532e-09	0	0	0	0	0	0	0	0	0	0	0	0	0	0	0	0	0	0	0	0	0	0	0	0	0	0	0	0	0	0	0
OM-RGC.v1.008258906	Biota;	Bacteria	0	0	0	0	0	0	1.37107e-09	0	1.12641e-09	0	0	0	0	0	1.30093e-08	2.7965e-09	0	0	0	1.59765e-09	3.81371e-09	0	5.65155e-10	0	0	0	3.5078e-09	1.00715e-08	7.43073e-09	1.93665e-08	0	0	8.23444e-09	6.97279e-10	7.22698e-10	2.17011e-09	0	6.02336e-10	3.12196e-09	0	0	6.87528e-09	2.97401e-09	0	0	0	0
OM-RGC.v1.008283826	Biota;	Bacteria	0	0	0	0	0	0	0	0	0	0	0	0	0	0	0	0	0	0	0	0	0	0	0	0	0	0	0	0	0	6.68928e-10	0	0	0	0	0	0	0	0	0	2.52008e-10	0	0	0	0	0	0	0
OM-RGC.v1.008288658	Biota;	Bacteria	9.16017e-08	0	0	0	0	0	0	0	0	0	0	0	4.24118e-07	1.25282e-06	5.31929e-10	9.6239e-10	0	7.97072e-08	1.02771e-07	8.09684e-10	1.46688e-08	6.38562e-09	1.27364e-09	0	0	8.74315e-09	9.68997e-09	6.91039e-10	3.60388e-09	2.93315e-09	2.14339e-09	2.70085e-10	5.75154e-10	2.25235e-09	2.71598e-09	1.53523e-09	0	0	5.96035e-10	0	0	2.81427e-10	6.17782e-08	0	1.75441e-07	0	1.38447e-08
OM-RGC.v1.008289209	Biota;	Bacteria	1.04121e-09	0	0	0	7.00607e-09	9.5907e-07	2.78045e-07	6.03678e-06	3.53128e-07	1.57104e-08	7.93341e-09	2.26405e-08	0	0	3.2834e-06	2.79816e-06	2.12865e-08	7.75442e-07	8.20658e-07	3.72129e-06	4.24112e-06	4.34703e-06	2.89372e-06	9.86409e-06	1.9808e-07	8.083e-06	6.37558e-06	6.00141e-06	2.76445e-06	4.91371e-06	1.77243e-06	1.75423e-06	1.59738e-06	2.45796e-06	3.07254e-06	1.00121e-05	2.73719e-08	4.93942e-07	2.05172e-06	1.6465e-06	0	6.0701e-07	3.9246e-07	0	2.46854e-07	0	5.97838e-08
OM-RGC.v1.008290253	Biota;	Bacteria	0	0	0	0	0	2.23798e-08	4.78493e-08	7.07575e-09	3.42851e-08	0	0	1.80483e-08	0	0	5.19091e-07	3.72687e-07	4.49103e-09	1.64606e-07	1.23003e-07	1.14742e-07	1.93704e-07	2.6731e-07	4.10629e-08	1.14424e-08	9.54719e-09	1.00547e-08	4.14584e-08	1.09268e-07	5.48661e-08	2.97699e-07	1.02335e-08	2.93492e-09	1.35613e-08	7.03258e-09	5.81405e-08	1.45315e-07	0	2.51253e-08	4.76895e-07	3.64796e-07	0	1.76361e-09	0	0	5.06737e-10	0	0
OM-RGC.v1.008292786	Biota;	Bacteria	0	0	0	0	0	0	0	7.74864e-09	4.53881e-10	0	0	0	0	0	3.50666e-07	2.45246e-07	0	7.37706e-08	4.81165e-08	1.08185e-07	2.50709e-07	3.10001e-07	2.30947e-07	5.11366e-09	0	5.39284e-08	5.5147e-08	0	6.4426e-09	1.9584e-07	1.35416e-09	9.34612e-08	6.54954e-07	1.17319e-08	4.41205e-09	1.9982e-08	0	3.75565e-08	6.26288e-07	5.31477e-07	4.18527e-09	6.36217e-08	5.54755e-07	0	2.31336e-09	0	8.57426e-09
OM-RGC.v1.008293178	Biota;	Bacteria	1.86178e-08	0	0	0	0	0	1.26363e-09	0	0	0	0	0	6.32386e-08	1.96503e-07	0	0	0	8.73687e-10	0	0	0	0	0	0	0	2.82947e-09	1.98706e-09	0	0	0	0	0	0	0	0	0	0	0	0	0	0	2.97738e-08	1.4553e-07	2.43264e-08	5.40356e-07	0	0
OM-RGC.v1.008293404	Biota;	Bacteria	0	0	0	0	0	0	0	0	0	0	0	0	0	0	3.89708e-08	5.2354e-08	0	1.3811e-08	8.73099e-08	1.74442e-08	1.09893e-07	8.48188e-08	6.56571e-08	2.12647e-09	0	2.47579e-09	1.01561e-08	0	0	0	0	1.56397e-07	5.04357e-07	4.19856e-09	6.11946e-10	1.51115e-09	0	1.00396e-08	1.523e-07	1.60601e-07	0	8.17862e-09	2.372e-07	0	3.82035e-08	0	1.80925e-09
OM-RGC.v1.008293464	Biota;	Bacteria	0	0	0	0	0	0	0	0	0	0	0	0	0	0	1.41157e-07	1.1499e-07	0	1.90755e-08	1.46889e-08	1.135e-07	3.24741e-07	1.77993e-07	6.75869e-07	0	0	2.50105e-09	4.52976e-08	0	0	2.52733e-08	1.23619e-08	3.8256e-07	6.84217e-07	2.93899e-08	0	1.12892e-08	0	1.62013e-07	1.38625e-07	6.41389e-08	0	2.50018e-07	2.50036e-07	0	1.21719e-07	0	0
OM-RGC.v1.008299450	Biota;	Bacteria	0	0	0	0	0	6.71975e-08	1.03477e-08	1.92856e-07	3.2795e-08	0	0	0	0	0	2.21021e-07	2.80844e-07	0	5.1514e-08	5.76232e-08	8.75259e-08	1.7565e-07	1.17962e-07	6.19854e-08	2.99529e-07	7.1604e-09	3.5869e-07	5.06945e-07	3.11819e-07	1.90741e-08	1.6424e-07	1.71845e-08	1.21598e-07	4.32467e-07	1.77783e-08	9.94865e-08	1.87194e-07	0	1.8936e-08	2.03681e-07	1.98995e-07	0	1.23958e-07	3.63791e-07	0	1.49083e-08	0	2.23009e-08
OM-RGC.v1.008301721	Biota;	Bacteria	0	0	0	0	0	7.22394e-08	5.1921e-08	3.13581e-07	6.6014e-08	0	0	0	0	0	2.19864e-08	2.77168e-08	0	5.93659e-09	0	3.57222e-08	1.03062e-07	4.66528e-08	6.20302e-08	2.51683e-07	9.54719e-09	8.03746e-08	9.63584e-07	4.08677e-07	1.43437e-07	3.94704e-07	7.96545e-08	2.5568e-08	4.41185e-08	4.98579e-09	6.22145e-08	8.88025e-08	0	4.70442e-09	2.69149e-08	1.09843e-08	0	1.24058e-08	5.9692e-09	0	0	0	0
OM-RGC.v1.008311777	Biota;	Bacteria	5.70236e-07	0	0	8.4588e-08	2.48869e-08	0	0	0	0	0	0	0	0	7.31849e-08	0	0	0	1.06119e-07	1.45242e-07	0	0	0	0	0	0	0	0	0	0	0	0	0	0	0	0	0	0	0	0	0	0	0	0	0	0	0	3.5005e-08
OM-RGC.v1.008319341	Biota;	Bacteria	0	0	0	0	0	0	0	0	0	0	0	0	0	0	0	0	0	0	0	0	0	0	0	0	0	0	0	0	0	0	0	0	0	0	0	0	0	0	0	0	0	1.46112e-08	4.77231e-08	1.62768e-08	2.10185e-08	0	0
OM-RGC.v1.008321940	Biota;	Bacteria	0	0	0	0	0	0	0	0	0	0	0	0	0	0	0	4.94234e-09	0	0	0	6.41332e-09	0	0	1.02239e-08	0	0	0	0	0	0	0	0	6.99939e-08	0	0	0	0	0	0	0	0	0	0	0	0	0	0	0
OM-RGC.v1.008324986	Biota;	Bacteria	0	0	0	0	0	0	0	0	0	0	0	0	0	0	1.75443e-09	0	0	0	5.73143e-09	0	4.13057e-09	1.64155e-09	0	2.12647e-09	0	5.57473e-09	5.65453e-09	5.86336e-10	1.49651e-09	1.24056e-09	1.14647e-09	0	2.41565e-09	0	2.60644e-10	8.11133e-10	0	0	7.77437e-10	0	0	6.52452e-09	8.07059e-10	0	0	0	0
OM-RGC.v1.008344813	Biota;	Bacteria	0	0	0	0	0	2.02004e-07	3.68698e-08	5.21608e-07	1.1976e-07	0	0	0	0	2.35095e-09	1.56276e-06	1.60498e-06	9.14244e-09	3.28761e-07	3.05705e-07	2.88159e-06	3.05648e-06	3.07291e-06	1.93664e-06	7.50992e-07	1.61718e-08	1.28331e-06	1.95916e-06	4.06198e-06	2.48943e-06	1.65019e-06	1.36651e-06	8.53269e-07	1.08727e-06	1.20277e-06	3.35444e-06	2.03658e-06	2.73719e-09	2.7665e-07	1.08946e-06	7.983e-07	0	2.15018e-07	7.73407e-08	0	2.90014e-08	0	9.04624e-09
OM-RGC.v1.008345817	Biota;	Bacteria	1.04121e-09	0	0	0	1.91075e-09	1.27832e-07	3.02615e-08	6.46127e-07	2.61924e-08	0	0	0	0	0	7.27272e-07	5.00869e-07	3.20787e-09	1.85023e-07	1.72938e-07	8.6648e-07	8.48725e-07	1.01167e-06	6.37008e-07	1.14895e-06	2.81667e-08	9.80723e-07	9.00918e-07	7.69118e-07	6.50954e-07	7.72386e-07	4.46906e-07	2.53031e-07	3.613e-07	5.23719e-07	6.43497e-07	1.26237e-06	5.47438e-09	1.00506e-07	4.2512e-07	2.84355e-07	0	1.65602e-07	1.82634e-07	5.80046e-09	1.51499e-07	0	2.99312e-08
OM-RGC.v1.008346072	Biota;	Bacteria	0	0	0	0	0	0	0	0	5.48082e-10	0	0	0	1.68443e-08	2.69902e-08	2.65965e-09	6.64359e-10	0	0	8.40836e-10	2.66955e-09	6.05384e-09	5.56485e-09	3.50251e-09	0	0	3.59999e-10	2.82114e-10	6.91039e-10	2.98033e-10	6.50684e-10	8.84772e-10	2.70085e-10	0	1.26831e-09	8.15927e-10	1.0667e-09	0	1.49806e-09	1.67927e-10	0	0	0	2.50493e-08	0	1.85509e-08	0	0
OM-RGC.v1.008351029	Biota;	Bacteria	0	0	0	0	0	0	0	0	0	0	0	0	0	0	0	8.923e-09	2.91729e-07	0	0	0	0	0	0	0	0	0	0	0	0	0	0	0	0	0	0	0	2.18075e-08	0	0	0	1.37505e-07	0	0	3.32787e-08	0	2.95143e-07	0
OM-RGC.v1.008354626	Biota;	Bacteria	0	0	0	0	0	0	0	0	0	0	0	0	0	0	0	0	7.48035e-08	0	0	0	0	0	0	0	0	0	0	0	0	0	0	0	0	0	0	0	5.4659e-09	0	0	0	7.68931e-08	0	0	3.33381e-08	0	5.42227e-07	0
OM-RGC.v1.008359240	Biota;	Bacteria	0	0	0	0	0	0	0	0	0	0	0	0	0	0	0	0	2.69734e-07	0	0	0	0	0	0	0	0	0	0	0	0	0	0	0	0	0	0	0	2.74696e-09	9.44245e-08	0	0	6.12213e-07	0	0	4.50325e-07	0	1.93587e-07	0
OM-RGC.v1.008360837	Biota;	Bacteria	0	0	0	0	0	0	0	0	0	0	0	0	0	0	0	0	0	0	0	0	0	0	0	0	0	0	0	0	0	0	0	0	1.97034e-08	0	0	0	0	0	0	0	0	2.78282e-08	3.72146e-07	0	3.77429e-08	0	0
OM-RGC.v1.008376326	Biota;	Bacteria	0	0	0	0	0	0	5.37977e-07	0	0	0	0	0	0	0	0	4.98491e-09	0	0	0	0	0	0	0	0	1.20129e-06	0	0	0	0	0	0	0	0	0	0	0	0	0	0	0	0	0	0	0	0	0	0
OM-RGC.v1.008390362	Biota;	Bacteria	4.85145e-09	0	0	0	0	0	5.49527e-09	0	0	0	0	0	0	0	0	3.96301e-09	0	0	0	0	0	0	0	0	2.64463e-08	0	0	0	0	0	0	0	0	0	0	0	0	0	0	0	0	0	0	0	3.71459e-09	0	6.78917e-09
OM-RGC.v1.008391440	Biota;	Bacteria	4.87633e-09	0	0	0	0	0	0	0	0	0	0	0	0	0	7.49233e-09	2.44261e-09	0	0	0	0	0	0	0	0	0	0	0	0	0	0	0	0	0	0	0	0	0	0	4.66568e-09	0	0	0	0	0	8.84427e-09	0	3.94719e-09
OM-RGC.v1.008398643	Biota;	Bacteria	0	0	0	0	0	0	0	0	0	0	0	0	0	0	1.10137e-08	0	0	0	0	0	0	0	0	0	0	0	0	0	0	0	0	0	4.84856e-09	0	0	0	0	0	8.00499e-09	3.27132e-09	0	9.03783e-09	2.99526e-08	0	0	0	0
OM-RGC.v1.008417777	Biota;	Bacteria	2.79284e-07	0	0	0	0	0	0	0	0	0	0	0	9.5465e-08	8.96508e-07	1.91739e-09	0	0	4.40376e-06	3.74408e-06	1.51793e-09	4.48019e-09	0	2.9163e-09	0	0	0	0	0	0	0	0	0	0	1.05716e-09	1.02722e-09	0	0	0	0	0	0	0	0	0	0	0	6.15394e-08
OM-RGC.v1.008417831	Biota;	Bacteria	4.67908e-08	0	0	0	0	0	0	0	0	0	0	0	1.14342e-06	7.78529e-06	0	0	0	3.42165e-08	2.55097e-08	0	0	0	0	0	0	0	0	0	0	0	0	0	0	0	0	0	0	0	0	0	0	0	0	0	0	0	0
OM-RGC.v1.008425900	Biota;	Bacteria	0	0	0	0	0	2.23197e-07	1.43333e-07	2.17148e-08	1.76708e-07	5.16833e-09	4.25569e-09	0	0	0	2.45424e-06	2.82101e-06	1.04196e-08	2.42263e-07	2.71343e-07	4.28236e-06	5.11915e-06	4.80133e-06	4.75511e-06	5.8919e-08	0	8.68157e-08	3.65435e-07	2.26575e-06	1.12625e-05	2.04933e-06	8.89187e-06	6.26102e-06	6.10285e-06	9.20982e-06	1.06224e-05	5.79388e-07	0	8.12649e-07	3.24712e-06	2.68093e-06	2.42065e-08	4.52916e-06	2.5756e-06	2.86141e-09	3.59233e-07	0	0
OM-RGC.v1.008432205	Biota;	Bacteria	0	0	0	0	0	0	0	0	0	0	0	0	0	0	0	0	0	7.32897e-08	4.09952e-08	0	0	0	0	0	0	0	0	0	0	0	0	0	0	0	0	0	0	0	0	0	0	0	0	0	0	0	0
OM-RGC.v1.008434447	Biota;	Bacteria	0	0	0	0	0	6.076e-08	5.60547e-08	2.08345e-08	6.40808e-08	2.40924e-08	8.51139e-09	1.26921e-08	0	0	3.68917e-07	3.41469e-07	0	6.19519e-08	5.98682e-08	5.75394e-07	5.09331e-07	4.6117e-07	2.67087e-07	2.14172e-09	1.99917e-08	0	0	0	5.00709e-09	0	0	1.37824e-09	3.05776e-09	0	0	0	0	5.67519e-08	1.38799e-07	1.43948e-07	0	0	6.01199e-09	0	0	0	0
OM-RGC.v1.008454867	Biota;	Bacteria	0	0	0	0	0	0	0	0	0	0	0	0	0	0	0	0	0	0	0	0	0	0	0	0	0	0	0	0	0	0	0	0	0	0	0	0	0	0	0	0	0	0	0	0	0	0	0
OM-RGC.v1.008455352	Biota;	Bacteria	2.96125e-08	0	0	2.86837e-08	5.00593e-08	0	0	0	0	0	0	0	2.39027e-08	1.83275e-08	0	0	0	0	0	0	0	0	0	0	0	0	0	0	0	0	0	0	0	0	0	0	0	0	0	0	0	0	0	0	0	0	0
OM-RGC.v1.008462961	Biota;	Bacteria	0	0	0	0	0	0	0	0	0	0	0	0	0	0	0	0	0	0	0	0	0	0	0	0	0	0	0	5.53982e-09	0	0	0	0	0	0	0	0	0	0	0	0	0	0	0	0	0	0	0
OM-RGC.v1.008465763	Biota;	Bacteria	0	0	0	0	0	0	0	0	0	0	0	0	0	0	0	0	0	0	0	0	0	0	0	0	0	0	0	0	0	0	0	0	0	0	0	0	0	0	0	0	0	0	0	0	0	0	0
OM-RGC.v1.008470381	Biota;	Bacteria	0	0	0	0	0	0	0	0	0	0	0	0	0	0	0	0	0	0	0	0	0	0	0	0	0	0	0	0	0	0	0	0	0	0	0	0	0	0	0	0	0	0	0	0	0	0	1.63405e-08
OM-RGC.v1.008477342	Biota;	Bacteria	0	0	0	0	0	0	0	0	0	0	0	0	0	0	0	0	0	0	0	0	0	0	0	0	0	0	0	0	0	0	0	0	0	0	0	0	0	0	0	0	0	0	0	0	0	0	0
OM-RGC.v1.008485942	Biota;	Bacteria	0	0	0	0	0	0	0	0	0	0	0	0	0	0	2.28626e-07	1.88455e-07	0	1.80359e-08	1.19335e-08	2.349e-07	1.41789e-07	3.90032e-07	4.37122e-07	0	0	0	0	2.18439e-08	3.8151e-07	1.01553e-07	1.40748e-06	6.14782e-07	4.97371e-07	1.28613e-06	7.06047e-07	1.8322e-08	0	3.31136e-08	2.9886e-07	2.50298e-07	0	1.03483e-06	5.62978e-07	0	2.13233e-08	0	7.07655e-09
OM-RGC.v1.008486099	Biota;	Bacteria	0	0	0	0	0	0	0	0	0	0	0	0	0	0	0	0	0	0	0	0	0	0	0	0	0	0	0	0	0	0	0	0	0	9.72553e-10	0	0	0	0	0	0	0	0	0	0	0	0	0
OM-RGC.v1.008491098	Biota;	Bacteria	0	0	0	0	0	0	0	0	0	0	0	0	0	0	0	0	0	0	0	0	0	0	0	0	0	0	0	0	0	0	0	0	0	0	0	0	0	0	0	0	0	0	0	0	0	0	0
OM-RGC.v1.008492619	Biota;	Bacteria	0	0	0	0	0	0	0	0	0	0	0	0	0	0	1.88656e-09	0	0	0	0	0	0	9.29186e-10	0	0	0	0	0	0	0	0	0	0	0	0	0	0	0	0	3.59385e-09	0	0	0	0	0	0	0	0
OM-RGC.v1.008492654	Biota;	Bacteria	0	0	0	0	0	0	0	0	0	0	0	0	0	0	4.28324e-07	2.36654e-07	0	1.8987e-08	3.60779e-08	4.93434e-07	2.85384e-07	5.88275e-07	2.9476e-07	0	0	0	0	0	5.79168e-08	2.34561e-08	1.50573e-07	6.6272e-08	5.74427e-08	1.34544e-07	6.12822e-08	0	0	7.69198e-08	2.47803e-07	1.49528e-07	0	1.32166e-07	8.47631e-08	0	8.15073e-09	0	0
OM-RGC.v1.008492774	Biota;	Bacteria	0	0	0	0	0	0	6.95398e-10	9.46602e-10	0	0	0	0	0	0	3.77312e-09	4.99567e-09	0	5.2987e-09	0	0	0	9.29186e-10	0	0	0	0	0	0	0	0	0	0	0	0	0	0	0	0	3.67243e-09	4.87306e-09	0	0	0	0	0	0	0
OM-RGC.v1.008493465	Biota;	Bacteria	0	0	0	0	0	0	9.70932e-07	0	2.08615e-09	0	0	0	0	0	1.40737e-08	5.30947e-09	0	0	0	0	0	0	0	0	9.72941e-08	0	0	0	0	1.07938e-08	0	0	0	0	0	0	0	0	2.86565e-09	6.72814e-09	0	0	1.5084e-09	0	1.6925e-09	0	2.08718e-09
OM-RGC.v1.008494091	Biota;	Bacteria	0	0	0	0	0	0	0	0	0	0	0	0	0	0	3.31808e-07	3.40873e-07	4.30788e-09	4.20499e-08	4.22528e-08	1.6746e-07	8.17365e-08	9.31344e-08	2.81514e-08	0	0	0	0	0	0	0	0	2.37813e-09	1.7092e-08	5.39324e-09	0	0	0	0	3.91271e-07	3.34939e-07	0	0	0	0	0	0	0
OM-RGC.v1.008494433	Biota;	Bacteria	0	0	0	0	0	1.92387e-07	4.70032e-08	2.28447e-08	5.99616e-08	0	2.5626e-08	3.23841e-08	0	0	1.21872e-07	2.36817e-07	4.53949e-09	2.88371e-08	2.36588e-08	1.22261e-07	1.41327e-07	1.93735e-07	1.88808e-07	0	4.82511e-09	0	0	0	2.23079e-07	6.34348e-08	9.28582e-08	1.68823e-07	8.93868e-07	9.56052e-07	2.18692e-07	0	0	3.90244e-08	3.31061e-07	1.80095e-07	8.41898e-09	4.93226e-08	7.30806e-08	0	6.68092e-09	0	0
OM-RGC.v1.008499331	Biota;	Bacteria	0	0	0	0	0	0	0	0	0	0	0	0	0	0	0	0	0	0	0	0	0	0	0	0	0	0	0	0	0	0	0	0	0	0	0	0	0	0	0	0	0	0	0	0	0	0	0
OM-RGC.v1.008510598	Biota;	Bacteria	0	0	0	0	0	0	1.20084e-06	0	0	0	0	0	0	0	0	5.02078e-09	0	0	0	0	0	0	4.94838e-09	8.59768e-09	5.84442e-07	0	0	0	0	4.91743e-09	0	0	0	0	0	4.38022e-09	0	0	9.42992e-09	0	0	0	8.31161e-10	0	0	0	0
OM-RGC.v1.008510917	Biota;	Bacteria	0	0	0	0	0	0	3.7438e-08	0	0	0	0	0	0	0	0	2.40746e-08	0	1.12088e-08	7.42372e-09	0	0	0	0	0	2.59251e-07	0	0	0	0	0	0	0	0	0	0	0	0	0	0	0	0	0	0	0	0	0	0
OM-RGC.v1.008532289	Biota;	Bacteria	0	0	0	0	0	0	1.3908e-09	0	0	0	0	0	0	0	0	0	4.53949e-09	0	0	0	0	0	0	0	0	0	0	0	0	0	0	0	0	0	0	0	0	0	0	0	0	0	0	0	0	0	0
OM-RGC.v1.008569655	Biota;	Bacteria	0	0	0	0	0	0	0	0	0	0	0	0	0	0	0	0	3.15239e-07	0	0	0	0	0	0	0	0	0	0	0	0	0	0	0	0	0	0	0	0	0	0	0	1.98707e-07	0	0	1.89436e-08	0	2.06132e-07	0
OM-RGC.v1.008574814	Biota;	Bacteria	0	0	0	0	0	0	0	0	0	0	0	0	0	0	0	0	0	0	0	0	0	0	0	0	0	2.79345e-09	0	0	0	0	0	0	0	0	0	0	6.15609e-07	0	0	0	0	0	0	0	0	0	0
OM-RGC.v1.008578795	Biota;	Bacteria	0	0	0	0	0	0	1.14231e-06	0	0	0	0	0	0	0	0	0	0	0	0	0	0	0	0	8.62872e-09	3.26957e-07	0	0	0	0	4.26893e-09	0	0	0	0	0	0	0	0	0	0	0	0	0	0	0	0	0
OM-RGC.v1.008589267	Biota;	Bacteria	0	0	0	0	0	0	0	0	0	0	0	0	0	0	0	0	0	0	0	0	0	0	0	0	0	0	0	0	0	0	0	0	0	0	0	0	6.40344e-09	0	0	0	0	0	0	0	0	0	0
OM-RGC.v1.008595759	Biota;	Bacteria	4.92914e-09	0	0	0	0	0	1.87296e-07	0	0	0	0	0	0	0	3.69207e-08	1.7233e-08	0	0	1.4901e-08	0	0	0	0	0	2.87599e-07	0	0	0	0	0	0	0	0	0	0	0	0	0	3.64363e-09	0	0	0	6.0554e-09	0	4.47003e-09	5.17772e-09	0
OM-RGC.v1.008606877	Biota;	Bacteria	0	0	0	0	0	0	0	0	0	0	0	0	0	2.01323e-09	0	0	0	0	0	0	0	0	0	0	0	0	0	0	0	0	0	0	0	0	0	0	0	0	0	0	0	0	0	0	0	0	0
OM-RGC.v1.008630573	Biota;	Bacteria	0	0	0	0	0	0	0	0	0	0	0	0	0	0	0	0	2.32165e-07	0	0	0	0	0	0	0	0	0	0	0	0	0	0	0	0	0	0	0	0	2.3199e-08	0	0	5.14811e-07	0	0	1.52068e-07	0	3.21029e-07	0
OM-RGC.v1.008630944	Biota;	Bacteria	8.78346e-09	0	0	2.7871e-08	6.17232e-09	0	0	0	0	0	0	0	0	0	8.83987e-08	1.03925e-07	0	0	8.06454e-08	0	0	0	0	0	0	0	0	0	0	0	0	0	0	0	0	0	0	0	3.7993e-08	1.00956e-08	0	0	2.1128e-07	0	0	0	4.80928e-08
OM-RGC.v1.008632604	Biota;	Bacteria	0	0	0	0	0	0	0	1.82217e-09	0	0	0	0	0	0	2.9807e-07	2.5765e-07	0	0	3.56405e-09	0	0	0	0	0	0	0	0	0	0	0	0	0	0	0	0	0	0	0	2.37662e-07	2.97584e-07	8.52218e-09	0	1.84367e-07	0	0	0	0
OM-RGC.v1.008648435	Biota;	Bacteria	4.8208e-09	0	0	0	0	0	6.19244e-08	0	0	0	0	0	0	0	0	5.00659e-09	0	0	0	0	0	0	0	0	3.49653e-07	0	0	0	0	0	0	0	0	0	0	0	0	0	0	5.96813e-09	0	0	0	0	0	0	0
OM-RGC.v1.008649666	Biota;	Bacteria	0	0	0	0	0	0	4.8892e-07	2.40696e-08	2.24425e-08	0	0	0	0	0	2.78232e-07	2.07925e-07	4.57239e-09	0	0	6.52951e-09	0	1.40722e-08	6.01755e-09	6.84845e-08	9.39036e-08	0	7.65514e-08	0	0	2.36509e-08	0	0	0	0	0	8.43929e-09	0	0	1.87385e-07	2.47385e-07	8.52218e-09	0	2.50845e-08	0	0	0	0
OM-RGC.v1.008658342	Biota;	Bacteria	0	0	0	0	0	0	0	0	0	0	0	0	0	0	0	0	0	0	0	0	0	0	0	0	0	0	0	0	0	0	0	0	0	0	0	0	0	0	0	0	0	0	0	0	0	0	0
OM-RGC.v1.008659299	Biota;	Bacteria	0	0	0	0	0	0	0	0	0	0	0	0	0	0	0	0	0	2.37432e-08	2.8163e-08	0	0	0	0	0	0	0	0	0	0	0	0	0	4.91883e-09	0	0	0	0	0	0	0	0	0	3.89074e-07	0	5.11429e-08	0	0
OM-RGC.v1.008664453	Biota;	Bacteria	0	0	0	0	0	0	7.00438e-10	0	0	0	0	0	0	0	0	0	0	0	0	0	0	0	0	0	0	0	0	0	0	0	0	0	0	0	0	0	0	0	0	0	0	0	0	0	0	0	0
OM-RGC.v1.008666427	Biota;	Bacteria	0	0	0	0	0	0	0	0	0	0	0	0	0	0	0	0	0	0	0	0	0	0	0	0	0	0	0	0	0	0	0	0	0	0	0	0	0	0	0	0	0	0	0	0	0	1.03665e-08	0
OM-RGC.v1.008692802	Biota;	Bacteria	6.12265e-08	0	0	0	0	3.55752e-09	2.89802e-09	0	3.18961e-09	0	0	0	3.49797e-07	4.8956e-07	5.75956e-09	1.51505e-08	0	3.0096e-08	4.29943e-08	3.17833e-09	9.29732e-10	8.60487e-09	3.05022e-09	0	0	0	0	0	0	0	0	3.70423e-09	0	0	0	0	0	0	1.13837e-08	5.98983e-09	0	1.83104e-09	6.0372e-09	0	0	0	0
OM-RGC.v1.008695161	Biota;	Bacteria	6.88285e-07	0	4.39846e-08	0	0	0	0	0	0	0	0	0	7.82222e-08	9.30949e-08	0	0	0	1.40694e-07	2.23528e-07	0	0	0	0	0	0	0	0	0	0	0	0	0	0	0	0	0	0	0	0	0	0	0	0	0	1.61641e-08	0	9.27174e-08
OM-RGC.v1.008702870	Biota;	Bacteria	0	0	0	0	0	9.32807e-09	2.70907e-07	0	5.25038e-09	0	0	0	0	0	1.8894e-07	1.80233e-07	0	1.14684e-08	3.00188e-08	0	0	3.35473e-09	0	0	2.98389e-08	0	0	0	0	3.50461e-09	0	0	0	0	0	0	0	0	1.97027e-07	1.93718e-07	0	0	9.88358e-08	0	0	0	0
OM-RGC.v1.008703041	Biota;	Bacteria	0	0	0	0	0	0	0	0	0	0	0	0	0	0	2.11426e-07	8.66523e-08	4.23781e-09	0	0	6.42219e-09	0	0	0	0	0	0	0	0	0	0	0	0	4.10553e-09	0	0	0	0	0	1.3978e-07	4.39721e-08	8.25677e-09	0	4.36608e-08	0	0	0	0
OM-RGC.v1.008704857	Biota;	Bacteria	0	0	0	0	0	0	0	0	0	0	0	0	0	0	2.81494e-08	2.38424e-08	1.56869e-09	5.80287e-09	9.7491e-09	2.03806e-08	4.62653e-08	6.41256e-08	8.31998e-08	0	0	4.90472e-09	6.6427e-09	1.41223e-09	4.44882e-08	4.89651e-09	5.33151e-08	1.31537e-07	7.00837e-08	4.62868e-08	3.61244e-08	0	0	2.28e-08	3.30947e-08	9.90841e-09	0	1.35834e-07	6.47754e-08	0	2.61102e-07	0	0
OM-RGC.v1.008705084	Biota;	Bacteria	0	0	0	0	0	0	0	0	0	0	0	0	0	0	0	0	0	7.10766e-09	1.45185e-08	0	0	0	0	0	0	0	0	0	0	0	0	0	0	0	0	0	0	0	0	0	0	2.30054e-08	5.19697e-08	2.96351e-09	1.12158e-07	0	0
OM-RGC.v1.008710324	Biota;	Bacteria	0	0	0	0	0	4.23571e-09	7.62379e-08	0	1.60399e-08	0	0	0	0	0	0	0	0	0	0	0	2.55927e-07	3.19705e-08	4.93221e-08	0	0	0	0	0	0	0	2.44483e-09	0	0	0	3.68231e-09	0	0	1.0742e-08	0	0	0	4.60108e-09	0	0	0	0	0
OM-RGC.v1.008717918	Biota;	Bacteria	0	0	0	0	0	2.97118e-06	1.67365e-06	2.91923e-06	1.73625e-06	1.60532e-08	0	1.43499e-07	5.85558e-09	6.3644e-09	1.09256e-06	1.05914e-06	5.87674e-09	3.49306e-07	2.45832e-07	1.3186e-06	6.8142e-07	1.1186e-06	4.40009e-07	3.24046e-06	1.52679e-07	2.58143e-09	0	5.6204e-09	5.07992e-09	0	4.49915e-10	0	1.22158e-08	5.25097e-10	3.86758e-09	2.15723e-09	0	6.77957e-08	4.55175e-07	2.29825e-07	0	4.60108e-09	8.18134e-08	0	8.55482e-09	0	2.12e-08
OM-RGC.v1.008734819	Biota;	Bacteria	0	0	0	0	0	0	0	0	0	0	0	0	0	0	0	0	0	0	0	0	0	0	0	0	4.82798e-09	0	0	0	0	0	0	0	0	0	0	0	0	0	0	0	0	0	0	0	0	0	0
OM-RGC.v1.008746622	Biota;	Bacteria	0	0	0	0	0	0	0	0	0	0	0	0	0	0	0	0	0	0	0	0	0	0	0	0	0	0	0	0	0	0	0	0	0	0	0	0	0	0	0	0	0	0	0	0	0	0	0
OM-RGC.v1.008770876	Biota;	Bacteria	0	0	0	0	0	6.8384e-06	2.48889e-06	2.22324e-06	3.7275e-06	9.93021e-08	2.77025e-07	3.18219e-07	0	0	8.05453e-08	1.22462e-07	2.30288e-09	2.49504e-08	4.62133e-08	1.52716e-07	6.73036e-08	5.50612e-08	6.15179e-08	2.28886e-06	1.06328e-07	0	0	0	6.71124e-09	0	7.59129e-09	1.16949e-08	1.05128e-07	4.50205e-08	2.25464e-09	0	0	6.63047e-09	1.57397e-07	1.83034e-07	8.3294e-09	1.53744e-07	3.36381e-08	0	0	0	6.13111e-09
OM-RGC.v1.008771953	Biota;	Bacteria	0	0	0	0	0	0	0	0	0	0	0	0	0	0	1.9409e-08	8.45616e-09	0	2.9327e-08	0	0	0	0	0	0	0	0	0	0	0	0	0	0	1.4308e-08	0	0	0	0	0	6.26677e-09	0	0	0	6.1217e-09	0	9.03794e-09	0	1.55698e-08
OM-RGC.v1.008776842	Biota;	Bacteria	0	0	0	0	0	0	0	0	0	0	0	0	0	0	0	0	1.15861e-07	0	0	0	0	0	0	0	0	0	0	0	0	0	0	0	0	0	0	0	0	0	0	0	1.97611e-08	0	0	1.6723e-08	0	1.8896e-07	0
OM-RGC.v1.008780674	Biota;	Bacteria	0	0	0	0	0	6.09153e-06	2.34782e-06	2.01613e-06	3.04564e-06	1.5371e-07	1.78861e-07	2.54531e-07	0	0	2.25111e-07	2.53035e-07	3.8773e-09	1.37158e-08	1.50642e-08	8.20431e-07	5.33862e-07	4.25394e-07	3.54357e-07	1.47514e-06	4.36353e-08	0	0	0	1.90412e-08	9.75391e-09	3.33301e-08	3.0456e-08	1.23856e-07	6.83885e-08	1.95944e-08	0	0	7.91209e-08	2.05028e-07	1.46668e-07	0	1.50434e-08	1.28056e-08	0	1.58616e-08	0	0
OM-RGC.v1.008791262	Biota;	Bacteria	7.30941e-08	0	0	6.76602e-08	3.18997e-07	2.73937e-08	5.6444e-09	0	6.66598e-08	8.17734e-09	0	0	0	0	0	0	0	0	0	1.29241e-08	1.63223e-08	7.57568e-09	6.06148e-09	0	0	0	0	0	0	0	0	0	0	0	0	0	0	0	7.06407e-09	5.59031e-09	0	1.84479e-08	0	0	0	0	0
OM-RGC.v1.008791612	Biota;	Bacteria	2.93394e-08	0	0	1.1787e-08	1.98738e-07	6.99771e-09	0	0	5.26955e-09	0	0	0	0	0	0	0	0	0	0	9.83287e-09	1.33896e-08	6.43091e-09	3.06135e-09	0	0	0	0	0	4.24004e-09	0	0	0	0	0	0	0	0	0	0	0	0	0	0	0	0	0	0
OM-RGC.v1.008797422	Biota;	Bacteria	0	0	0	0	0	0	0	0	0	0	0	0	0	0	1.17909e-08	0	4.58226e-09	0	0	0	0	0	0	0	0	0	0	0	0	0	0	0	0	0	0	0	0	0	0	4.43854e-09	3.75673e-08	0	0	0	0	4.08605e-09	0
OM-RGC.v1.008799620	Biota;	Bacteria	0	0	0	0	0	0	0	0	0	0	0	0	0	0	0	0	0	0	0	6.54428e-09	0	0	0	0	0	0	0	0	0	0	0	0	0	0	0	0	0	0	0	0	0	0	0	0	0	0	0
OM-RGC.v1.008804840	Biota;	Bacteria	0	0	0	0	0	0	0	0	0	0	0	0	0	0	7.2353e-09	2.95456e-09	0	0	0	7.5473e-09	1.03829e-08	8.698e-09	3.76546e-09	0	0	0	0	1.84213e-09	1.35352e-08	0	6.85857e-09	2.63443e-09	7.58378e-10	4.46654e-09	1.03589e-08	6.15345e-10	0	0	4.46488e-10	0	0	0	0	0	1.24272e-09	0	0
OM-RGC.v1.008805083	Biota;	Bacteria	3.68649e-09	0	0	0	0	0	2.65661e-08	0	0	0	0	0	0	0	0	0	0	0	7.39131e-09	0	0	0	0	3.02642e-09	4.06293e-07	0	0	0	0	0	0	0	0	0	0	0	0	0	0	0	0	0	0	0	0	0	0
OM-RGC.v1.008810706	Biota;	Bacteria	2.03392e-09	0	0	0	0	0	1.40246e-08	0	0	0	0	0	0	0	6.77592e-09	1.08504e-08	0	0	0	0	0	0	0	0	2.50135e-07	0	0	0	0	0	0	0	0	0	0	0	0	0	0	0	0	0	0	0	0	0	0
OM-RGC.v1.008867370	Biota;	Bacteria	0	0	0	0	0	0	1.69374e-08	0	0	0	0	0	0	0	0	0	0	0	0	0	0	0	0	0	6.4878e-08	0	0	0	0	0	0	0	0	0	0	0	0	0	0	0	0	0	0	0	0	0	0
OM-RGC.v1.008875567	Biota;	Bacteria	0	0	0	0	0	0	0	0	0	0	0	0	0	0	0	4.90822e-09	7.19337e-10	0	0	0	0	0	0	0	3.2063e-08	0	0	0	0	0	0	0	0	0	0	0	0	0	0	0	0	0	0	0	0	1.3134e-09	0
OM-RGC.v1.008877130	Biota;	Bacteria	0	0	0	0	0	0	0	0	0	0	0	0	0	0	0	0	0	0	0	0	0	0	0	0	0	0	0	0	0	0	0	0	0	0	0	0	0	0	0	0	0	0	0	0	0	0	0
OM-RGC.v1.008909371	Biota;	Bacteria	0	0	0	0	0	0	0	0	0	0	0	0	0	0	0	0	1.21707e-07	0	0	0	0	0	0	0	0	0	0	0	0	0	0	0	0	0	0	0	0	1.44445e-08	0	0	1.60878e-07	0	0	2.86396e-07	0	7.13053e-08	0
OM-RGC.v1.008919525	Biota;	Bacteria	0	0	0	0	0	0	0	0	0	0	0	0	0	7.21999e-08	0	0	0	0	0	0	0	0	0	0	0	0	0	0	0	0	0	0	0	0	0	0	0	0	0	0	0	0	0	0	0	0	0
OM-RGC.v1.008931927	Biota;	Bacteria	0	0	0	0	0	0	7.22835e-07	0	0	0	0	0	0	0	1.1569e-08	2.87879e-08	8.30872e-09	0	0	0	0	0	0	0	7.25818e-07	0	0	0	0	0	0	0	0	0	0	0	0	0	0	7.38593e-09	0	0	6.16671e-09	0	1.16991e-08	0	0
OM-RGC.v1.008953876	Biota;	Bacteria	2.50988e-09	0	0	0	0	0	4.1774e-09	0	0	0	0	0	0	0	2.4295e-09	6.44007e-09	0	0	0	0	0	0	0	0	2.46577e-09	0	0	0	0	0	0	0	0	0	0	0	0	0	2.60224e-09	2.74355e-08	0	0	2.54219e-08	0	0	0	0
OM-RGC.v1.008979220	Biota;	Bacteria	0	0	0	0	0	0	0	0	0	0	0	0	0	0	0	0	0	0	0	2.62674e-09	0	0	1.28607e-08	0	0	0	0	0	0	0	0	2.43955e-09	0	1.09064e-08	0	0	0	0	0	0	0	3.54939e-09	0	0	1.51691e-08	0	0
OM-RGC.v1.009000964	Biota;	Bacteria	0	0	0	0	0	0	0	0	0	0	0	0	0	0	0	1.62497e-08	0	0	0	0	0	0	0	0	0	2.86446e-07	0	0	0	0	0	0	0	0	0	0	1.79957e-05	0	0	0	0	0	1.38473e-08	0	0	0	0
OM-RGC.v1.009012906	Biota;	Bacteria	0	0	0	0	0	0	0	0	0	0	0	0	0	0	0	0	0	0	0	0	0	0	0	0	0	0	0	0	0	0	0	0	0	0	0	0	0	0	0	0	8.67941e-09	0	0	0	0	0	0
OM-RGC.v1.009052164	Biota;	Bacteria	0	0	0	0	0	0	0	0	0	0	0	0	0	0	0	0	4.39022e-08	0	0	0	0	0	0	0	0	0	0	0	0	0	0	0	0	0	0	0	0	2.38787e-08	0	0	9.77679e-08	0	0	5.51934e-08	0	7.96794e-09	0
OM-RGC.v1.009065359	Biota;	Bacteria	0	0	0	0	0	0	0	0	0	0	0	0	0	0	0	0	2.24876e-08	0	0	0	0	0	0	0	0	0	0	0	0	0	0	0	0	0	0	0	5.6974e-09	9.21777e-09	0	0	2.54878e-08	0	0	4.22574e-08	0	1.48518e-07	0
OM-RGC.v1.009069458	Biota;	Bacteria	0	0	0	0	0	0	0	2.07925e-09	1.32754e-08	0	0	0	0	0	0	1.32383e-08	3.48165e-09	0	0	5.71513e-08	5.66517e-08	2.33098e-07	1.64138e-08	0	0	6.85836e-08	0	3.37706e-08	0	0	5.48168e-09	0	0	0	2.95361e-08	0	0	0	3.78664e-09	0	0	0	0	0	0	0	0
OM-RGC.v1.009085386	Biota;	Bacteria	0	0	0	0	0	0	0	0	0	0	0	0	0	0	0	0	0	0	0	0	0	0	0	0	0	0	0	0	0	0	0	0	0	0	0	0	0	0	0	0	0	0	0	0	0	0	0
OM-RGC.v1.009160726	Biota;	Bacteria	0	0	0	0	0	0	0	0	0	0	0	0	0	0	0	0	0	0	0	0	2.33846e-08	0	0	0	0	0	0	0	0	0	0	0	0	0	0	8.28747e-09	0	0	0	1.57378e-08	0	0	0	0	0	0	0
OM-RGC.v1.009166687	Biota;	Bacteria	0	0	0	0	0	0	0	0	0	0	0	0	0	0	0	0	7.02309e-08	0	0	0	0	0	0	0	0	0	0	0	0	0	0	0	0	0	0	0	2.8447e-09	6.90928e-09	0	0	4.59923e-08	0	0	3.40522e-08	0	7.25901e-08	0
OM-RGC.v1.009229650	Biota;	Bacteria	5.94206e-08	0	0	4.66853e-08	1.86863e-08	0	0	0	0	0	0	0	0	0	0	0	0	0	0	0	0	0	0	0	0	0	0	0	0	0	0	0	0	0	0	0	0	0	0	0	0	0	0	0	0	0	0
OM-RGC.v1.009236705	Biota;	Bacteria	0	0	0	0	0	0	0	0	0	0	0	0	0	0	0	0	0	0	0	0	5.78467e-09	5.47334e-09	2.32238e-08	0	0	0	0	0	0	0	3.86756e-09	4.89093e-08	9.87286e-09	0	0	0	0	0	0	0	0	0	5.8117e-09	0	0	0	0
OM-RGC.v1.009259268	Biota;	Bacteria	0	0	0	0	0	0	0	0	0	0	0	0	0	0	0	0	0	0	0	0	0	0	0	0	0	0	0	0	0	0	0	0	0	0	2.73287e-10	0	0	0	0	0	0	0	0	0	0	0	0
OM-RGC.v1.009261319	Biota;	Bacteria	0	0	0	0	0	0	0	0	0	0	0	0	0	0	0	0	0	0	0	1.6105e-08	0	1.53873e-08	0	0	0	6.54268e-09	0	0	0	0	0	0	0	0	0	0	0	0	0	0	0	0	0	0	0	0	0
OM-RGC.v1.009268012	Biota;	Bacteria	1.09172e-09	0	0	0	0	6.98345e-09	0	6.41523e-09	4.02717e-09	0	0	0	0	0	6.71887e-09	7.39553e-09	0	7.86879e-09	0	5.54204e-09	8.59625e-09	1.26793e-08	4.08451e-09	8.46346e-09	0	1.46835e-08	2.36124e-08	3.33249e-08	4.67184e-09	1.12645e-08	5.22643e-09	0	7.59848e-09	2.60618e-09	2.7091e-09	1.43222e-08	0	0	1.44988e-08	4.78682e-09	0	0	0	0	0	0	0
OM-RGC.v1.009268173	Biota;	Bacteria	0	0	0	0	0	0	0	0	0	0	0	0	0	0	0	0	0	0	0	0	0	0	0	0	0	0	0	0	0	0	0	0	0	0	0	0	0	0	0	0	0	6.69648e-09	6.25875e-09	0	9.24028e-09	0	0
OM-RGC.v1.009290528	Biota;	Bacteria	8.26941e-08	0	0	0	0	1.97421e-08	1.2463e-07	5.26968e-08	8.01691e-09	0	0	0	7.79769e-09	2.21395e-07	1.1732e-07	1.8643e-07	0	3.63379e-08	4.09354e-08	5.26807e-08	4.33499e-08	7.66718e-08	1.31476e-08	3.97583e-08	0	4.0378e-08	1.5736e-08	1.08361e-07	0	7.37283e-09	0	1.17488e-08	3.35689e-08	0	0	2.13104e-08	0	0	2.11039e-07	4.94137e-07	0	1.03967e-09	1.17679e-07	0	1.00215e-07	0	7.55506e-08
OM-RGC.v1.009314336	Biota;	Bacteria	0	0	0	0	0	0	0	0	0	0	0	0	0	0	0	6.53453e-09	0	0	0	0	0	0	0	0	0	0	0	0	0	0	0	0	0	0	0	0	3.95363e-08	0	0	0	0	0	0	0	0	0	0
OM-RGC.v1.009364322	Biota;	Bacteria	5.66068e-08	0	0	0	0	0	0	0	0	0	0	0	0	0	0	0	0	6.92217e-09	2.59829e-08	0	0	0	0	0	0	0	0	0	0	4.29223e-08	0	0	0	0	0	4.6013e-09	0	0	0	0	0	0	1.48798e-08	0	0	0	9.38393e-08
OM-RGC.v1.009395873	Biota;	Bacteria	0	0	0	0	0	0	2.24735e-07	0	0	0	0	0	0	0	0	1.15178e-08	0	0	0	0	0	0	0	0	1.16666e-07	0	0	0	0	1.28482e-09	0	0	0	0	0	0	0	0	4.79626e-09	6.19249e-09	0	0	8.23616e-09	0	0	0	0
OM-RGC.v1.009414947	Biota;	Bacteria	0	0	0	0	0	4.0182e-10	0	0	0	0	0	0	0	0	1.88623e-08	1.36429e-08	0	7.59663e-09	7.75863e-09	2.75911e-08	3.67388e-08	6.67461e-08	1.81211e-07	0	0	3.20787e-08	6.92793e-09	3.33297e-09	7.315e-09	2.74094e-09	9.64944e-09	4.07024e-07	1.18784e-07	3.08566e-08	2.83482e-08	2.5941e-09	0	2.5265e-08	8.08411e-09	2.66219e-10	0	0	1.05097e-09	0	0	0	0
OM-RGC.v1.009419199	Biota;	Bacteria	1.38014e-08	0	0	8.49592e-08	4.06253e-08	1.33376e-07	2.59682e-07	3.9163e-07	3.04107e-07	0	0	0	1.69483e-08	4.43595e-08	1.08531e-07	1.74629e-07	6.48708e-09	2.32514e-08	1.02965e-08	2.08204e-07	1.28536e-07	1.41556e-07	1.84348e-07	5.39928e-07	1.98332e-07	2.51652e-07	2.1747e-08	1.72216e-07	1.20556e-07	1.02271e-08	8.23559e-08	2.27554e-08	6.01513e-09	1.30287e-08	8.83391e-08	4.21132e-08	8.29105e-09	1.06474e-08	6.40857e-08	2.47123e-07	8.84256e-09	9.29687e-08	2.09443e-08	0	5.86514e-09	0	9.83474e-09
OM-RGC.v1.009421250	Biota;	Bacteria	0	0	0	2.92656e-08	1.40547e-08	0	0	0	0	0	0	0	0	0	0	0	0	0	0	0	0	0	0	0	0	0	0	0	0	0	0	0	0	0	0	0	0	0	0	0	0	0	0	0	1.39646e-08	0	0
OM-RGC.v1.009437256	Biota;	Bacteria	0	0	0	0	0	0	0	0	0	0	0	0	0	0	0	0	1.43351e-09	0	0	0	0	0	0	0	0	0	0	0	0	0	0	0	0	0	0	0	0	4.4506e-08	0	0	3.28014e-08	0	0	1.43851e-07	0	1.35029e-08	0
OM-RGC.v1.009450989	Biota;	Bacteria	0	0	0	0	0	0	0	0	0	0	0	0	0	0	0	2.08576e-08	1.66919e-08	0	0	0	0	0	0	0	0	5.25054e-09	0	0	0	0	0	0	0	0	0	0	8.54046e-07	0	0	0	4.62251e-08	0	0	1.38076e-09	0	1.70788e-08	0
OM-RGC.v1.009488924	Biota;	Bacteria	0	0	0	0	0	0	0	8.65048e-09	0	0	0	0	1.78e-09	3.30228e-09	7.91643e-09	3.16024e-10	0	1.30058e-09	0	0	2.45109e-08	9.27772e-09	3.71398e-09	9.01945e-09	0	6.57656e-09	1.5031e-08	0	6.23987e-09	2.96623e-10	3.03921e-10	0	0	7.53603e-09	5.8881e-10	4.57546e-10	0	0	4.08891e-10	0	0	5.07312e-09	0	0	0	0	0
OM-RGC.v1.009499767	Biota;	Bacteria	0	0	0	0	0	0	1.26786e-07	1.56238e-08	1.70266e-08	0	0	0	0	6.41031e-09	1.23061e-07	1.5472e-07	0	0	0	3.57029e-08	1.64754e-07	1.35354e-07	4.71317e-08	7.37662e-08	5.06182e-09	1.85885e-07	1.58418e-08	1.06376e-07	0	1.28967e-09	0	1.69289e-08	3.83441e-08	0	0	1.96529e-08	0	2.75898e-09	2.12195e-08	3.10793e-09	0	1.50793e-08	6.3296e-09	0	0	0	0
OM-RGC.v1.009528392	Biota;	Bacteria	0	0	0	1.14549e-08	2.97786e-08	0	0	0	0	0	0	0	0	0	0	0	0	0	0	0	0	0	0	0	0	0	0	0	0	0	0	0	0	1.04705e-07	0	0	0	0	0	0	0	0	0	0	0	0	0
OM-RGC.v1.009545400	Biota;	Bacteria	0	0	0	0	0	0	2.9291e-09	0	0	0	0	0	0	0	4.83937e-08	3.46961e-08	0	3.79133e-09	0	2.28681e-09	4.64252e-09	2.41121e-09	0	0	0	8.73923e-10	0	5.34937e-09	0	0	0	0	0	0	0	2.29442e-09	0	0	2.94093e-08	1.15517e-07	0	0	7.94197e-09	0	0	0	3.41193e-09
OM-RGC.v1.009595810	Biota;	Bacteria	5.19153e-09	0	0	0	0	0	1.76114e-08	0	0	0	0	0	0	0	0	7.64227e-09	0	0	7.84713e-09	0	0	0	0	0	0	0	0	0	0	0	0	0	0	0	0	0	0	0	1.37056e-09	0	0	0	0	0	0	0	1.72296e-08
OM-RGC.v1.009697020	Biota;	Bacteria	0	0	0	0	0	0	7.05339e-08	0	0	0	0	0	0	0	0	0	0	0	0	0	0	0	0	0	1.98992e-07	0	0	0	0	0	0	0	0	0	0	0	0	0	0	0	0	0	0	0	0	0	0
OM-RGC.v1.009697437	Biota;	Bacteria	0	0	0	0	0	0	1.09236e-06	8.70489e-09	0	0	0	0	0	0	0	3.59599e-09	0	0	0	0	0	0	0	4.09592e-09	4.71489e-07	0	0	0	0	1.34096e-08	0	0	0	0	0	0	0	0	0	0	0	0	0	0	0	0	0
OM-RGC.v1.009704794	Biota;	Bacteria	2.60567e-09	0	0	0	0	0	0	0	0	0	0	0	0	0	0	5.27412e-09	2.62953e-08	1.45603e-08	1.39137e-08	0	0	0	0	0	0	0	0	0	0	0	0	0	0	0	0	0	0	0	0	0	3.96879e-08	0	0	0	0	5.44623e-09	0
OM-RGC.v1.009711657	Biota;	Bacteria	0	0	0	0	0	0	0	0	0	0	0	0	0	0	0	0	0	0	0	0	0	0	0	0	0	0	0	0	0	0	0	0	0	0	0	0	6.17692e-08	0	0	0	0	0	0	0	0	0	0
OM-RGC.v1.009716966	Biota;	Bacteria	0	0	0	0	0	0	1.59921e-08	0	0	0	0	0	0	0	7.76686e-09	0	0	6.37912e-09	0	0	0	0	0	0	5.11978e-09	0	0	0	0	0	0	0	0	0	0	0	0	0	0	0	0	0	0	0	0	0	0
OM-RGC.v1.009759099	Biota;	Bacteria	9.39501e-09	0	0	0	0	0	0	0	0	0	0	0	0	0	0	1.23267e-08	0	4.88408e-09	3.13334e-08	0	0	0	0	0	0	0	0	0	0	0	0	0	0	0	0	0	0	0	5.12251e-09	0	0	0	0	0	0	0	1.06287e-08
OM-RGC.v1.009766314	Biota;	Bacteria	0	0	0	0	0	0	0	0	0	0	0	0	0	0	0	0	0	0	0	0	0	0	0	0	0	0	0	0	0	0	0	0	0	0	0	0	0	0	0	0	0	0	0	0	0	0	0
OM-RGC.v1.009789523	Biota;	Bacteria	0	0	0	0	0	0	0	0	0	0	0	0	0	0	0	0	4.8105e-09	7.74216e-09	0	0	0	0	0	0	0	0	0	0	0	0	0	0	0	0	0	0	0	0	0	0	0	0	0	0	0	4.23349e-09	0
OM-RGC.v1.009820329	Biota;	Bacteria	0	0	0	0	0	4.62588e-09	6.66623e-09	0	1.39683e-09	0	0	0	0	0	4.50114e-09	8.73474e-10	0	0	0	1.5881e-09	7.01272e-09	7.54063e-10	3.27811e-10	0	0	0	0	0	0	0	0	0	1.30038e-09	0	0	0	0	0	1.67402e-09	0	0	0	0	0	0	0	0
OM-RGC.v1.009870316	Biota;	Bacteria	0	0	0	0	0	0	5.91798e-09	0	0	0	0	0	0	0	0	0	1.82759e-08	0	0	0	0	0	0	0	2.1242e-08	0	0	0	0	0	0	0	0	0	0	0	0	0	0	0	0	0	0	0	0	2.75813e-09	0
OM-RGC.v1.009887217	Biota;	Bacteria	0	0	0	0	0	0	0	0	0	0	0	0	0	0	0	5.23416e-09	3.89044e-08	0	0	0	0	0	0	0	4.39581e-09	0	0	0	0	0	0	0	0	0	0	0	0	0	6.70504e-09	0	3.06331e-08	0	0	8.90768e-09	0	2.12207e-08	0
OM-RGC.v1.009895751	Biota;	Bacteria	2.89767e-08	0	0	0	0	0	0	0	0	0	0	0	0	0	2.46094e-08	1.88967e-08	0	5.16435e-08	1.07307e-07	0	8.05428e-09	0	6.16203e-09	0	0	3.77063e-08	3.17891e-08	1.08633e-09	0	0	0	5.05958e-09	2.57613e-08	0	0	9.94335e-09	0	3.01087e-09	2.44003e-08	3.45782e-08	0	7.2253e-09	4.03866e-08	6.26896e-09	2.07208e-07	0	4.28058e-08
OM-RGC.v1.009922799	Biota;	Bacteria	0	0	0	0	0	0	0	0	0	0	0	0	0	0	0	0	4.54808e-08	0	0	0	0	0	0	0	0	0	0	0	0	0	0	0	0	0	0	0	0	0	0	0	1.89948e-08	0	0	0	0	1.03702e-07	0
OM-RGC.v1.009935920	Biota;	Bacteria	6.25343e-08	0	0	5.26314e-09	5.70728e-09	0	0	0	0	0	0	0	8.57235e-09	6.2375e-08	0	0	0	4.59367e-09	5.13845e-09	0	0	0	0	0	0	0	0	7.22475e-09	0	0	0	0	0	0	0	0	0	0	0	0	0	0	0	0	0	0	0
OM-RGC.v1.009938129	Biota;	Bacteria	0	0	0	0	0	0	0	8.85088e-09	5.54686e-09	0	0	0	0	0	3.19133e-08	9.02674e-09	0	0	0	8.69761e-09	1.45411e-08	2.61805e-08	2.24762e-08	1.37955e-08	0	5.42699e-09	2.21519e-07	2.63256e-07	1.66284e-07	3.93276e-07	3.61527e-08	0	2.5941e-08	0	5.2155e-08	8.86221e-08	0	0	6.84901e-09	9.90631e-10	0	0	0	0	0	0	0
OM-RGC.v1.009955037	Biota;	Bacteria	0	0	0	0	0	0	0	0	0	0	0	0	0	0	0	0	2.80542e-08	0	0	0	0	0	0	0	2.19318e-09	0	0	0	0	0	0	0	0	0	0	0	0	0	0	0	1.73089e-08	0	0	2.50442e-09	0	1.22052e-08	0
OM-RGC.v1.009957850	Biota;	Bacteria	0	0	0	0	0	4.9269e-09	0	8.85088e-09	2.77343e-09	0	0	0	0	0	2.77419e-08	3.07762e-08	0	7.80195e-09	0	4.82717e-08	7.97412e-08	1.71438e-07	4.56758e-08	1.26655e-08	0	5.89157e-08	0	6.20288e-08	0	0	8.63484e-09	0	0	0	2.07948e-08	0	0	0	1.23991e-08	5.91408e-09	0	0	0	0	0	0	0
OM-RGC.v1.009969702	Biota;	Bacteria	0	0	0	0	0	0	0	0	0	0	0	0	0	0	0	0	0	0	0	0	0	7.55137e-09	2.10512e-09	0	0	0	0	0	0	0	1.62241e-09	8.90799e-09	4.11846e-09	2.25387e-09	0	0	0	0	0	1.75342e-09	0	2.84146e-09	0	0	0	0	0
OM-RGC.v1.009985132	Biota;	Bacteria	0	0	0	0	0	0	0	7.38326e-09	4.92434e-10	0	0	0	0	0	5.02594e-08	3.8074e-08	0	5.79678e-09	0	1.04371e-08	2.24986e-08	5.45575e-08	4.6928e-08	2.28042e-08	0	9.9995e-08	4.81605e-08	6.64919e-09	1.64633e-08	4.66282e-08	2.01224e-08	2.36548e-08	8.71831e-09	1.29617e-08	3.02127e-08	2.06948e-08	5.69695e-09	2.48073e-09	2.25208e-08	1.44731e-08	0	4.88532e-09	2.35479e-08	0	3.16959e-08	0	0
OM-RGC.v1.010049440	Biota;	Bacteria	0	0	0	0	0	0	0	0	0	0	0	0	0	0	0	0	5.25117e-08	0	0	0	0	0	0	0	0	0	0	0	0	0	0	0	0	0	0	0	2.96599e-09	1.49754e-08	0	0	4.55386e-08	0	0	2.11284e-08	0	4.79608e-08	0
OM-RGC.v1.010051391	Biota;	Bacteria	0	0	0	0	0	0	0	0	0	0	0	0	0	0	0	0	0	0	0	0	0	0	0	0	0	0	0	0	0	0	0	0	0	0	0	0	0	0	0	0	0	0	1.30027e-08	0	0	0	0
OM-RGC.v1.010098286	Biota;	Bacteria	0	0	0	0	0	0	0	0	0	0	0	0	0	0	0	0	8.12036e-08	0	0	0	0	0	0	0	0	0	0	0	0	0	0	0	0	0	0	0	0	8.38086e-08	0	0	1.6494e-07	0	0	3.1468e-08	0	1.22433e-08	0
OM-RGC.v1.010130029	Biota;	Bacteria	0	0	0	0	6.0655e-09	4.5468e-08	3.86805e-08	2.90347e-08	1.82308e-08	0	0	0	0	0	1.58247e-07	1.15337e-07	0	6.79716e-09	8.03033e-09	2.88834e-07	1.32152e-07	2.04881e-07	3.36552e-07	6.45084e-08	0	0	2.56646e-08	3.65778e-08	4.9245e-08	5.66676e-08	1.69226e-08	2.77457e-08	3.57962e-07	6.56557e-08	2.38478e-08	3.97679e-09	0	2.75722e-08	1.7417e-07	1.06738e-07	0	8.26417e-08	7.9202e-08	0	1.46624e-08	0	0
OM-RGC.v1.010208412	Biota;	Bacteria	0	0	0	2.3462e-08	1.60097e-07	0	0	0	0	0	0	0	0	0	0	0	0	0	0	2.49907e-09	0	3.60371e-09	5.07874e-09	0	0	0	0	0	0	0	0	0	0	0	0	0	0	0	0	0	0	0	0	0	0	0	0
OM-RGC.v1.010248435	Biota;	Bacteria	0	0	0	0	0	0	0	0	0	0	0	0	0	5.02703e-09	0	1.51845e-08	0	0	4.89729e-08	0	0	0	2.44107e-08	0	0	0	0	9.34746e-10	0	0	0	3.13589e-08	1.30954e-08	0	0	0	0	8.88526e-09	0	0	0	0	0	0	3.96368e-08	0	0
OM-RGC.v1.010253580	Biota;	Bacteria	0	0	0	0	0	5.80774e-08	1.19253e-07	2.56759e-08	6.11524e-08	0	0	0	0	0	7.55146e-08	4.16552e-08	0	1.37581e-08	0	5.88161e-08	4.47212e-08	4.57311e-08	2.65143e-08	9.19364e-09	1.69223e-08	0	0	0	0	0	0	0	1.25002e-07	0	0	0	0	0	1.15442e-07	1.06348e-07	0	0	4.3926e-08	0	0	0	0
OM-RGC.v1.010355651	Biota;	Bacteria	0	0	0	0	0	0	0	0	0	0	0	0	0	0	3.17982e-08	1.25428e-08	0	0	1.86044e-09	0	7.50956e-10	0	0	2.35252e-09	0	9.08328e-10	2.52395e-09	0	0	0	0	0	0	0	0	2.36017e-09	0	0	1.64017e-08	3.82285e-08	0	0	0	0	0	0	3.80733e-09
OM-RGC.v1.010380578	Biota;	Bacteria	0	0	0	0	0	0	0	0	0	6.10412e-07	0	0	0	0	0	0	0	0	0	0	0	0	0	0	0	0	0	0	0	0	0	0	0	0	0	0	0	0	0	0	0	0	0	0	0	0	0
OM-RGC.v1.010488953	Biota;	Bacteria	0	0	0	0	0	0	0	0	0	0	0	0	0	0	0	0	1.07396e-08	0	0	0	0	0	0	0	1.81779e-08	0	0	0	0	0	0	0	0	0	0	0	0	0	0	0	0	0	0	0	0	0	0
OM-RGC.v1.010493753	Biota;	Bacteria	0	0	0	0	0	0	0	0	0	0	0	0	0	0	0	0	2.49403e-09	0	0	0	0	0	0	0	0	0	0	0	0	0	0	0	0	0	0	0	0	0	0	0	0	0	0	0	0	0	0
OM-RGC.v1.010746685	Biota;	Bacteria	0	0	0	0	0	0	0	0	0	0	0	0	0	0	0	0	0	0	0	0	0	0	0	0	8.04829e-09	4.57172e-09	0	0	0	0	0	0	1.8286e-09	0	0	0	9.57513e-08	0	0	0	0	0	0	0	0	2.86846e-09	0
OM-RGC.v1.010749604	Biota;	Bacteria	0	0	0	0	0	0	0	0	0	0	0	0	0	0	0	0	0	0	0	0	0	0	0	0	0	0	0	0	0	0	0	0	0	0	0	0	0	0	0	0	0	0	0	0	0	0	0
OM-RGC.v1.010848277	Biota;	Bacteria	0	0	0	0	0	0	0	0	0	0	0	0	0	0	0	0	0	0	0	0	0	0	0	0	0	0	0	0	0	0	0	0	4.89585e-09	0	0	0	0	2.46765e-08	0	0	0	1.7889e-09	0	0	0	0	0
OM-RGC.v1.011068349	Biota;	Bacteria	0	0	0	0	0	0	0	0	0	0	0	0	0	0	0	0	0	0	0	0	0	0	0	0	0	0	0	0	0	0	0	0	0	0	0	0	0	0	0	0	0	0	0	0	0	0	0
OM-RGC.v1.011107753	Biota;	Bacteria	0	0	0	8.92572e-08	1.03741e-09	1.04011e-08	9.94991e-08	0	3.14449e-08	0	0	0	0	0	1.55633e-08	3.37171e-08	0	5.83442e-09	0	0	0	0	0	0	0	0	0	0	0	0	0	0	4.75846e-09	0	0	0	0	0	1.50524e-08	6.53324e-08	0	3.93896e-08	1.89247e-08	0	0	0	1.87797e-08
OM-RGC.v1.011157560	Biota;	Bacteria	0	0	0	0	0	0	0	0	0	0	0	0	0	0	0	0	0	0	0	0	0	0	0	0	0	0	0	0	0	0	0	0	0	0	0	0	0	0	0	0	0	0	0	3.32639e-09	0	0	0
OM-RGC.v1.011198091	Biota;	Bacteria	0	0	0	0	0	0	0	0	0	0	0	0	0	0	4.02446e-09	0	0	0	0	0	0	0	0	0	2.87718e-08	0	0	0	0	0	0	0	0	0	0	0	0	0	0	4.30416e-09	0	0	0	0	0	0	0
OM-RGC.v1.011213965	Biota;	Bacteria	0	0	0	0	0	0	0	0	0	0	0	0	0	0	0	0	0	0	0	0	0	0	0	0	0	0	0	0	0	0	0	0	0	0	0	0	0	0	0	0	0	0	0	0	0	0	0
OM-RGC.v1.011239533	Biota;	Bacteria	0	0	0	0	0	0	0	0	0	0	0	0	0	0	0	0	0	0	0	1.07393e-08	9.93884e-09	0	6.71048e-09	0	0	0	0	0	0	1.22755e-08	0	0	0	0	0	9.99139e-09	0	4.25023e-09	0	0	0	0	0	0	0	0	0
OM-RGC.v1.011302036	Biota;	Bacteria	0	0	0	0	0	0	3.16919e-09	0	0	0	0	0	0	0	0	5.69179e-09	0	0	0	0	0	0	0	0	3.20311e-08	0	0	0	0	0	0	0	0	0	0	0	0	0	0	0	0	0	0	0	0	1.43951e-09	0
OM-RGC.v1.011308942	Biota;	Bacteria	0	0	0	0	0	0	0	0	0	0	0	0	0	0	0	0	0	0	0	0	0	0	0	0	0	0	0	0	0	0	0	2.65006e-08	2.78196e-09	0	0	0	0	0	0	0	0	0	0	0	0	0	0
OM-RGC.v1.011327435	Biota;	Bacteria	0	0	0	0	0	0	0	0	0	0	0	0	0	0	0	0	0	0	0	0	0	0	0	0	0	0	0	0	0	0	0	0	0	0	0	0	0	0	0	0	0	0	0	0	0	0	0
OM-RGC.v1.011328966	Biota;	Bacteria	0	0	0	0	0	5.17614e-09	0	1.879e-08	0	0	0	0	0	0	0	0	0	0	0	0	0	2.38577e-08	2.23454e-09	0	0	0	0	0	2.86266e-09	0	5.6831e-09	0	0	0	0	0	0	0	0	0	0	0	0	0	0	0	0
OM-RGC.v1.011505390	Biota;	Bacteria	0	0	0	0	0	0	0	0	0	0	0	0	0	0	2.47061e-08	2.25372e-08	0	2.96543e-08	2.84136e-08	0	0	0	0	0	0	3.17839e-08	1.99395e-09	1.7199e-08	0	0	0	0	0	0	0	0	0	0	8.9731e-09	1.70166e-09	0	0	0	0	0	0	0
OM-RGC.v1.011537008	Biota;	Bacteria	4.71157e-09	0	0	1.15248e-07	8.1689e-09	7.92875e-09	4.83588e-08	0	2.96859e-08	0	0	0	0	0	1.6365e-08	7.66518e-08	0	4.09046e-08	4.46581e-08	7.47778e-09	0	0	0	0	9.22917e-10	0	0	0	0	0	0	0	0	0	0	2.5393e-09	0	0	2.91884e-08	9.13126e-08	0	2.56349e-08	7.24047e-08	0	3.28816e-09	0	2.1554e-08
OM-RGC.v1.011549458	Biota;	Bacteria	1.68518e-08	0	0	6.3698e-09	0	0	0	0	5.78141e-09	0	0	0	4.8594e-09	0	0	0	0	4.93677e-09	0	1.49556e-08	0	0	8.9972e-09	0	0	0	0	0	8.45829e-09	0	5.66666e-09	0	2.81659e-09	2.4987e-09	0	0	0	0	0	0	0	2.6251e-09	6.19292e-08	0	0	0	0
OM-RGC.v1.011588625	Biota;	Bacteria	0	0	0	0	0	0	1.47663e-08	3.93095e-09	0	0	0	0	0	0	0	0	0	0	0	0	0	6.16309e-09	0	0	0	0	0	0	0	0	0	0	0	0	0	0	0	0	0	0	0	0	0	0	0	0	0
OM-RGC.v1.011688711	Biota;	Bacteria	0	0	0	0	0	0	0	0	0	0	0	0	0	0	0	0	4.51511e-08	0	0	0	0	0	0	0	0	0	0	0	0	0	0	0	0	0	0	0	0	9.50838e-09	0	0	7.81129e-08	0	0	4.56339e-08	0	4.89053e-08	0
OM-RGC.v1.011754268	Biota;	Bacteria	0	0	0	0	0	3.09673e-08	5.74762e-07	3.80236e-08	5.24379e-08	0	0	0	0	0	3.04057e-07	1.54879e-07	0	8.45483e-09	0	4.79944e-08	1.19204e-08	4.81733e-08	3.33769e-08	9.60266e-08	6.78078e-08	0	5.20897e-08	1.4444e-08	0	2.43666e-08	0	0	2.44399e-07	0	0	4.53845e-08	0	6.14914e-09	1.63854e-07	9.62957e-08	0	1.10826e-07	4.193e-08	0	0	0	0
OM-RGC.v1.011845304	Biota;	Bacteria	0	0	0	0	0	0	6.33241e-09	9.63184e-09	2.39632e-09	0	0	0	0	0	0	3.31057e-08	7.03384e-10	0	0	0	6.00228e-09	8.33396e-09	0	6.44063e-08	0	2.92309e-09	1.19012e-07	1.52629e-08	2.0963e-09	6.30248e-08	0	0	8.97827e-09	0	0	2.60542e-08	6.06772e-09	0	1.59714e-09	0	0	6.22504e-09	6.68809e-09	0	0	0	0
OM-RGC.v1.011907070	Biota;	Bacteria	6.55468e-08	0	0	8.56562e-08	6.96426e-08	0	0	0	3.98888e-08	0	0	0	2.74203e-07	5.25628e-08	0	2.94468e-09	0	0	0	0	3.33858e-08	5.72214e-09	0	0	0	0	0	8.87198e-09	0	0	0	1.09589e-08	0	0	0	0	0	0	0	0	0	1.10045e-08	0	0	0	0	1.07257e-09
OM-RGC.v1.011958205	Biota;	Bacteria	0	0	0	0	0	0	0	0	0	0	0	0	0	0	0	0	2.6135e-08	0	0	0	0	0	0	0	3.94456e-08	0	0	0	0	0	0	0	0	0	0	0	0	0	0	0	0	0	0	0	0	1.16401e-08	0
OM-RGC.v1.011967508	Biota;	Bacteria	2.88053e-09	0	0	0	0	0	0	0	0	0	0	0	0	0	0	0	0	1.47814e-08	1.70905e-08	0	0	0	0	0	0	0	0	0	0	0	0	0	0	0	0	0	0	0	0	0	0	0	2.16655e-09	0	0	0	9.3267e-09
OM-RGC.v1.012012585	Biota;	Bacteria	0	0	0	0	0	0	0	0	0	0	0	0	0	0	0	0	2.50999e-09	0	0	0	0	0	0	0	0	0	0	0	0	0	0	0	0	0	0	0	0	9.87295e-09	0	0	1.03284e-08	0	0	4.5174e-08	0	2.10533e-08	4.75336e-09
OM-RGC.v1.012082306	Biota;	Bacteria	0	0	0	0	0	2.71739e-09	0	0	6.08744e-09	0	0	0	0	0	0	0	0	0	0	3.8181e-09	6.87857e-09	0	1.1196e-09	0	0	0	1.15084e-08	0	0	1.71315e-08	5.87574e-09	0	1.10061e-08	0	0	0	0	3.09801e-09	0	0	0	0	2.13222e-08	0	0	0	0
OM-RGC.v1.012094804	Biota;	Bacteria	0	0	0	0	0	0	0	0	0	0	0	0	0	0	0	0	0	0	0	0	0	0	0	0	0	0	0	0	0	0	0	0	0	0	0	0	0	0	0	0	0	0	0	0	0	0	0
OM-RGC.v1.012160490	Biota;	Bacteria	0	0	0	1.42785e-08	0	0	1.69565e-08	0	0	0	0	0	0	0	0	0	5.37012e-09	0	0	0	0	0	0	0	1.7124e-08	0	0	0	0	0	0	0	0	0	0	0	0	0	0	0	0	0	1.37654e-08	0	0	3.05155e-09	0
OM-RGC.v1.012174053	Biota;	Bacteria	0	0	0	0	0	0	0	0	0	0	0	0	0	0	0	0	0	0	0	0	0	0	0	0	0	0	0	0	0	0	0	0	0	0	0	0	0	0	0	0	0	2.69212e-09	1.78441e-09	0	0	0	0
OM-RGC.v1.012244709	Biota;	Bacteria	0	0	0	0	0	0	0	2.93894e-08	0	0	0	0	0	0	2.20992e-08	8.64904e-09	0	4.06998e-07	4.23178e-07	0	0	0	0	2.3149e-07	0	1.47135e-06	4.05811e-07	3.47358e-08	0	7.09812e-09	0	0	0	0	6.61372e-09	1.4384e-08	0	0	1.13898e-09	0	0	2.70362e-09	0	0	1.15883e-08	0	1.9601e-08
OM-RGC.v1.012323312	Biota;	Bacteria	5.20222e-09	0	0	0	0	0	1.6594e-09	0	0	0	0	0	0	0	0	2.4471e-08	0	0	8.27803e-09	0	0	0	0	0	5.757e-09	0	0	0	0	0	0	0	0	0	0	0	0	0	3.3941e-09	1.32471e-08	0	0	0	0	0	0	0
OM-RGC.v1.012323871	Biota;	Bacteria	2.8971e-08	0	0	0	8.39248e-09	1.60088e-09	0	0	0	0	0	0	0	0	0	0	0	0	0	0	0	0	0	0	0	0	0	0	0	0	0	0	0	0	0	0	0	0	0	0	0	0	0	0	0	0	1.57481e-08
OM-RGC.v1.012336788	Biota;	Bacteria	0	0	0	0	0	0	1.59506e-08	0	5.54614e-09	0	0	0	0	0	1.06423e-07	2.03616e-07	1.59999e-08	0	0	0	0	9.1859e-09	0	0	0	0	0	1.58262e-09	0	5.01641e-09	0	0	1.00182e-08	0	0	4.77057e-09	0	0	3.29659e-08	2.46509e-07	9.24537e-09	0	2.68122e-09	0	0	0	0
OM-RGC.v1.012340702	Biota;	Bacteria	0	0	0	0	0	1.36496e-08	0	0	0	0	0	0	0	0	0	0	0	0	0	9.66816e-09	0	0	3.07624e-08	0	0	0	0	0	1.42289e-07	0	8.97819e-08	2.1657e-08	5.82659e-09	1.17871e-07	5.64306e-08	0	0	2.63393e-08	0	0	0	1.93945e-09	0	0	0	0	0
OM-RGC.v1.012341562	Biota;	Bacteria	1.67428e-09	0	0	0	0	2.3905e-07	2.3655e-08	6.40282e-07	1.09606e-07	0	2.57914e-08	0	0	0	3.87608e-07	2.6966e-07	0	1.62914e-07	3.82031e-08	1.29341e-07	3.75616e-07	2.30924e-07	1.63856e-07	1.26152e-06	0	1.83167e-06	2.02528e-06	1.65378e-06	2.6916e-07	8.62954e-07	1.99943e-07	3.7092e-07	3.57077e-07	2.83767e-08	5.13602e-07	1.1509e-06	6.33267e-09	2.41682e-08	4.64982e-07	3.7538e-07	0	3.16934e-07	1.25081e-07	0	1.06496e-07	0	4.98058e-09
OM-RGC.v1.012390384	Biota;	Bacteria	0	0	0	0	0	0	0	0	0	0	0	0	0	0	0	0	2.26597e-09	0	0	0	0	0	0	0	0	0	0	0	0	0	0	0	0	0	0	0	0	3.70209e-08	0	0	2.43628e-08	0	0	1.01897e-07	0	0	0
OM-RGC.v1.012464216	Biota;	Bacteria	1.76557e-08	0	0	0	0	0	0	0	0	0	0	0	0	0	0	3.00814e-09	0	4.07006e-09	4.00721e-08	0	0	0	0	0	0	0	0	0	0	0	0	0	0	0	0	0	0	0	0	0	0	0	0	0	0	0	9.57535e-09
OM-RGC.v1.012468692	Biota;	Bacteria	0	0	0	0	0	0	0	0	0	0	0	0	0	0	0	0	3.07502e-08	0	0	0	0	0	0	0	0	0	0	0	0	0	0	0	0	0	0	0	1.78282e-08	1.07912e-08	0	0	8.31654e-08	0	0	9.54903e-08	0	1.50829e-07	0
OM-RGC.v1.012676435	Biota;	Bacteria	0	0	0	0	0	0	0	0	0	0	0	0	0	0	0	0	1.13195e-07	0	0	0	0	0	0	0	0	0	0	0	0	0	0	0	0	0	0	0	4.21428e-09	9.50437e-09	0	0	4.38681e-08	0	0	5.15228e-09	0	2.71066e-08	0
OM-RGC.v1.012696017	Biota;	Bacteria	0	0	0	0	0	2.78828e-09	4.22407e-07	0	1.45955e-08	0	0	0	0	0	1.11049e-07	1.23253e-07	4.17113e-09	0	0	0	7.05801e-09	0	0	3.33498e-08	7.42699e-08	0	4.39078e-08	0	0	3.87527e-08	0	0	0	0	0	2.12589e-08	0	0	1.01156e-07	8.65769e-08	0	0	0	0	0	0	0
OM-RGC.v1.012773375	Biota;	Bacteria	0	0	0	4.79874e-09	4.36506e-08	1.17448e-08	0	0	1.72758e-08	0	0	0	3.43351e-07	2.31533e-07	0	0	0	0	0	0	0	0	0	5.21868e-09	0	0	0	0	3.05017e-09	0	0	0	0	1.3014e-09	0	0	0	0	0	0	0	0	0	0	0	0	0
OM-RGC.v1.012783328	Biota;	Bacteria	0	0	0	0	0	0	0	0	0	0	0	0	0	0	0	0	0	0	0	0	0	0	0	0	5.82767e-09	0	0	0	0	0	0	0	0	0	0	0	0	0	0	0	0	0	0	0	0	0	0
OM-RGC.v1.012804219	Biota;	Bacteria	0	0	0	0	0	0	0	0	0	0	0	0	0	0	2.38184e-09	1.46282e-08	0	3.21624e-09	0	0	0	0	7.21597e-09	1.78394e-08	0	0	0	0	0	1.08946e-09	0	7.65934e-09	2.03863e-08	0	0	1.63614e-09	0	0	5.34225e-09	4.50405e-08	0	0	0	0	0	0	0
OM-RGC.v1.013018731	Biota;	Bacteria	1.97478e-08	0	0	3.73239e-09	0	0	0	0	0	0	0	0	0	0	0	3.04365e-09	1.39552e-08	0	1.81832e-08	0	0	0	0	0	0	0	0	0	0	6.02222e-09	0	0	7.47575e-09	0	0	0	2.02954e-08	6.14887e-09	2.61767e-09	0	0	0	7.87928e-09	0	0	3.1591e-09	0
OM-RGC.v1.013100267	Biota;	Bacteria	1.17747e-08	0	0	0	0	0	0	0	0	0	0	0	0	0	0	0	0	0	3.65273e-08	0	0	0	0	0	0	0	0	0	0	0	0	0	0	0	0	0	0	0	0	0	0	0	0	0	0	0	1.33946e-07
OM-RGC.v1.013109839	Biota;	Bacteria	0	0	0	0	0	0	0	0	0	0	0	0	0	0	0	0	0	0	0	0	0	0	0	0	0	0	0	0	0	0	0	0	0	0	0	0	0	0	0	0	0	0	0	0	0	0	0
OM-RGC.v1.013133316	Biota;	Bacteria	0	0	0	0	0	0	0	0	0	0	0	0	0	0	0	0	5.527e-09	0	0	0	0	0	0	0	3.08879e-09	0	0	0	0	0	0	0	0	0	0	0	7.32755e-09	0	0	0	6.59493e-09	0	0	0	0	1.11058e-08	0
OM-RGC.v1.013164281	Biota;	Bacteria	0	0	0	0	0	0	0	0	0	0	0	0	0	0	0	0	0	0	0	0	0	0	0	0	0	0	0	0	0	0	0	0	0	0	0	0	0	0	0	0	0	0	0	0	0	0	0
OM-RGC.v1.013204404	Biota;	Bacteria	0	0	0	0	2.11041e-07	0	0	2.33916e-09	0	0	0	0	0	0	2.23771e-09	0	0	0	0	0	0	0	0	0	0	0	0	0	0	0	0	0	0	0	0	0	0	0	0	0	0	0	0	0	0	0	0
OM-RGC.v1.013329761	Biota;	Bacteria	0	0	0	0	0	0	0	2.97616e-09	0	0	0	0	0	0	7.02407e-09	1.8008e-08	0	0	0	2.7716e-08	1.80935e-08	0	5.72938e-09	0	0	6.27496e-09	6.12402e-09	5.2626e-08	0	0	0	0	0	0	0	0	0	0	0	0	0	0	0	0	0	0	0
OM-RGC.v1.013410423	Biota;	Bacteria	1.22143e-08	0	0	0	0	0	0	0	0	0	0	0	0	0	0	0	0	0	0	0	0	0	3.68625e-09	0	0	0	0	0	6.23251e-09	0	0	0	1.01257e-08	4.10569e-09	0	0	0	0	4.60432e-10	0	0	5.67398e-09	2.45991e-08	0	0	0	0
OM-RGC.v1.013768067	Biota;	Bacteria	1.55156e-08	0	0	1.82644e-08	1.62884e-07	1.9721e-08	0	0	2.80239e-08	0	0	0	0	0	0	0	0	0	0	0	7.37883e-09	0	7.51117e-09	0	0	0	0	0	0	0	0	0	0	5.47443e-09	0	0	0	0	1.21146e-08	0	0	0	0	0	0	0	0
OM-RGC.v1.013800540	Biota;	Bacteria	0	0	0	0	0	0	6.10269e-08	0	0	0	0	0	0	0	0	0	0	0	0	0	0	0	0	0	3.86829e-08	0	0	0	0	0	0	0	0	0	0	0	0	0	0	0	0	0	0	0	0	0	0
OM-RGC.v1.014018034	Biota;	Bacteria	0	0	0	0	0	0	0	0	0	0	0	0	0	3.93553e-09	0	0	0	0	0	0	0	0	0	0	0	0	0	0	0	0	0	0	0	0	0	0	0	0	0	0	0	0	0	0	0	0	0
OM-RGC.v1.014064815	Biota;	Bacteria	0	0	0	0	0	4.17551e-08	2.31652e-09	1.20553e-07	5.3979e-09	0	0	0	0	0	5.26388e-08	7.01249e-08	0	2.92806e-08	3.49481e-08	3.79029e-08	5.96095e-08	3.16545e-08	2.94738e-08	2.56647e-07	0	4.70761e-07	4.93793e-07	4.12081e-07	6.40162e-08	1.82952e-07	3.03267e-08	1.04828e-07	5.19488e-08	7.75142e-09	1.65354e-07	2.79919e-07	0	1.20263e-09	6.24515e-08	4.982e-08	0	8.21164e-08	9.46863e-08	0	2.71495e-08	0	0
OM-RGC.v1.014131489	Biota;	Bacteria	0	0	0	0	0	0	0	0	0	0	0	0	0	0	9.37751e-09	0	0	3.37016e-08	6.80851e-08	0	0	0	0	0	0	0	0	0	0	0	0	0	0	0	0	0	0	0	2.91951e-09	5.4448e-09	0	0	2.33271e-08	0	1.29526e-08	0	3.48372e-08
OM-RGC.v1.014241070	Biota;	Bacteria	1.45129e-09	0	0	0	0	2.70291e-07	1.1964e-06	1.14521e-07	3.19988e-07	0	0	0	0	0	1.5309e-08	1.40978e-08	0	2.18577e-09	0	9.51132e-09	1.87887e-09	0	0	1.0772e-07	3.34268e-08	0	0	0	0	5.06314e-10	3.17747e-09	0	2.29547e-09	5.6896e-10	0	0	0	0	1.62564e-08	2.15593e-08	0	0	0	0	0	0	0
OM-RGC.v1.014288340	Biota;	Bacteria	0	0	0	0	0	0	0	0	0	0	0	0	0	0	0	0	0	0	0	0	0	0	0	0	0	0	0	0	0	0	0	0	0	0	0	0	0	0	0	0	0	0	0	0	0	0	0
OM-RGC.v1.014328692	Biota;	Bacteria	0	0	0	0	0	0	0	0	0	0	0	0	0	0	0	0	3.91411e-08	0	0	0	0	0	0	0	0	0	0	0	0	0	0	0	0	0	0	0	2.30891e-08	6.83556e-09	0	0	5.39152e-08	0	0	6.26212e-08	0	2.80618e-08	0
OM-RGC.v1.014391202	Biota;	Bacteria	0	0	0	0	0	0	0	0	0	0	0	0	0	0	1.05381e-08	0	0	0	0	0	0	0	0	0	0	0	0	4.452e-09	0	0	0	0	6.99094e-09	0	0	4.9957e-09	0	0	0	0	0	0	0	0	0	0	0
OM-RGC.v1.014395862	Biota;	Bacteria	0	0	0	0	0	0	0	0	0	0	0	0	0	0	0	0	0	0	0	0	0	0	2.62177e-08	0	0	2.24525e-09	0	0	0	0	0	8.11102e-08	1.17267e-08	0	0	0	3.43142e-09	6.21727e-09	0	0	0	5.765e-09	0	5.95656e-09	2.59734e-08	0	0
OM-RGC.v1.014404695	Biota;	Bacteria	0	0	0	1.53376e-07	9.69631e-09	0	5.56015e-08	0	2.62916e-08	0	0	0	0	0	0	1.56944e-08	0	1.74797e-08	6.10033e-09	0	0	0	0	0	0	0	0	0	0	0	0	0	9.43938e-09	0	0	0	0	0	2.75463e-08	4.26748e-08	0	2.92453e-08	2.72658e-08	0	0	0	3.38247e-08
OM-RGC.v1.014446985	Biota;	Bacteria	0	0	0	0	0	0	0	0	0	0	0	0	0	0	0	0	7.58499e-08	0	0	0	0	0	0	0	0	0	0	0	0	0	0	0	0	0	0	0	3.59416e-09	2.86434e-09	0	0	8.59165e-08	0	0	1.48833e-08	0	7.04737e-08	0
OM-RGC.v1.014530365	Biota;	Bacteria	0	0	0	0	0	0	0	0	0	0	0	0	0	0	0	0	2.92749e-08	0	0	0	0	0	0	0	0	0	0	0	0	0	0	0	0	0	0	0	7.18832e-09	1.55295e-09	0	0	4.24413e-09	0	0	0	0	6.46265e-09	0
OM-RGC.v1.014578258	Biota;	Bacteria	0	0	0	0	0	0	0	0	0	0	0	0	0	0	0	2.57203e-09	7.2775e-08	0	0	0	0	0	0	0	0	0	0	0	0	0	0	0	0	0	0	0	2.37665e-09	0	0	0	6.15555e-08	0	0	3.86517e-09	0	5.48125e-08	0
OM-RGC.v1.014621701	Biota;	Bacteria	0	0	0	0	0	0	1.7226e-08	0	0	0	0	0	0	0	0	0	0	0	0	0	0	2.72867e-09	0	0	1.1567e-08	0	0	0	0	0	0	0	0	0	0	0	0	0	0	0	0	0	0	0	0	0	0
OM-RGC.v1.014692357	Biota;	Bacteria	3.22022e-09	0	0	0	0	0	1.2264e-08	0	0	0	0	0	0	0	0	0	0	7.34915e-09	9.73488e-09	0	0	0	0	0	0	0	0	0	0	0	0	0	0	0	0	0	0	0	4.24554e-09	0	0	0	0	0	0	0	0
OM-RGC.v1.014702421	Biota;	Bacteria	0	0	0	0	0	0	0	0	0	0	0	0	0	0	0	0	8.41278e-09	0	0	0	0	0	0	0	0	0	0	0	0	0	0	0	0	0	0	0	0	0	0	0	1.43355e-08	0	0	0	0	7.36582e-08	0
OM-RGC.v1.014854600	Biota;	Bacteria	0	0	0	0	0	1.19496e-07	2.2924e-08	2.28262e-07	1.63306e-07	0	0	0	0	0	0	0	0	0	0	0	0	1.00125e-08	4.88975e-09	1.4807e-07	0	0	0	0	0	0	0	0	0	0	0	0	0	0	2.85758e-09	1.74008e-08	0	0	0	0	0	0	0
OM-RGC.v1.014897462	Biota;	Bacteria	0	0	0	0	0	0	0	0	0	0	0	0	0	0	0	0	0	0	0	0	0	0	0	0	0	0	0	0	0	0	0	0	0	0	0	0	0	0	0	0	0	0	0	0	0	0	0
OM-RGC.v1.014963754	Biota;	Bacteria	0	0	0	0	0	0	0	0	0	0	0	0	0	0	0	0	0	0	0	0	8.61918e-09	1.37504e-08	1.72555e-08	0	0	6.69328e-09	1.72334e-08	0	0	0	0	1.50727e-07	2.61393e-08	0	0	1.99233e-09	1.12495e-08	1.81112e-08	0	0	0	1.04827e-08	0	0	0	0	0
OM-RGC.v1.015005589	Biota;	Bacteria	0	0	0	0	0	0	0	0	0	0	0	0	0	0	0	0	0	0	0	0	0	0	9.36672e-09	0	0	0	0	0	0	0	0	0	0	0	0	0	0	5.0641e-09	0	0	0	0	0	0	0	5.29647e-09	1.65782e-09
OM-RGC.v1.015088499	Biota;	Bacteria	0	0	0	0	0	0	0	0	0	0	0	0	0	0	0	0	9.80433e-08	0	0	0	0	0	0	0	0	0	0	0	0	0	0	0	0	0	0	0	0	0	0	0	1.5767e-08	0	0	2.10883e-09	0	5.61242e-08	0
OM-RGC.v1.015114437	Biota;	Bacteria	0	0	0	1.9033e-07	3.62513e-08	0	3.44319e-08	0	6.87386e-09	0	0	0	0	0	0	0	0	0	0	0	0	0	0	0	0	0	0	0	0	0	0	0	0	0	0	0	0	0	0	0	0	0	1.42085e-08	0	0	0	0
OM-RGC.v1.015218847	Biota;	Bacteria	0	0	0	0	0	0	0	0	0	0	0	0	0	0	0	0	0	2.04604e-07	1.77392e-07	0	0	0	0	0	0	0	0	0	0	0	0	0	0	0	0	0	0	0	0	0	0	0	0	0	0	0	0
OM-RGC.v1.015233762	Biota;	Bacteria	0	0	0	0	0	0	0	1.96804e-09	6.88955e-09	0	0	0	0	0	4.8412e-08	3.10359e-08	0	0	0	0	0	0	1.47195e-09	1.59176e-08	0	8.10235e-08	0	8.95471e-08	0	0	0	0	0	0	0	0	0	0	0	0	0	0	0	0	0	0	0
OM-RGC.v1.015283123	Biota;	Bacteria	0	0	0	0	0	0	3.71771e-09	4.49838e-09	0	0	0	0	0	0	0	0	0	0	0	0	0	8.5602e-09	0	0	0	0	0	0	0	0	0	0	0	0	0	0	0	0	0	0	0	0	0	0	0	0	0
OM-RGC.v1.015318634	Biota;	Bacteria	1.05233e-07	0	0	0	0	0	0	0	0	0	0	0	6.67907e-09	1.68273e-08	0	8.76575e-10	0	0	0	0	0	0	0	0	0	0	0	0	0	0	0	0	0	0	0	0	0	0	0	0	0	0	0	0	0	0	2.28162e-08
OM-RGC.v1.015456938	Biota;	Bacteria	0	0	0	0	0	0	0	0	0	0	0	0	0	0	0	0	0	0	0	0	1.00474e-09	0	0	0	0	0	0	0	0	0	0	0	0	0	0	0	0	0	0	0	0	0	0	0	0	0	0
OM-RGC.v1.015525118	Biota;	Bacteria	0	0	0	0	0	0	0	0	0	0	0	0	0	0	0	0	1.43776e-09	0	0	0	0	0	0	0	0	0	0	0	0	0	0	0	0	0	0	0	0	0	0	0	0	0	0	0	0	0	0
OM-RGC.v1.015608915	Biota;	Bacteria	1.08741e-08	0	0	0	6.30529e-09	0	0	0	0	0	0	0	0	0	8.42212e-08	3.49625e-08	0	4.13399e-08	7.48931e-08	0	0	0	0	0	0	0	0	0	0	0	0	0	0	0	0	0	0	0	4.26263e-09	2.10265e-08	0	0	0	0	0	0	0
OM-RGC.v1.015665482	Biota;	Bacteria	0	0	0	0	0	0	0	0	0	0	0	0	0	0	0	0	0	0	0	0	0	0	0	0	0	0	0	0	0	0	0	0	0	0	0	0	0	0	0	0	0	0	0	0	0	0	0
OM-RGC.v1.015673878	Biota;	Bacteria	0	0	0	0	0	0	0	0	0	0	0	0	0	0	0	6.77462e-09	4.58559e-09	0	0	0	0	0	0	0	0	0	0	0	0	0	0	0	0	0	0	0	1.12558e-08	3.60251e-09	0	0	0	0	0	6.53108e-09	0	0	0
OM-RGC.v1.015704352	Biota;	Bacteria	1.66169e-08	0	0	0	0	0	0	0	0	0	0	0	0	0	5.11672e-09	0	0	0	1.00673e-08	0	0	0	0	0	0	0	0	0	0	0	0	0	0	0	0	0	0	0	0	0	0	0	0	0	4.46959e-08	0	4.69042e-09
OM-RGC.v1.015747292	Biota;	Bacteria	2.60891e-08	0	0	9.41666e-09	0	0	0	0	0	0	0	0	0	0	0	0	0	0	0	0	0	0	0	0	0	0	0	0	0	0	0	0	0	0	0	0	0	0	0	0	0	0	0	0	0	0	1.60364e-08
OM-RGC.v1.015759471	Biota;	Bacteria	7.88136e-08	0	0	0	0	0	0	0	0	0	0	0	0	0	0	0	0	8.97968e-09	2.11472e-08	0	0	0	0	0	0	0	0	0	0	4.60707e-09	0	0	0	0	0	0	0	0	0	0	0	0	2.21358e-08	0	0	0	8.44893e-08
OM-RGC.v1.015843379	Biota;	Bacteria	0	0	0	0	0	0	0	0	0	0	0	0	0	0	0	0	0	0	0	0	0	0	0	0	0	0	0	0	0	0	0	0	0	0	0	0	0	0	0	0	0	0	1.44309e-08	0	3.45967e-08	0	0
OM-RGC.v1.015848608	Biota;	Bacteria	0	0	0	0	0	0	0	0	0	0	0	0	0	0	0	0	1.18242e-07	0	0	0	0	0	0	0	0	0	0	0	0	0	0	0	0	0	0	0	2.37185e-08	9.32798e-09	0	0	5.39684e-08	0	0	3.74355e-09	0	5.38888e-08	0
OM-RGC.v1.015920047	Biota;	Bacteria	0	0	0	0	0	0	0	0	0	0	0	0	0	0	0	0	0	0	0	0	0	0	0	0	0	0	0	0	0	0	0	0	0	0	0	0	2.10072e-07	0	0	0	0	0	0	0	0	0	0
OM-RGC.v1.016062929	Biota;	Bacteria	0	0	0	0	0	1.58415e-08	3.82813e-09	0	4.95164e-08	0	0	0	0	0	5.89372e-09	1.71017e-08	0	0	0	1.11519e-08	2.31648e-08	3.25176e-08	6.56722e-08	3.25091e-08	0	1.13823e-07	4.98234e-09	2.98352e-07	1.41896e-07	0	1.0207e-07	0	0	0	6.62415e-08	0	0	0	0	0	0	2.74842e-09	0	0	0	0	0
OM-RGC.v1.016164278	Biota;	Bacteria	0	0	0	0	0	0	0	0	0	0	0	0	0	0	0	0	0	0	0	0	0	0	0	0	0	0	0	0	0	0	0	0	0	0	0	0	0	6.39312e-09	0	0	0	0	0	0	0	1.5982e-08	0
OM-RGC.v1.016170453	Biota;	Bacteria	3.67371e-09	0	0	0	0	0	0	0	0	0	0	0	2.75137e-09	8.62215e-09	5.21854e-09	6.1803e-09	0	4.34545e-08	2.05353e-08	0	0	0	0	0	0	0	0	5.98514e-10	0	0	0	0	0	0	0	0	0	0	0	0	0	0	0	0	0	0	1.12721e-08
OM-RGC.v1.016245544	Biota;	Bacteria	0	0	0	0	0	0	0	0	0	0	0	0	0	0	0	0	0	1.22142e-09	0	0	0	0	2.52478e-09	0	0	0	0	0	0	0	0	0	2.03315e-09	0	0	0	0	0	0	0	0	0	4.1725e-09	0	0	0	0
OM-RGC.v1.016334565	Biota;	Bacteria	0	0	0	0	0	5.92226e-09	6.43482e-08	0	0	0	0	0	0	0	1.22462e-07	1.74594e-07	0	0	2.02522e-08	2.25268e-09	1.82626e-08	8.57971e-09	0	0	0	0	0	9.55219e-09	0	0	0	0	3.14463e-08	0	0	0	0	0	5.43091e-08	9.71581e-08	0	0	4.48433e-08	0	2.0616e-08	0	0
OM-RGC.v1.016670843	Biota;	Bacteria	0	0	0	0	0	0	0	0	0	0	0	0	0	0	0	0	6.22079e-08	0	0	0	0	0	0	0	0	0	0	0	0	0	0	0	0	0	0	0	0	2.58729e-08	0	0	8.64589e-08	0	0	1.42099e-08	0	1.00646e-08	0
OM-RGC.v1.016784337	Biota;	Bacteria	0	0	0	0	0	0	0	0	0	0	0	0	0	0	0	0	0	0	0	0	0	0	0	0	0	0	1.48015e-08	0	0	0	0	1.26755e-07	4.32467e-09	0	0	2.02871e-09	0	0	0	0	0	0	0	0	1.01821e-08	0	0
OM-RGC.v1.016869994	Biota;	Bacteria	0	0	0	0	0	0	0	0	0	0	0	0	0	0	0	0	0	0	0	0	0	0	0	0	0	0	0	0	0	0	0	1.67454e-08	0	0	0	0	0	0	0	0	0	0	0	0	0	0	0
OM-RGC.v1.016873187	Biota;	Bacteria	0	0	0	4.24968e-08	1.39975e-08	0	0	0	3.66461e-09	0	0	0	0	0	0	0	0	0	0	0	0	0	0	0	0	0	0	0	0	0	0	0	0	0	0	0	0	0	0	0	0	0	0	0	1.14392e-08	0	0
OM-RGC.v1.016981890	Biota;	Bacteria	3.12768e-09	0	0	1.72053e-08	0	0	0	0	0	0	0	0	0	0	0	0	0	0	0	0	0	0	0	0	0	0	0	0	0	0	0	0	0	0	0	0	0	0	0	0	0	0	0	0	0	0	0
OM-RGC.v1.017128604	Biota;	Bacteria	0	0	0	0	0	0	0	0	0	0	0	0	0	0	0	0	0	0	0	0	0	0	0	0	2.40761e-08	0	0	0	0	0	0	0	0	0	0	0	0	0	0	0	0	0	0	0	0	3.2272e-09	0
OM-RGC.v1.017163320	Biota;	Bacteria	0	0	0	0	0	0	0	0	0	0	0	0	0	0	0	0	0	0	0	0	0	0	0	0	1.09079e-07	0	0	0	0	0	0	0	0	0	0	0	0	0	0	0	0	0	0	0	0	0	0
OM-RGC.v1.017187546	Biota;	Bacteria	0	0	0	0	0	0	0	1.92531e-08	0	0	0	0	0	4.66371e-09	9.57482e-09	0	0	0	0	0	1.23208e-08	0	7.69985e-09	0	3.19376e-09	3.56767e-09	5.12584e-09	3.49035e-08	0	0	0	3.72247e-08	2.95886e-08	0	0	2.9782e-09	0	1.26873e-08	0	0	0	0	0	0	3.01612e-09	0	0
OM-RGC.v1.017264937	Biota;	Bacteria	0	0	0	0	0	0	0	0	0	0	0	0	0	0	0	0	0	0	0	0	0	0	0	0	1.83477e-07	0	0	0	0	0	0	0	0	0	0	0	0	0	0	0	0	0	0	0	0	0	0
OM-RGC.v1.017288405	Biota;	Bacteria	0	0	0	0	0	1.57864e-08	0	1.50719e-08	8.37287e-08	0	0	0	0	0	4.97429e-08	7.15875e-09	0	0	0	2.48027e-08	3.46843e-08	3.67593e-08	8.13733e-08	1.23204e-08	0	1.04106e-07	3.55329e-09	4.08161e-07	1.49639e-07	0	1.72017e-07	0	0	0	1.68936e-07	0	0	1.38567e-08	0	0	0	0	0	0	0	0	0
OM-RGC.v1.017296388	Biota;	Bacteria	8.67183e-09	0	0	0	0	0	0	0	0	0	0	0	4.75388e-08	1.43728e-08	0	0	0	2.43851e-08	1.74982e-08	0	0	0	0	0	0	0	0	6.20109e-10	8.26636e-10	0	0	0	0	0	0	0	0	0	0	0	0	0	0	0	5.99951e-09	0	0
OM-RGC.v1.017365293	Biota;	Bacteria	0	0	0	0	0	0	0	0	0	0	0	0	0	0	0	0	6.53875e-09	0	5.49653e-09	0	0	0	0	0	0	0	0	0	0	0	0	0	0	0	0	0	0	4.93619e-09	0	0	2.09957e-08	0	0	0	0	7.12793e-09	0
OM-RGC.v1.017610690	Biota;	Bacteria	0	0	0	0	0	0	0	0	0	0	0	0	0	0	0	0	0	0	0	0	0	0	0	0	0	0	0	0	0	0	0	0	0	0	0	0	0	0	0	0	0	0	0	0	0	0	0
OM-RGC.v1.017673393	Biota;	Bacteria	0	0	0	0	0	0	0	0	0	0	0	0	0	0	0	0	5.11048e-08	0	0	0	0	0	0	0	0	0	0	0	0	0	0	0	0	0	0	0	0	2.38567e-08	0	0	7.38886e-08	0	0	3.81403e-08	0	0	0
OM-RGC.v1.017734450	Biota;	Bacteria	0	0	0	0	0	0	0	1.2002e-08	0	0	0	0	1.71171e-08	0	0	1.90366e-08	0	4.41427e-07	4.00298e-07	0	0	4.492e-09	0	4.30963e-08	0	1.65916e-06	4.99102e-07	5.93976e-08	0	5.36798e-09	0	0	0	0	0	1.12142e-08	0	0	3.66006e-09	8.6241e-09	0	0	0	0	3.24135e-09	0	0
OM-RGC.v1.017804802	Biota;	Bacteria	9.82926e-09	0	0	0	0	0	0	0	3.74193e-09	0	0	0	0	0	0	0	4.95541e-09	0	2.57507e-08	0	0	0	0	0	0	0	1.99944e-08	0	0	5.61848e-09	0	0	1.77696e-09	0	0	0	0	5.79986e-09	0	0	0	0	1.53683e-08	1.60659e-08	0	6.01491e-09	0
OM-RGC.v1.017824570	Biota;	Bacteria	0	0	0	0	5.66846e-10	1.37166e-07	7.07954e-08	2.66646e-07	9.5079e-08	0	0	6.12755e-09	5.79085e-09	1.24874e-08	3.04903e-07	2.69338e-07	3.30361e-09	8.54608e-08	3.24156e-08	2.09417e-07	2.80296e-07	2.5602e-07	6.97472e-08	3.16029e-07	4.51475e-09	4.23706e-08	5.96343e-08	8.46532e-08	8.94972e-08	1.20958e-07	9.1301e-09	0	5.56055e-09	3.21715e-09	7.7181e-08	6.73231e-08	0	2.15239e-09	1.36921e-07	6.71861e-08	0	7.69489e-09	0	0	0	0	0
OM-RGC.v1.017927046	Biota;	Bacteria	0	0	0	0	0	0	0	0	0	0	0	0	0	0	5.52067e-09	3.67309e-09	0	0	0	1.41326e-08	9.63326e-09	1.87909e-08	4.10576e-09	1.25798e-08	7.0599e-09	0	0	4.08804e-09	3.67626e-09	7.19497e-09	0	0	0	0	0	0	0	0	4.59915e-09	0	0	0	1.081e-09	0	5.67616e-08	0	0
OM-RGC.v1.018021291	Biota;	Bacteria	0	0	0	0	0	0	0	0	0	0	0	0	0	0	0	0	1.66588e-08	0	0	0	0	0	0	0	0	0	0	0	0	0	0	0	0	0	0	0	8.92815e-09	0	0	0	5.15054e-08	0	0	2.58279e-08	0	1.13828e-08	0
OM-RGC.v1.018147894	Biota;	Bacteria	0	0	0	0	0	0	0	0	0	0	0	0	0	0	0	0	0	0	0	0	0	0	0	0	0	0	0	0	0	0	0	0	0	0	0	0	0	0	0	0	0	0	0	0	0	0	0
OM-RGC.v1.018215992	Biota;	Bacteria	0	0	0	0	0	4.87314e-09	0	0	2.89539e-08	0	0	0	0	0	0	0	0	0	0	9.58587e-09	0	4.95625e-09	0	0	0	0	0	0	2.08155e-07	0	9.56636e-08	1.04062e-08	0	1.21359e-07	3.56041e-08	0	0	0	0	0	0	1.41645e-08	0	0	0	0	0
OM-RGC.v1.018290877	Biota;	Bacteria	0	0	0	0	0	1.65339e-09	8.52861e-08	7.93199e-09	0	0	0	0	0	0	1.77425e-08	2.87693e-09	0	0	0	0	0	4.19564e-09	0	1.36866e-08	5.39494e-08	0	0	0	0	7.83506e-09	0	0	0	0	0	6.27783e-09	0	0	0	4.02466e-08	0	0	0	0	0	0	0
OM-RGC.v1.018456186	Biota;	Bacteria	0	0	0	0	0	5.38912e-09	9.48987e-08	7.94314e-09	2.30862e-08	0	0	0	0	0	1.57227e-07	1.85985e-07	0	0	5.87917e-09	2.231e-08	2.22667e-07	1.74594e-07	5.95989e-08	9.26012e-09	7.84656e-08	2.012e-08	3.2808e-09	1.51041e-08	0	2.85105e-09	0	2.62449e-08	3.84106e-08	0	0	0	0	2.13261e-09	6.94983e-08	3.92002e-07	0	5.47517e-08	8.10253e-08	0	1.17265e-07	0	5.11531e-08
OM-RGC.v1.018628938	Biota;	Bacteria	0	0	0	0	0	0	0	0	0	0	0	0	4.45989e-09	2.08213e-07	1.12788e-08	2.62646e-08	0	7.66572e-09	0	0	0	0	8.88418e-09	0	0	0	0	0	0	0	0	8.49067e-08	1.34434e-08	0	0	0	0	7.90132e-09	9.32565e-09	2.23467e-09	1.22702e-08	0	0	8.76307e-09	4.59997e-08	0	0
OM-RGC.v1.018797256	Biota;	Bacteria	0	0	0	0	0	0	0	0	0	0	0	0	0	0	0	6.45075e-09	0	0	0	0	0	0	0	0	6.24819e-08	0	0	0	0	0	0	0	0	0	0	0	0	0	1.32257e-09	0	0	0	0	0	0	0	0
OM-RGC.v1.018807033	Biota;	Bacteria	2.86179e-09	0	0	0	0	0	1.66301e-07	0	0	0	0	0	0	0	0	1.81074e-09	0	0	0	0	0	0	0	0	6.35362e-08	0	0	0	0	1.84736e-09	0	0	0	0	0	0	0	1.79639e-09	6.75454e-09	0	0	0	0	0	0	0	0
OM-RGC.v1.018903398	Biota;	Bacteria	0	0	0	0	0	1.81381e-09	1.55669e-08	0	1.14174e-08	0	0	0	0	0	1.29976e-08	5.32898e-09	0	0	0	2.91869e-08	8.5402e-08	1.86515e-08	2.47996e-08	0	0	0	8.4294e-10	0	2.45199e-08	0	1.11141e-08	0	0	0	1.93832e-08	0	0	0	0	6.31673e-09	0	0	0	0	0	0	0
OM-RGC.v1.019060453	Biota;	Bacteria	0	0	0	0	0	0	0	0	0	0	0	0	0	0	3.29008e-08	5.33713e-08	0	0	0	0	4.39101e-09	5.57059e-09	0	0	0	0	0	0	0	0	0	0	0	0	0	0	0	0	7.30587e-09	3.979e-08	0	0	3.32027e-09	0	0	0	0
OM-RGC.v1.019337795	Biota;	Bacteria	0	0	0	0	0	0	8.49762e-09	0	0	0	0	0	0	0	0	7.63075e-09	0	0	0	0	0	0	0	0	2.70367e-08	0	0	0	0	0	0	0	0	0	0	0	0	0	0	0	0	0	0	0	0	0	0
OM-RGC.v1.019391686	Biota;	Bacteria	0	0	0	0	5.56659e-09	0	0	0	0	0	0	0	0	0	0	0	0	0	0	2.09089e-09	0	7.39059e-09	0	0	0	0	0	0	0	0	3.81125e-09	0	0	1.13729e-09	1.23153e-09	0	0	0	6.0348e-09	1.89879e-08	0	2.99597e-09	0	0	0	0	0
OM-RGC.v1.019406025	Biota;	Bacteria	0	0	0	0	0	0	0	0	0	0	0	0	0	0	0	0	0	0	0	0	0	0	0	0	0	0	0	0	0	0	0	0	0	0	0	0	0	0	0	0	0	0	0	0	0	0	0
OM-RGC.v1.019521750	Biota;	Bacteria	0	0	0	0	0	0	0	0	0	0	0	0	0	0	0	0	0	0	0	0	0	0	0	0	0	0	0	0	0	0	0	0	0	0	0	0	0	0	0	0	0	0	0	0	0	0	0
OM-RGC.v1.019579451	Biota;	Bacteria	0	0	0	0	0	0	0	0	0	0	0	0	0	0	0	0	1.4022e-08	0	0	0	0	0	0	0	0	0	0	0	0	0	0	0	0	0	0	0	0	0	0	0	1.36495e-08	0	0	0	0	0	0
OM-RGC.v1.019661617	Biota;	Bacteria	3.7927e-09	0	0	0	1.1799e-07	0	0	0	7.98131e-09	0	0	0	0	0	0	0	0	0	0	1.00119e-08	2.63342e-08	0	1.82674e-08	0	0	0	0	0	0	0	0	0	0	0	2.33521e-09	0	0	0	0	0	0	0	0	0	0	0	0
OM-RGC.v1.019885533	Biota;	Bacteria	0	0	0	0	0	0	0	0	0	0	0	0	0	0	0	0	0	0	0	0	0	0	0	0	0	0	0	0	0	0	0	0	0	0	0	0	0	0	0	0	0	0	0	0	0	0	0
OM-RGC.v1.019901566	Biota;	Bacteria	0	0	0	0	0	0	7.44982e-09	0	0	0	0	0	0	0	1.84588e-08	1.1866e-07	3.52508e-09	0	0	2.41628e-09	4.6297e-08	7.75663e-09	0	0	0	0	0	0	0	0	0	0	0	0	0	0	0	0	1.4865e-08	6.27817e-08	1.0148e-08	0	7.20488e-08	0	0	0	6.54484e-09
OM-RGC.v1.020067031	Biota;	Bacteria	0	0	0	0	0	0	0	0	0	0	0	0	0	0	0	0	1.32463e-07	0	0	0	0	0	0	0	0	0	0	0	0	0	0	0	0	0	0	0	0	1.36086e-08	0	0	5.1025e-08	0	0	6.07813e-08	0	9.20854e-08	0
OM-RGC.v1.020152020	Biota;	Bacteria	5.87994e-08	0	0	2.1801e-09	0	0	0	0	5.95488e-09	0	0	0	1.51627e-08	1.73528e-08	0	0	0	7.57538e-09	0	0	0	0	0	0	0	0	0	0	0	0	0	0	0	0	3.56219e-09	0	0	0	0	0	0	0	0	0	0	0	0
OM-RGC.v1.020196499	Biota;	Bacteria	0	0	0	0	0	0	2.45635e-08	0	0	0	0	0	0	0	2.11563e-08	7.95277e-08	3.56491e-09	2.77408e-09	0	0	0	3.38789e-09	0	0	0	0	0	0	0	0	0	0	7.67003e-09	0	0	1.67934e-08	0	0	1.69584e-08	1.23808e-07	0	0	0	0	6.7856e-09	0	0
OM-RGC.v1.020236308	Biota;	Bacteria	7.71397e-09	0	0	0	0	0	0	0	0	0	0	0	0	0	0	0	0	0	0	0	0	0	0	0	0	0	0	0	0	0	0	0	0	0	0	0	0	0	0	0	0	0	0	4.60432e-09	0	0	0
OM-RGC.v1.020672209	Biota;	Bacteria	0	0	0	0	0	0	1.44286e-08	1.53716e-09	0	0	0	0	0	0	0	0	0	0	0	0	0	0	0	0	2.66321e-08	0	0	0	0	5.46427e-08	0	0	0	0	0	0	0	0	0	0	0	0	0	0	0	0	0
OM-RGC.v1.020840403	Biota;	Bacteria	0	0	0	0	0	0	0	0	0	0	0	0	0	0	0	0	3.18233e-09	0	0	0	0	0	0	0	2.76111e-08	0	0	0	0	0	0	0	0	0	0	0	0	0	0	0	6.75897e-09	0	0	0	0	0	0
OM-RGC.v1.020957515	Biota;	Bacteria	0	0	0	0	0	0	0	0	0	0	0	0	0	0	0	0	0	0	0	0	0	0	0	0	0	0	0	0	0	0	0	0	0	0	0	0	0	0	0	0	0	0	0	0	0	0	0
OM-RGC.v1.020958301	Biota;	Bacteria	0	0	0	0	0	0	0	0	0	0	0	0	0	0	0	0	0	0	0	0	0	0	0	0	0	0	0	0	0	0	0	0	0	0	0	0	0	0	0	3.73737e-09	0	0	0	0	0	0	4.91916e-09
OM-RGC.v1.021077259	Biota;	Bacteria	0	0	0	0	0	0	0	0	0	0	0	0	2.26589e-08	1.25468e-08	0	6.81752e-09	0	3.16571e-09	1.36018e-08	0	0	7.99898e-09	0	0	3.87682e-09	6.44239e-09	0	3.95462e-08	0	0	0	3.41985e-08	3.92369e-09	0	0	0	1.72848e-08	0	0	0	0	0	0	0	3.39968e-09	0	2.10821e-09
OM-RGC.v1.021177431	Biota;	Bacteria	0	0	0	0	0	0	0	0	0	0	0	0	0	0	2.71379e-08	6.08623e-09	0	0	0	2.6194e-09	2.35951e-09	4.71198e-08	9.85115e-09	0	0	0	0	0	1.9559e-08	5.44434e-09	9.19605e-08	1.42374e-08	5.38415e-08	5.42847e-08	3.58058e-08	0	0	0	1.16724e-08	2.89988e-08	0	2.11683e-08	0	0	0	0	0
OM-RGC.v1.021194581	Biota;	Bacteria	0	0	0	0	0	7.41899e-09	2.21557e-07	0	1.2235e-08	0	0	0	0	0	3.53098e-08	4.01691e-08	0	0	0	0	2.35479e-08	1.20683e-09	4.82804e-09	0	0	4.12729e-09	3.76731e-09	1.79494e-08	0	9.60706e-08	0	0	9.64879e-08	0	0	3.48537e-09	2.12182e-09	2.12538e-09	5.08046e-09	1.11229e-07	0	0	2.96043e-08	0	0	0	0
OM-RGC.v1.021201800	Biota;	Bacteria	0	0	0	0	0	0	0	0	0	0	0	0	0	0	0	0	0	1.09303e-07	6.98622e-08	0	0	0	0	0	0	0	0	0	0	0	0	0	0	0	0	0	0	0	0	0	0	0	0	0	0	0	0
OM-RGC.v1.021283351	Biota;	Bacteria	0	0	0	0	0	0	0	0	0	0	0	0	0	0	0	0	2.62039e-09	0	0	0	0	0	0	0	2.26004e-08	0	0	0	0	0	0	0	0	0	0	0	0	0	0	0	0	0	0	0	0	0	0
OM-RGC.v1.021385266	Biota;	Bacteria	0	0	0	0	0	0	0	0	0	0	0	0	0	0	0	0	0	0	0	0	0	0	0	0	0	0	0	8.71749e-09	0	0	0	0	0	0	0	0	0	0	0	0	0	0	0	7.78102e-09	2.89637e-08	0	0
OM-RGC.v1.021655524	Biota;	Bacteria	0	0	0	0	1.29492e-07	0	0	0	0	0	0	0	0	0	0	0	0	0	0	0	0	0	0	0	0	0	0	0	0	0	0	0	0	0	0	0	0	0	0	0	0	0	0	0	0	0	6.82632e-09
OM-RGC.v1.021673924	Biota;	Bacteria	0	0	0	0	0	0	0	0	0	0	0	0	0	0	0	0	0	0	0	0	0	0	0	0	0	0	0	0	0	0	0	0	0	0	0	0	0	0	0	0	1.28086e-08	0	0	0	0	0	0
OM-RGC.v1.021735691	Biota;	Bacteria	0	0	0	0	0	0	0	0	0	0	0	0	0	0	0	0	0	0	0	0	0	0	0	0	0	0	0	0	0	0	0	0	0	0	0	0	0	0	0	0	0	0	4.93337e-09	0	0	0	0
OM-RGC.v1.021969561	Biota;	Bacteria	0	0	0	0	0	0	0	0	0	0	0	0	0	0	0	0	0	0	0	0	0	0	0	0	0	0	0	0	0	0	0	0	0	0	0	0	0	0	0	0	0	0	0	0	0	0	0
OM-RGC.v1.022072087	Biota;	Bacteria	0	0	0	0	0	0	0	0	0	0	0	0	0	0	0	0	0	0	0	0	0	0	0	0	0	0	0	0	0	0	0	0	0	0	0	0	1.68228e-07	0	0	0	0	0	0	0	0	0	0
OM-RGC.v1.022103239	Biota;	Bacteria	5.84662e-09	0	0	0	0	0	0	0	0	0	0	0	0	0	0	6.72963e-09	0	0	1.80249e-08	0	0	0	0	0	0	0	0	0	0	0	0	0	0	0	0	0	0	0	0	0	0	0	0	0	0	0	2.05912e-08
OM-RGC.v1.022156054	Biota;	Bacteria	0	0	0	0	0	0	0	0	0	0	0	0	0	0	5.11976e-09	0	0	0	0	0	0	0	0	0	0	0	0	0	0	0	0	0	0	0	0	0	0	0	0	0	0	0	0	0	0	0	0
OM-RGC.v1.022185418	Biota;	Bacteria	1.65862e-08	0	0	0	0	0	0	0	0	0	0	0	0	0	0	6.35576e-09	0	1.08477e-08	0	0	0	0	0	0	0	0	0	0	0	0	0	0	0	0	0	0	0	0	2.60071e-09	4.90239e-09	0	0	0	0	2.70487e-08	0	6.90759e-09
OM-RGC.v1.022327861	Biota;	Bacteria	0	0	0	0	0	0	0	0	0	0	0	0	0	0	0	0	6.87048e-08	0	0	0	0	0	0	0	0	0	0	0	0	0	0	0	0	0	0	0	0	0	0	0	1.24111e-08	0	0	0	0	0	0
OM-RGC.v1.022441619	Biota;	Bacteria	4.92459e-08	0	0	0	2.05647e-08	0	0	0	0	0	0	0	1.18072e-08	2.31542e-07	0	0	0	0	0	0	0	0	0	0	0	0	0	2.05596e-09	0	0	0	0	0	0	0	0	0	0	0	0	0	0	0	0	0	0	0
OM-RGC.v1.022552331	Biota;	Bacteria	0	0	0	0	0	0	0	0	0	0	0	0	0	1.04918e-08	0	0	1.98978e-08	0	0	0	0	0	0	0	0	0	0	0	0	0	0	0	0	0	0	0	0	0	0	0	2.5077e-08	0	0	3.09344e-08	0	8.22337e-08	0
OM-RGC.v1.022610215	Biota;	Bacteria	0	0	0	0	6.52216e-10	2.41193e-06	1.31016e-06	3.84133e-06	1.56779e-06	0	5.69292e-08	1.56464e-07	2.5868e-08	1.04401e-08	1.2693e-06	1.62252e-06	1.14034e-08	5.50294e-07	3.91101e-07	1.14697e-06	1.12957e-06	1.20682e-06	3.39019e-07	4.38544e-06	1.03151e-07	1.23342e-06	8.88761e-07	2.46699e-06	1.45043e-06	3.45321e-06	1.18531e-07	7.16876e-08	1.27069e-07	1.07704e-07	1.17214e-06	2.04179e-06	0	2.77907e-08	6.74835e-07	4.81918e-07	0	1.72017e-07	1.97965e-08	0	0	0	2.98275e-08
OM-RGC.v1.022672266	Biota;	Bacteria	0	0	0	0	1.68287e-07	0	0	0	0	0	0	0	0	0	0	0	0	0	0	0	0	0	0	0	0	0	0	0	0	2.07128e-09	0	0	0	1.22895e-09	0	0	0	0	2.648e-09	4.99153e-09	0	0	8.29855e-09	0	0	0	0
OM-RGC.v1.022773760	Biota;	Bacteria	0	0	0	0	0	0	0	0	0	0	0	0	1.02849e-07	1.05674e-08	0	0	0	0	0	0	4.94922e-09	0	5.0124e-09	0	0	0	0	0	8.51816e-09	0	1.37933e-08	0	0	0	0	0	0	0	0	0	0	0	0	0	0	0	0
OM-RGC.v1.022965032	Biota;	Bacteria	0	0	0	0	0	0	0	0	0	0	0	0	0	0	0	0	0	0	0	0	0	0	0	0	0	0	0	0	0	0	0	0	0	0	0	0	0	0	0	0	0	0	0	0	0	0	0
OM-RGC.v1.023308916	Biota;	Bacteria	0	0	0	0	0	0	0	0	0	0	0	0	0	0	0	0	0	0	0	0	0	0	0	0	0	0	0	0	0	0	0	0	0	0	0	0	0	0	0	0	0	0	0	0	0	0	0
OM-RGC.v1.023425479	Biota;	Bacteria	0	0	0	0	0	0	0	0	0	0	0	0	0	0	0	0	0	0	0	0	0	0	0	0	0	4.46474e-09	0	2.22049e-09	0	0	0	4.15798e-09	0	0	0	0	0	0	0	0	0	0	0	0	0	0	0
OM-RGC.v1.023458079	Biota;	Bacteria	0	0	0	0	0	0	0	0	0	0	0	0	0	0	0	0	0	0	0	0	0	0	0	0	0	0	0	0	0	0	0	0	0	0	0	0	0	0	0	0	0	0	0	0	0	0	0
OM-RGC.v1.023643818	Biota;	Bacteria	0	0	0	0	0	0	0	0	0	0	0	0	0	0	0	0	0	3.48231e-08	3.30473e-08	0	0	0	0	0	0	0	0	0	0	0	0	0	0	0	0	0	0	0	0	0	0	0	0	0	0	0	0
OM-RGC.v1.023724990	Biota;	Bacteria	0	0	0	0	0	0	0	0	0	0	0	0	0	0	0	0	0	0	0	0	0	0	0	0	0	0	0	0	0	0	0	0	0	0	0	0	0	0	0	0	0	0	0	0	0	0	0
OM-RGC.v1.023908491	Biota;	Bacteria	0	0	0	1.59844e-07	0	0	5.88998e-08	0	3.62594e-08	0	0	0	0	0	1.35345e-08	1.03738e-07	4.40322e-09	3.23483e-08	1.70479e-08	0	0	0	0	0	0	0	0	0	0	0	0	0	0	0	0	0	0	0	4.94142e-08	8.10939e-08	0	7.03868e-08	3.4342e-08	0	0	0	4.29964e-08
OM-RGC.v1.023961842	Biota;	Bacteria	1.56671e-07	0	1.1168e-08	0	0	0	0	0	0	0	0	0	7.44463e-07	7.27249e-07	3.40561e-09	2.13596e-08	0	5.60651e-07	5.80262e-07	0	0	0	0	0	0	0	0	0	0	0	0	0	0	0	0	0	0	0	1.01002e-08	5.34806e-09	0	0	2.72296e-09	0	3.76283e-08	9.31318e-09	3.20542e-07
OM-RGC.v1.024050839	Biota;	Bacteria	0	0	0	0	0	0	0	0	0	0	0	0	0	0	0	0	0	0	0	0	0	0	0	0	0	0	0	0	0	0	0	0	0	0	0	0	0	0	0	0	0	0	0	0	0	0	0
OM-RGC.v1.024135071	Biota;	Bacteria	0	0	0	0	0	0	0	0	0	0	0	0	0	0	0	0	0	0	0	0	0	0	0	0	0	0	0	0	0	0	0	0	0	0	0	0	1.58303e-07	0	0	0	0	0	0	0	0	0	0
OM-RGC.v1.024543666	Biota;	Bacteria	0	0	0	0	0	0	0	0	0	0	0	0	0	0	0	2.14019e-09	0	0	0	0	0	0	0	0	0	0	0	0	0	0	0	0	0	0	0	0	1.51214e-08	7.72979e-09	0	0	1.22652e-08	0	0	1.85169e-08	0	3.41483e-09	0
OM-RGC.v1.024704999	Biota;	Bacteria	0	0	0	0	0	0	0	0	0	0	0	0	0	0	0	0	0	0	0	0	0	0	0	0	0	0	0	0	0	0	0	0	0	0	0	0	0	0	0	0	1.46339e-08	0	0	1.02264e-08	0	0	0
OM-RGC.v1.024890843	Biota;	Bacteria	0	0	0	0	0	0	0	0	0	0	0	0	0	0	0	0	0	0	0	0	0	0	0	0	3.61743e-08	0	0	0	4.75162e-09	4.21738e-08	0	0	0	0	0	0	0	0	0	0	0	0	0	0	0	0	0
OM-RGC.v1.024910841	Biota;	Bacteria	0	0	0	0	0	0	0	0	0	0	0	0	0	0	0	0	0	0	0	0	0	0	0	0	0	0	0	0	0	0	0	0	0	0	0	0	0	0	0	0	0	0	0	0	0	0	0
OM-RGC.v1.025118189	Biota;	Bacteria	1.13381e-08	0	0	3.06909e-08	1.84916e-07	3.50664e-08	0	0	8.5287e-08	0	0	0	0	0	0	0	0	0	0	2.29307e-08	0	0	1.08756e-08	0	0	0	0	0	0	0	0	0	0	0	0	0	0	0	0	0	0	2.16374e-08	0	0	0	0	0
OM-RGC.v1.025253461	Biota;	Bacteria	0	0	0	0	0	0	0	0	0	0	0	0	0	0	0	2.22936e-09	0	0	0	6.25745e-09	1.23066e-08	0	0	1.48199e-08	0	4.74249e-08	0	4.12809e-08	0	0	0	0	0	0	0	0	0	0	0	0	0	0	0	0	0	0	0
OM-RGC.v1.025261721	Biota;	Bacteria	4.20874e-09	0	0	0	0	1.99726e-08	8.63952e-09	0	1.9101e-08	0	0	0	0	0	0	0	0	0	0	0	1.39224e-08	0	5.18431e-09	0	0	0	0	0	2.70249e-08	0	9.62969e-09	6.23859e-09	0	2.25095e-08	1.39096e-08	0	0	0	0	0	0	1.68563e-08	5.82412e-09	0	0	0	0
OM-RGC.v1.025581191	Biota;	Bacteria	0	0	0	0	0	0	0	0	0	0	0	0	0	0	0	0	4.4751e-09	0	0	0	0	0	0	0	0	0	0	0	0	0	0	0	0	0	0	0	0	0	0	0	3.61712e-08	0	0	0	0	0	0
OM-RGC.v1.025661431	Biota;	Bacteria	0	0	0	0	0	0	0	0	0	0	0	0	0	0	0	0	8.9502e-09	0	0	0	0	0	0	0	0	0	0	0	0	0	0	0	0	0	0	0	0	7.41134e-09	0	0	4.17043e-09	0	0	0	0	1.27148e-09	0
OM-RGC.v1.026015312	Biota;	Bacteria	0	0	0	0	0	0	0	0	0	0	0	0	0	0	0	0	0	0	0	0	0	0	0	0	0	0	0	0	0	0	0	0	0	0	0	0	0	1.00074e-08	0	0	0	0	0	0	0	0	0
OM-RGC.v1.026059062	Biota;	Bacteria	1.9788e-08	0	0	2.81749e-08	2.38727e-08	0	0	0	0	0	0	0	0	0	0	0	0	0	0	0	0	1.77491e-08	0	0	0	0	0	0	4.95822e-09	4.95306e-09	1.51741e-08	0	7.40333e-09	9.84053e-09	0	4.57034e-09	0	0	0	0	0	3.55526e-08	2.15807e-08	0	0	0	0
OM-RGC.v1.026212601	Biota;	Bacteria	0	0	0	0	0	0	0	0	0	0	0	0	0	0	7.7127e-09	1.00578e-08	0	0	0	0	0	0	0	0	4.07607e-08	0	0	0	0	0	0	0	0	0	0	0	0	0	0	5.51822e-08	0	0	6.16671e-09	0	0	0	0
OM-RGC.v1.026289564	Biota;	Bacteria	5.01975e-09	0	0	0	0	0	0	0	0	0	0	0	6.49424e-08	8.86965e-08	2.7947e-07	3.94024e-07	0	3.11847e-07	2.27412e-07	6.89055e-09	5.96817e-09	1.79422e-08	1.52034e-08	0	0	0	0	0	0	0	0	9.72234e-09	2.23711e-07	0	0	0	0	5.43026e-09	4.3851e-07	4.52296e-07	0	2.59885e-08	2.52443e-06	0	1.55594e-07	0	3.92595e-07
OM-RGC.v1.026344889	Biota;	Bacteria	0	0	0	0	0	0	0	0	0	0	0	0	0	0	0	0	0	0	0	0	0	0	0	0	0	0	0	0	0	0	0	0	0	0	0	0	0	0	0	0	0	0	0	0	0	0	0
OM-RGC.v1.026503496	Biota;	Bacteria	0	0	0	0	0	3.46242e-08	1.03049e-08	0	7.91965e-09	0	0	0	0	0	1.60708e-06	1.71569e-06	4.68485e-09	1.62074e-07	1.36382e-07	3.39653e-06	3.31821e-06	2.47122e-06	2.4201e-06	4.45924e-09	0	2.19855e-09	8.29177e-08	8.35015e-07	7.17051e-06	1.00449e-06	3.68225e-06	2.16406e-06	2.4542e-06	4.66848e-06	5.77933e-06	2.23602e-07	0	2.97482e-07	1.84718e-06	1.34012e-06	8.77657e-09	3.91222e-07	3.2835e-07	0	3.30802e-08	0	0
OM-RGC.v1.026576984	Biota;	Bacteria	0	0	0	0	0	0	0	0	0	0	0	0	0	0	0	0	0	0	0	0	0	0	0	0	0	0	0	0	0	0	0	0	0	0	0	0	0	0	0	0	0	0	0	0	0	0	0
OM-RGC.v1.027070193	Biota;	Bacteria	0	0	0	0	0	0	0	0	0	0	0	0	0	0	0	0	0	0	0	0	0	0	0	0	0	0	0	0	0	0	0	0	0	0	0	0	0	0	0	0	0	0	0	0	0	0	0
OM-RGC.v1.027120044	Biota;	Bacteria	0	0	0	0	0	0	0	0	0	0	0	0	0	0	0	0	4.89139e-09	0	0	0	0	0	0	0	1.14328e-07	0	0	0	0	0	0	0	0	0	0	0	0	0	0	0	0	0	0	0	0	0	0
OM-RGC.v1.027378181	Biota;	Bacteria	1.02573e-08	0	0	0	0	5.04965e-09	0	0	0	0	0	0	0	0	0	0	0	0	0	0	1.27822e-08	0	1.07658e-08	0	0	0	0	0	0	0	0	0	0	0	0	0	0	0	0	0	0	9.96297e-09	0	0	0	0	0
OM-RGC.v1.027389044	Biota;	Bacteria	2.80293e-08	0	0	4.20753e-08	1.03344e-08	0	0	0	0	0	0	0	0	0	0	0	0	0	0	0	0	0	0	0	0	0	0	0	0	0	0	0	0	0	0	0	0	0	5.84853e-09	2.84858e-09	0	0	0	0	0	0	0
OM-RGC.v1.027812950	Biota;	Bacteria	0	0	0	0	0	0	0	0	0	0	0	0	0	0	0	0	0	2.23118e-08	0	0	0	0	0	0	0	0	0	4.36578e-08	0	0	0	0	0	0	0	4.93526e-09	0	0	0	0	0	0	0	0	0	0	0
OM-RGC.v1.028397566	Biota;	Bacteria	0	0	0	0	0	0	0	0	0	0	0	0	0	0	0	0	9.40911e-08	0	0	0	0	0	0	0	0	0	0	0	0	0	0	0	0	0	0	0	0	1.61977e-08	0	0	1.13702e-07	0	0	4.6821e-08	0	1.67319e-07	0
OM-RGC.v1.028908010	Biota;	Bacteria	0	0	0	0	0	0	0	0	0	0	0	0	0	0	0	0	0	0	0	0	0	0	0	0	0	0	0	0	0	0	0	0	0	0	0	0	0	0	0	0	0	0	0	0	0	0	0
OM-RGC.v1.029035476	Biota;	Bacteria	4.02084e-08	0	0	2.27376e-08	0	0	0	0	0	0	0	0	0	0	0	0	0	0	0	0	0	0	0	0	0	0	0	0	0	0	0	0	0	0	0	0	0	0	0	0	0	0	0	0	0	0	0
OM-RGC.v1.029063917	Biota;	Bacteria	0	0	0	0	0	0	0	0	0	0	0	0	0	0	0	0	1.97113e-08	0	0	0	0	0	0	0	0	0	0	0	0	0	0	0	0	0	0	0	2.06814e-07	0	0	0	1.80791e-08	0	0	0	0	1.64965e-08	0
OM-RGC.v1.029839436	Biota;	Bacteria	0	0	0	0	0	0	0	0	0	0	0	0	0	0	0	0	0	0	0	0	0	0	0	0	0	0	0	0	0	0	0	0	0	0	0	0	0	0	0	0	0	0	0	0	0	0	0
OM-RGC.v1.029867404	Biota;	Bacteria	0	0	0	0	0	0	0	0	0	0	0	0	0	0	0	0	0	0	0	0	0	0	0	0	0	0	0	0	0	0	0	0	0	0	0	0	0	0	0	0	0	0	0	0	0	0	0
OM-RGC.v1.030999945	Biota;	Bacteria	0	0	0	0	0	0	0	0	0	0	0	0	0	0	0	1.76939e-08	0	0	0	0	0	0	0	0	6.56035e-08	0	6.82374e-09	0	0	0	0	0	0	0	0	6.18154e-09	0	0	0	0	0	0	0	0	1.96361e-08	0	0
OM-RGC.v1.031018309	Biota;	Bacteria	0	0	0	0	0	0	0	0	0	0	0	0	0	0	0	0	0	0	0	0	0	0	0	0	0	0	0	0	0	0	0	0	2.05696e-08	0	0	0	0	0	0	0	0	0	8.47144e-09	0	0	0	0
OM-RGC.v1.031574123	Biota;	Bacteria	0	0	0	0	0	0	0	0	0	0	0	0	0	0	0	0	0	0	0	4.74249e-09	0	8.7885e-09	0	0	0	8.48136e-08	0	0	0	0	0	0	0	0	0	0	0	0	0	0	0	0	0	0	0	0	0
OM-RGC.v1.031650366	Biota;	Bacteria	0	0	0	2.1864e-08	1.76646e-07	0	0	0	0	0	0	0	0	0	0	0	0	0	0	0	0	0	0	0	0	0	0	0	0	0	0	0	0	0	0	0	0	0	0	0	0	0	0	0	0	0	0
OM-RGC.v1.032159342	Biota;	Bacteria	0	0	0	0	0	0	0	0	0	0	0	0	0	0	0	0	0	0	0	0	0	0	0	0	0	0	3.10202e-08	0	0	0	0	0	0	0	0	0	0	0	0	0	0	0	0	0	1.35514e-07	0	0
OM-RGC.v1.032259104	Biota;	Bacteria	0	0	0	0	0	0	4.06806e-08	0	0	0	0	0	0	0	0	2.90011e-08	0	0	0	1.54183e-08	1.75862e-08	3.05466e-08	0	7.2355e-08	2.79074e-08	1.80629e-08	1.34612e-07	2.45833e-08	0	4.64036e-08	0	0	2.11643e-08	0	0	1.32525e-08	0	0	1.36901e-08	1.75325e-08	0	0	2.97624e-08	0	0	0	0
OM-RGC.v1.033173733	Biota;	Bacteria	3.28166e-08	0	0	0	1.43274e-07	0	0	0	0	0	0	0	0	0	0	0	0	0	0	0	0	0	0	0	0	0	0	0	0	0	0	0	0	0	0	0	0	0	0	0	0	0	0	0	0	0	0
OM-RGC.v1.033371339	Biota;	Bacteria	0	0	0	0	0	0	0	0	0	0	0	0	0	0	0	0	0	0	0	0	0	0	0	0	0	0	0	0	0	0	0	0	0	0	0	0	0	0	0	0	0	0	0	0	0	0	0
OM-RGC.v1.033750439	Biota;	Bacteria	3.45664e-08	0	0	2.60154e-09	1.25483e-07	1.43718e-08	0	0	1.19712e-08	0	0	0	0	0	0	0	0	0	0	2.26979e-08	0	0	3.43488e-08	0	0	0	0	0	0	0	0	0	0	0	0	0	0	0	0	0	0	0	0	0	0	0	0
OM-RGC.v1.035102801	Biota;	Bacteria	0	0	0	0	0	0	4.20458e-08	0	0	0	0	0	0	0	0	0	0	7.28425e-09	0	0	0	0	0	0	2.28778e-08	0	1.41314e-08	0	0	5.15571e-08	0	0	9.69711e-09	0	0	4.0144e-09	0	0	0	3.81562e-08	0	0	0	0	0	0	2.30516e-08
OM-RGC.v1.037060200	Biota;	Bacteria	0	0	0	0	0	0	0	0	0	0	0	0	0	3.20601e-08	0	0	0	0	0	0	0	0	0	0	0	0	0	0	0	0	0	0	0	0	0	0	0	0	0	0	0	0	0	0	0	0	0
OM-RGC.v1.037501980	Biota;	Bacteria	0	0	0	0	0	0	0	0	0	0	0	0	0	0	0	0	0	0	0	0	0	0	0	0	0	0	0	0	0	0	0	0	0	0	0	0	9.0112e-08	0	0	0	0	0	0	0	0	0	0
OM-RGC.v1.000993440	Biota;	Bacteria;	Verrucomicrobia;	Verrucomicrobiae;	Verrucomicrobiales	0	0	0	0	0	0	6.003e-08	0	0	0	0	0	0	0	0	0	0	0	0	0	0	0	0	3.73641e-09	3.46222e-08	0	0	0	0	0	0	0	0	0	0	0	0	0	0	0	0	0	0	0
OM-RGC.v1.001403344	Biota;	Bacteria;	Verrucomicrobia;	Verrucomicrobiae;	Verrucomicrobiales	0	0	0	0	0	0	2.12098e-09	0	0	0	0	0	0	0	0	0	0	0	0	0	0	0	0	0	9.44493e-08	0	0	0	0	0	0	0	0	0	0	0	0	0	0	0	2.21064e-09	0	0	0
OM-RGC.v1.001422609	Biota;	Bacteria;	Verrucomicrobia;	Verrucomicrobiae;	Verrucomicrobiales	2.48886e-09	0	0	0	0	8.65927e-10	4.97528e-08	8.62261e-09	1.83553e-09	0	0	0	0	0	4.84608e-08	1.26891e-07	0	4.73021e-10	0	5.04788e-08	1.08762e-07	6.86157e-08	2.74397e-08	8.64461e-09	4.95948e-08	8.14566e-09	1.01641e-08	2.90025e-08	0	2.90077e-09	0	5.3242e-09	2.59559e-08	0	0	2.14253e-09	0	1.13849e-08	3.38799e-08	1.89164e-07	0	5.9217e-09	2.82418e-07	0
OM-RGC.v1.001466177	Biota;	Bacteria;	Verrucomicrobia;	Verrucomicrobiae;	Verrucomicrobiales	1.82131e-08	0	0	0	0	0	0	0	0	0	0	0	0	3.60206e-08	0	0	0	9.65708e-07	8.09241e-07	0	0	0	0	0	0	0	0	0	0	0	0	0	0	0	0	0	0	0	0	0	0	0	1.60052e-09	0
OM-RGC.v1.001469586	Biota;	Bacteria;	Verrucomicrobia;	Verrucomicrobiae;	Verrucomicrobiales	0	0	0	0	0	0	0	0	0	0	0	0	0	0	0	0	0	3.54997e-09	0	0	0	0	0	0	0	0	0	0	0	0	0	0	0	0	0	0	0	0	0	0	0	0	1.1269e-08	1.53941e-09
OM-RGC.v1.001508792	Biota;	Bacteria;	Verrucomicrobia;	Verrucomicrobiae;	Verrucomicrobiales	0	0	0	0	0	0	0	0	0	0	0	0	0	0	9.90317e-10	1.87426e-09	2.04525e-07	1.22808e-09	0	0	0	0	0	0	0	0	0	0	0	0	0	0	0	0	0	0	7.17805e-09	1.34959e-07	0	0	2.49856e-07	0	0	4.28057e-07
OM-RGC.v1.001513178	Biota;	Bacteria;	Verrucomicrobia;	Verrucomicrobiae;	Verrucomicrobiales	0	0	0	0	0	0	2.41736e-08	0	0	0	0	0	0	0	8.34695e-09	8.53871e-09	1.57352e-08	0	0	5.90299e-10	1.72031e-09	1.20873e-09	0	7.51887e-09	3.5439e-07	4.71895e-09	0	4.00601e-10	0	0	0	0	0	0	0	0	3.80804e-08	7.15867e-09	0	2.64731e-09	7.15701e-09	0	2.45689e-09	2.30732e-09
OM-RGC.v1.001537069	Biota;	Bacteria;	Verrucomicrobia;	Verrucomicrobiae;	Verrucomicrobiales	4.26612e-09	0	0	5.95008e-09	0	7.57117e-09	9.12164e-08	2.30743e-08	8.66733e-09	0	0	0	0	5.25409e-09	2.65657e-07	4.20678e-07	4.34235e-09	5.99309e-09	9.00845e-09	7.87827e-08	3.34285e-07	1.76977e-07	8.15917e-08	2.11752e-08	9.84854e-08	8.63979e-09	3.84613e-08	2.43507e-08	0	1.06966e-08	0	4.4608e-08	7.71312e-08	0	0	1.62469e-08	0	1.61658e-08	1.74325e-07	8.78057e-07	4.40041e-09	4.37035e-08	1.92726e-07	6.22086e-09
OM-RGC.v1.001564877	Biota;	Bacteria;	Planctomycetes;	Planctomycetia;	Planctomycetales;	Planctomycetaceae;	Blastopirellula	0	0	0	0	0	0	0	0	0	0	0	0	0	0	0	0	1.89897e-08	0	0	0	0	0	0	0	0	0	0	0	0	0	0	0	0	0	0	0	6.27265e-09	2.89648e-08	0	0	1.04866e-08	0
OM-RGC.v1.001567931	Biota;	Bacteria;	Planctomycetes;	Planctomycetia;	Planctomycetales;	Planctomycetaceae;	Rhodopirellula	0	0	0	0	0	0	9.7664e-08	0	0	0	0	0	0	0	1.55397e-09	1.18899e-08	0	0	0	0	0	0	0	0	3.09151e-07	0	0	0	0	0	0	0	0	0	0	0	0	0	0	0	0	0
OM-RGC.v1.001574393	Biota;	Bacteria;	Planctomycetes;	Planctomycetia;	Planctomycetales;	Planctomycetaceae	0	0	0	0	0	0	0	0	0	0	0	0	0	0	0	0	2.4648e-09	0	0	0	0	0	0	0	0	0	0	0	0	0	0	0	0	0	0	0	0	0	0	0	1.50328e-08	0	0
OM-RGC.v1.001599217	Biota;	Bacteria;	Verrucomicrobia;	Verrucomicrobiae;	Verrucomicrobiales	0	0	0	0	0	0	1.48421e-07	0	0	0	0	0	0	0	3.18792e-09	1.36841e-09	0	0	0	0	0	0	0	0	1.08695e-09	0	2.18966e-09	0	0	1.02126e-08	0	0	0	0	0	1.9591e-09	1.9675e-08	0	4.28352e-10	2.3469e-09	0	0	0	0
OM-RGC.v1.001604430	Biota;	Bacteria;	Planctomycetes;	Planctomycetia;	Planctomycetales;	Planctomycetaceae;	Blastopirellula	5.52916e-09	0	0	0	0	0	3.24821e-07	4.04413e-09	2.82247e-09	0	0	0	0	0	1.86087e-08	3.91311e-08	0	1.50265e-09	0	0	0	9.18925e-09	0	0	4.25148e-08	0	0	0	0	0	0	0	0	0	0	0	0	0	3.39922e-09	4.56238e-08	0	0
OM-RGC.v1.001609602	Biota;	Bacteria;	Verrucomicrobia;	Verrucomicrobiae;	Verrucomicrobiales	0	0	0	0	0	0	2.96248e-08	0	0	0	0	0	0	0	1.5703e-08	1.64394e-08	0	0	0	0	0	0	0	0	2.52373e-08	0	0	0	0	1.27573e-09	0	0	0	0	0	0	0	0	5.39926e-09	7.10745e-09	0	0	1.38792e-08	0
OM-RGC.v1.001643336	Biota;	Bacteria;	Verrucomicrobia;	Verrucomicrobiae;	Verrucomicrobiales	1.72447e-07	0	0	2.93215e-07	6.8334e-08	1.42044e-08	3.06251e-09	0	7.02057e-08	0	0	0	9.26381e-07	2.69016e-07	0	0	0	0	0	0	0	0	3.08533e-09	0	0	0	0	0	2.2956e-08	0	1.43813e-08	5.15643e-09	0	2.72256e-08	5.00789e-08	0	0	1.41853e-09	0	0	0	9.35103e-09	0	0
OM-RGC.v1.001647958	Biota;	Bacteria;	Verrucomicrobia;	Verrucomicrobiae;	Verrucomicrobiales	1.40059e-08	0	0	0	7.08805e-10	4.34102e-10	0	0	1.48674e-09	0	0	0	7.18258e-09	1.14393e-09	0	0	0	1.83242e-09	0	0	0	0	0	0	0	0	0	0	3.45786e-10	0	0	0	0	5.53637e-10	1.1098e-09	0	0	0	0	0	0	0	0	0
OM-RGC.v1.001648620	Biota;	Bacteria;	Planctomycetes;	Planctomycetia;	Planctomycetales;	Planctomycetaceae;	Blastopirellula	0	0	0	0	0	0	1.33782e-07	0	2.84482e-09	0	0	0	0	0	6.44934e-08	5.68675e-08	0	0	0	4.37154e-08	1.12509e-08	1.32263e-07	3.2888e-09	0	0	0	1.96564e-09	0	0	0	0	0	0	0	0	0	0	0	4.133e-08	1.39853e-07	0	0
OM-RGC.v1.001648986	Biota;	Bacteria;	Deferribacteres;	Deferribacterales;	Deferribacteraceae;	Denitrovibrio	0	0	0	0	0	0	0	0	0	0	0	0	0	0	0	0	0	0	0	0	0	0	0	0	0	0	0	0	0	0	0	0	1.12607e-08	0	0	0	0	0	0	0	0	0	1.03966e-07
OM-RGC.v1.001662214	Biota;	Bacteria;	Verrucomicrobia;	Verrucomicrobiae;	Verrucomicrobiales	1.17885e-07	0	0	6.98609e-08	1.50469e-07	1.72835e-08	0	0	4.99465e-08	0	0	0	4.37503e-07	1.23797e-07	5.21335e-09	1.32501e-09	0	2.85341e-09	0	3.58279e-09	4.6425e-08	0	8.33808e-09	0	0	7.05659e-10	0	0	0	0	2.74289e-09	4.28619e-07	0	3.27639e-08	0	0	0	1.46822e-09	3.30078e-09	0	0	2.17668e-08	0	0
OM-RGC.v1.001681410	Biota;	Bacteria;	Planctomycetes;	Planctomycetia;	Planctomycetales;	Planctomycetaceae;	Gimesia;	Gimesia	maris	0	0	1.4043e-08	0	0	0	0	0	0	2.13886e-08	0	5.14103e-09	0	0	0	0	0	0	0	0	0	0	0	0	0	0	0	0	0	0	0	0	0	0	0	0	0	0	0	0
OM-RGC.v1.001688876	Biota;	Bacteria;	Verrucomicrobia;	Verrucomicrobiae;	Verrucomicrobiales	0	0	0	0	0	0	4.80762e-08	0	0	0	0	0	0	0	1.8508e-08	3.27422e-08	0	0	7.69972e-09	0	8.31113e-09	3.16724e-09	8.03651e-09	0	1.31029e-07	0	2.5317e-09	0	0	0	0	0	0	0	0	0	0	1.66571e-09	3.42733e-09	4.73356e-08	0	2.52554e-09	2.1036e-07	0
OM-RGC.v1.001709011	Biota;	Bacteria;	Verrucomicrobia;	Verrucomicrobiae;	Verrucomicrobiales	2.06612e-09	0	0	0	0	0	0	0	0	0	0	0	0	0	0	1.4685e-09	2.51611e-09	2.48931e-08	6.7488e-08	0	0	0	0	0	0	0	0	0	0	0	0	0	0	0	0	0	7.7069e-10	0	0	0	0	0	0	0
OM-RGC.v1.001727191	Biota;	Bacteria;	Verrucomicrobia;	Verrucomicrobiae;	Verrucomicrobiales	0	0	0	0	0	1.10259e-07	4.59467e-08	2.29657e-07	2.63053e-07	0	0	0	0	0	1.99655e-08	2.07049e-08	0	0	0	7.92835e-08	4.8439e-08	4.12085e-08	1.1475e-07	1.45453e-07	0	1.0627e-08	4.43839e-09	1.22817e-08	1.05635e-07	1.39042e-08	2.48741e-07	2.95349e-07	1.30168e-08	4.68368e-07	1.34205e-07	3.58092e-08	0	2.56326e-08	2.92042e-08	4.6826e-08	0	9.22358e-08	5.09685e-09	0
OM-RGC.v1.001748294	Biota;	Bacteria;	Bacteroidetes;	Flavobacteriia	0	0	0	0	0	0	0	0	0	0	0	0	0	0	0	0	0	0	0	0	0	0	0	0	0	0	0	0	0	0	0	0	0	0	0	0	0	0	0	0	0	0	0	0	0
OM-RGC.v1.001748312	Biota;	Bacteria;	Bacteroidetes;	Flavobacteriia	0	0	0	0	0	0	0	0	0	0	0	0	0	0	0	0	0	0	0	0	0	0	0	0	0	0	0	0	0	0	0	0	0	0	0	0	0	0	0	0	0	0	0	0	0
OM-RGC.v1.001784447	Biota;	Bacteria;	Verrucomicrobia;	Verrucomicrobiae;	Verrucomicrobiales	5.6218e-08	0	0	1.71993e-07	1.03067e-08	0	0	0	0	0	0	0	0	6.36136e-08	9.95628e-09	2.05678e-09	0	1.19375e-08	1.56811e-08	0	0	0	0	0	0	0	0	0	0	0	0	0	0	0	0	0	0	0	5.41709e-10	1.5019e-09	0	0	0	0
OM-RGC.v1.001798122	Biota;	Bacteria;	Verrucomicrobia;	Verrucomicrobiae;	Verrucomicrobiales	0	0	0	0	0	2.61224e-09	2.05759e-07	5.31194e-09	1.73498e-09	0	0	0	0	0	1.98677e-08	1.68431e-08	0	0	0	0	0	4.11484e-09	3.33133e-09	2.38926e-08	1.46117e-07	0	7.49707e-09	0	0	3.35914e-08	0	0	0	0	0	2.71151e-08	0	0	9.20112e-09	5.69217e-08	0	0	0	0
OM-RGC.v1.001813387	Biota;	Bacteria;	Verrucomicrobia;	Verrucomicrobiae;	Verrucomicrobiales	9.8011e-09	0	0	0	0	0	0	0	0	0	0	0	7.85001e-09	9.29178e-08	8.55873e-09	2.68309e-09	0	5.4647e-09	1.47913e-08	0	0	0	3.07907e-08	0	0	0	0	0	0	0	0	3.58206e-07	0	0	0	0	0	3.26215e-09	3.4757e-09	1.57407e-09	0	0	0	0
OM-RGC.v1.001829101	Biota;	Bacteria;	Firmicutes;	Bacilli;	Bacillales	0	0	0	0	0	0	0	0	0	0	0	0	0	0	0	0	0	0	0	0	0	0	0	0	0	5.91816e-07	5.22653e-09	1.17847e-08	0	0	0	0	0	0	0	0	0	0	0	0	0	0	0	0
OM-RGC.v1.001829669	Biota;	Bacteria;	Verrucomicrobia;	Verrucomicrobiae;	Verrucomicrobiales	1.07119e-07	0	0	1.47996e-07	2.43534e-07	0	0	0	0	0	0	0	3.83139e-08	1.87148e-07	0	0	0	4.64194e-08	1.45054e-08	0	0	0	0	0	0	0	0	0	0	0	0	0	0	0	0	0	0	0	6.35683e-10	0	0	0	0	0
OM-RGC.v1.001851103	Biota;	Bacteria;	Verrucomicrobia;	Verrucomicrobiae;	Verrucomicrobiales	4.41909e-08	0	0	0	2.31866e-10	8.82174e-09	6.11498e-08	4.4485e-08	1.00788e-08	0	0	0	0	7.55263e-08	5.58241e-08	8.37083e-08	0	3.89262e-08	1.36324e-08	4.71827e-08	7.258e-08	1.20158e-07	7.16268e-08	4.96778e-08	0	4.60628e-08	1.13282e-08	1.35938e-07	5.53623e-09	5.17564e-09	7.2628e-09	4.62719e-08	5.19061e-08	0	8.73412e-09	2.75226e-08	0	1.28328e-08	6.4994e-08	2.64997e-07	0	5.60548e-09	5.22453e-08	0
OM-RGC.v1.001856463	Biota;	Bacteria;	Verrucomicrobia;	Verrucomicrobiae;	Verrucomicrobiales	0	0	0	0	0	0	9.38434e-09	0	0	0	0	0	0	0	2.40865e-08	1.64851e-08	0	5.92588e-09	0	3.20752e-09	5.84537e-09	0	8.61248e-09	0	3.72465e-08	0	4.28212e-08	0	0	5.69461e-08	0	1.69486e-08	1.55825e-07	8.34474e-10	0	8.70135e-08	0	2.40093e-09	1.52293e-08	5.89169e-08	0	4.76731e-08	3.94473e-07	0
OM-RGC.v1.001872065	Biota;	Bacteria;	Cyanobacteria;	Synechococcales;	Synechococcaceae;	Synechococcus	0	0	0	0	0	0	0	0	0	0	0	0	0	0	0	0	0	2.81719e-08	2.01945e-08	0	0	1.29347e-09	0	0	0	2.78278e-08	7.58299e-07	2.31328e-09	0	0	0	5.48498e-09	8.39036e-10	0	0	0	0	0	0	3.33281e-09	0	3.63377e-09	0
OM-RGC.v1.001876737	Biota;	Bacteria;	Verrucomicrobia;	Opitutae;	Puniceicoccales;	Puniceicoccaceae;	Coraliomargarita	0	0	0	0	0	0	0	0	0	0	0	0	0	0	0	0	0	0	0	0	0	0	0	0	0	0	0	0	0	0	0	0	0	0	0	0	0	0	0	0	0	0
OM-RGC.v1.001880791	Biota;	Bacteria;	Planctomycetes;	Planctomycetia;	Planctomycetales;	Planctomycetaceae	1.39612e-09	0	0	0	0	0	0	0	0	0	0	0	0	0	0	1.52843e-08	1.78128e-08	0	0	0	0	0	0	0	0	0	0	0	0	0	0	0	0	0	0	0	2.80534e-09	9.36877e-09	0	0	1.09946e-08	0	0
OM-RGC.v1.001886732	Biota;	Bacteria;	Verrucomicrobia;	Opitutae;	Puniceicoccales;	Puniceicoccaceae;	Coraliomargarita	2.69705e-09	0	0	0	0	0	0	0	0	0	0	0	0	0	0	2.14568e-09	0	1.51902e-08	1.09018e-08	0	1.68048e-09	0	0	0	0	2.93952e-09	0	0	0	0	0	0	0	0	0	0	0	0	0	1.70518e-09	0	0
OM-RGC.v1.001893821	Biota;	Bacteria;	Proteobacteria	0	0	0	0	0	0	5.42625e-08	0	0	0	0	0	0	0	6.44992e-09	1.36254e-08	0	0	0	0	0	0	0	0	2.23181e-07	0	0	0	0	4.07566e-09	0	0	0	0	0	0	0	0	0	0	0	0	0	0	0	0
OM-RGC.v1.001894277	Biota;	Bacteria;	Verrucomicrobia;	Verrucomicrobiae;	Verrucomicrobiales	0	0	0	0	0	0	0	0	0	0	0	0	0	0	0	0	0	0	0	0	0	0	0	0	0	0	0	0	0	0	0	0	0	0	0	0	0	0	0	3.41036e-09	0	0	0	0
OM-RGC.v1.001894502	Biota;	Bacteria;	Verrucomicrobia;	Opitutae;	Puniceicoccales;	Puniceicoccaceae;	Coraliomargarita	0	0	0	0	0	0	0	0	0	0	0	0	0	0	0	0	0	0	0	0	0	0	2.68576e-08	0	0	0	0	0	0	0	0	7.24893e-09	6.55365e-09	0	0	0	0	6.14665e-09	0	0	0	0
OM-RGC.v1.001895813	Biota;	Bacteria;	Verrucomicrobia;	Opitutae;	Puniceicoccales;	Puniceicoccaceae;	Coraliomargarita	2.62494e-09	0	0	0	0	0	0	0	0	0	0	0	0	0	1.12928e-09	5.21032e-08	0	0	0	6.36441e-08	9.14853e-08	7.85027e-09	3.89708e-08	0	0	3.24082e-08	2.36915e-09	1.98336e-08	0	0	0	5.69858e-09	3.69987e-09	0	0	0	0	8.73069e-09	2.47859e-09	1.90916e-08	0	7.02764e-08
OM-RGC.v1.001897868	Biota;	Bacteria;	Planctomycetes;	Planctomycetia;	Planctomycetales;	Planctomycetaceae;	Rhodopirellula;	Rhodopirellula	baltica	0	6.59701e-09	0	0	0	0	0	0	0	0	0	0	0	0	0	0	0	0	0	0	0	0	0	0	0	0	0	0	0	0	0	0	0	0	0	0	0	0	0	0
OM-RGC.v1.001909078	Biota;	Bacteria;	Verrucomicrobia;	Verrucomicrobiae;	Verrucomicrobiales	0	0	0	0	0	0	0	0	0	0	0	0	0	0	3.90954e-08	7.21778e-09	1.68848e-08	9.44254e-09	0	8.10217e-08	1.50227e-07	2.90737e-08	0	0	0	0	0	0	0	0	0	2.74323e-09	8.76591e-10	0	0	0	0	0	2.07038e-08	7.66847e-08	3.27824e-08	3.72335e-09	0	0
OM-RGC.v1.001930947	Biota;	Bacteria;	Verrucomicrobia;	Verrucomicrobiae;	Verrucomicrobiales	0	0	0	0	0	0	0	0	0	0	0	0	0	0	3.55761e-08	2.13147e-08	0	0	0	0	1.71127e-08	0	0	0	0	1.11468e-07	0	6.16381e-08	0	0	0	0	0	0	3.22419e-09	0	0	0	0	0	0	0	0	0
OM-RGC.v1.001953478	Biota;	Bacteria;	Verrucomicrobia;	Verrucomicrobiae;	Verrucomicrobiales	0	0	0	0	0	2.55186e-08	0	1.82533e-08	3.54772e-08	0	0	0	0	0	4.25715e-09	7.83299e-09	0	0	0	7.5215e-09	1.27524e-08	1.19275e-08	7.75636e-08	2.11748e-08	0	7.36626e-09	0	3.57244e-08	1.16276e-07	0	3.51247e-07	0	0	1.12997e-08	2.86135e-07	0	0	1.94903e-08	0	0	0	7.02282e-09	0	0
OM-RGC.v1.001953936	Biota;	Bacteria;	Verrucomicrobia;	Verrucomicrobiae;	Verrucomicrobiales	5.07162e-09	0	0	6.25112e-08	0	2.2452e-08	2.15532e-07	2.16788e-08	1.48146e-07	0	0	0	0	0	7.44563e-08	7.62567e-08	2.73441e-09	3.73356e-09	0	1.70883e-07	2.79543e-07	3.10096e-07	8.50217e-08	1.1414e-07	2.80624e-09	1.4636e-07	1.09724e-07	2.43095e-07	0	2.30367e-08	0	3.94041e-08	3.41906e-08	0	0	9.64127e-09	0	2.6103e-08	4.6818e-08	1.42833e-07	0	4.00031e-08	2.64435e-08	0
OM-RGC.v1.001958150	Biota;	Bacteria;	Verrucomicrobia;	Verrucomicrobiae;	Verrucomicrobiales	0	0	0	0	0	7.20106e-09	2.26072e-08	1.20873e-08	1.98606e-08	0	0	0	0	0	4.36907e-08	1.07384e-07	0	3.89159e-09	6.61757e-09	2.72207e-08	0	2.26102e-08	6.24633e-08	5.00543e-08	0	8.3316e-09	2.01249e-08	2.7099e-08	0	2.95716e-08	0	1.26595e-07	1.44384e-07	0	0	6.14011e-08	0	4.71228e-09	1.13206e-07	2.94072e-07	4.21431e-09	3.33719e-08	1.07493e-07	0
OM-RGC.v1.001993582	Biota;	Bacteria;	Planctomycetes;	Planctomycetia;	Planctomycetales;	Planctomycetaceae	0	0	0	0	0	0	8.09414e-08	0	0	0	0	0	0	0	0	1.43985e-09	0	0	0	0	0	0	0	0	3.72013e-07	0	0	0	0	0	0	0	0	0	0	0	0	0	0	0	0	0	0
OM-RGC.v1.001993645	Biota;	Bacteria;	Bacteroidetes;	Cytophagia;	Cytophagales;	Amoebophilaceae	0	0	0	0	0	0	6.17962e-08	0	0	0	0	0	0	0	2.02277e-08	3.8494e-08	0	0	0	0	0	1.01383e-08	2.68419e-09	0	1.84782e-07	0	0	0	0	0	0	0	0	0	0	0	0	2.64311e-09	0	7.68101e-09	0	0	9.46322e-08
OM-RGC.v1.001996029	Biota;	Bacteria;	Verrucomicrobia;	Verrucomicrobiae;	Verrucomicrobiales	5.16231e-09	0	0	4.99257e-08	8.10368e-08	0	0	0	0	0	0	0	2.67096e-08	2.0663e-08	0	0	0	0	0	0	0	0	0	0	0	0	0	0	0	0	0	0	0	0	0	0	0	0	0	0	0	0	0	0
OM-RGC.v1.001996254	Biota;	Bacteria;	Verrucomicrobia;	Verrucomicrobiae;	Verrucomicrobiales	0	0	0	0	0	0	0	0	0	0	0	0	0	0	0	0	0	0	0	0	0	0	0	0	0	0	0	0	0	0	0	0	0	0	0	0	0	0	0	0	0	0	0	0
OM-RGC.v1.002007067	Biota;	Bacteria;	Planctomycetes;	Planctomycetia;	Planctomycetales;	Planctomycetaceae;	Rhodopirellula	0	0	0	0	0	0	5.66553e-07	0	0	0	0	0	0	0	0	8.77513e-09	0	0	0	0	0	0	0	0	8.87417e-07	0	2.35596e-09	0	0	0	0	0	0	0	0	2.3582e-09	3.24536e-09	0	6.87641e-09	0	0	0
OM-RGC.v1.002018000	Biota;	Bacteria;	Planctomycetes;	Planctomycetia;	Planctomycetales;	Planctomycetaceae	0	0	0	0	0	0	0	0	0	0	0	0	0	0	0	0	1.11349e-07	0	0	0	0	0	0	0	0	0	0	0	0	0	0	0	0	0	0	0	0	0	0	0	4.97277e-08	0	0
OM-RGC.v1.002022010	Biota;	Bacteria;	Proteobacteria	5.49342e-09	0	0	0	0	0	3.26969e-09	0	0	0	0	0	1.52682e-08	7.89625e-09	1.16646e-08	1.04314e-08	2.83682e-08	9.39164e-08	7.03278e-08	0	0	0	0	0	1.30039e-08	0	0	0	0	0	0	0	0	0	0	0	0	1.2803e-09	0	3.25463e-09	1.40362e-08	0	0	5.57328e-09	0	7.64083e-09
OM-RGC.v1.002022736	Biota;	Bacteria;	Verrucomicrobia;	Verrucomicrobiae;	Verrucomicrobiales	0	0	0	0	0	0	0	0	0	0	0	0	0	0	0	4.86898e-10	5.73082e-09	0	0	0	0	0	0	0	0	0	0	0	0	0	0	0	0	0	0	0	2.64823e-08	1.1351e-08	0	0	1.04871e-08	0	0	2.41919e-08
OM-RGC.v1.002034132	Biota;	Bacteria;	Planctomycetes;	Planctomycetia;	Planctomycetales;	Planctomycetaceae	0	0	0	0	0	0	3.95034e-08	0	0	0	0	0	0	0	0	3.40073e-09	0	0	0	0	0	0	0	0	2.93833e-07	0	0	0	0	0	0	0	0	0	0	0	0	0	0	0	3.03439e-09	0	0
OM-RGC.v1.002051755	Biota;	Bacteria;	Planctomycetes;	Planctomycetia;	Planctomycetales;	Planctomycetaceae;	Rhodopirellula	0	0	0	0	0	0	0	0	0	0	0	0	0	0	0	0	0	0	0	0	0	0	0	0	0	0	0	0	0	0	0	0	0	0	0	0	0	0	0	0	0	0
OM-RGC.v1.002212216	Biota;	Bacteria;	Bacteroidetes;	Flavobacteriia	0	0	0	0	0	0	0	4.98343e-09	0	0	0	0	0	0	0	7.22162e-09	0	0	0	0	0	2.17e-08	0	0	0	0	0	6.70299e-09	0	0	0	0	0	0	0	0	0	0	0	0	0	0	0	0	0
OM-RGC.v1.002212217	Biota;	Bacteria;	Bacteroidetes;	Flavobacteriia	0	0	0	0	0	0	0	4.958e-09	0	0	0	0	0	0	7.16007e-09	1.21068e-08	0	0	1.66881e-08	0	0	1.07698e-08	0	0	0	0	0	3.36002e-09	0	0	0	0	0	0	0	2.64717e-09	0	0	1.57956e-08	0	0	0	4.94869e-09	0	5.66341e-08
OM-RGC.v1.002243401	Biota;	Bacteria;	Proteobacteria	0	0	0	0	0	0	7.37112e-07	0	0	0	0	0	0	0	2.78378e-08	3.44144e-08	0	0	0	0	0	0	1.76736e-09	0	9.72086e-07	0	0	0	0	2.6341e-09	2.75243e-09	0	0	0	0	1.70023e-08	0	0	0	1.24702e-08	0	0	1.83116e-09	0	6.08283e-10	0
OM-RGC.v1.002275944	Biota;	Bacteria;	Planctomycetes;	Planctomycetia;	Planctomycetales;	Planctomycetaceae;	Planctomyces	0	0	0	0	0	0	0	0	0	0	0	0	0	0	0	0	0	0	0	0	0	0	2.46677e-08	0	0	0	0	0	0	0	0	6.6751e-08	0	0	0	0	0	8.74558e-10	0	0	0	0
OM-RGC.v1.002311216	Biota;	Bacteria;	Planctomycetes;	Planctomycetia;	Planctomycetales;	Planctomycetaceae;	Rhodopirellula	5.7744e-09	0	0	0	0	0	0	0	0	0	0	0	0	8.47719e-08	0	0	0	0	0	0	0	0	0	0	0	0	0	0	0	0	0	0	0	0	0	0	0	0	0	0	0	0
OM-RGC.v1.002318130	Biota;	Bacteria;	Planctomycetes;	Planctomycetia;	Planctomycetales;	Planctomycetaceae	2.14176e-07	0	0	0	0	0	0	0	0	0	0	0	2.47752e-09	4.1011e-07	0	0	0	9.02566e-09	1.40507e-09	0	0	0	0	0	0	0	0	0	0	0	0	0	0	0	0	0	0	0	0	0	0	0	0
OM-RGC.v1.002342791	Biota;	Bacteria;	Planctomycetes;	Planctomycetia;	Planctomycetales;	Planctomycetaceae	1.16618e-09	0	0	0	0	0	0	0	0	0	0	0	0	0	0	0	0	0	0	0	0	0	0	0	0	0	0	0	0	0	0	0	0	0	0	0	0	0	0	0	0	0	0
OM-RGC.v1.002355898	Biota;	Bacteria;	Planctomycetes;	Planctomycetia;	Planctomycetales;	Planctomycetaceae	0	0	0	0	0	0	0	0	0	0	0	0	0	0	0	0	0	0	0	0	0	0	0	0	0	0	0	0	0	0	0	0	0	0	0	0	0	0	0	0	0	0	0
OM-RGC.v1.002359415	Biota;	Bacteria;	Verrucomicrobia;	Opitutae;	Puniceicoccales;	Puniceicoccaceae;	Coraliomargarita	1.12826e-08	0	0	9.45167e-08	1.05198e-07	0	0	0	0	0	0	0	6.83151e-09	0	0	0	0	0	0	0	0	0	4.84647e-10	0	0	0	0	0	4.75162e-10	0	0	0	0	0	0	0	0	0	0	0	0	0
OM-RGC.v1.002359840	Biota;	Bacteria;	Verrucomicrobia;	Opitutae;	Puniceicoccales;	Puniceicoccaceae;	Coraliomargarita	7.49252e-09	0	0	0	0	0	0	0	7.01072e-09	0	0	0	0	0	0	0	0	0	0	0	1.56562e-08	0	1.77082e-09	0	0	0	0	0	1.5522e-09	0	3.05038e-09	6.92601e-09	0	1.33819e-09	3.45329e-09	0	0	4.10286e-09	0	0	0	2.56789e-09
OM-RGC.v1.002359841	Biota;	Bacteria;	Verrucomicrobia;	Verrucomicrobiae;	Verrucomicrobiales	1.34215e-08	0	0	0	0	0	0	0	0	0	0	0	7.19296e-09	1.67357e-07	1.65497e-09	5.84675e-09	0	8.45632e-09	4.3719e-09	0	0	0	0	0	0	0	0	0	0	0	0	0	0	0	0	0	0	0	0	2.89073e-09	0	0	0	0
OM-RGC.v1.002366973	Biota;	Bacteria;	Verrucomicrobia;	Opitutae;	Puniceicoccales;	Puniceicoccaceae;	Coraliomargarita	7.55186e-09	0	0	2.81656e-08	4.30358e-08	1.16337e-09	0	1.1046e-09	0	0	0	0	5.19893e-09	2.29739e-09	0	0	0	0	0	9.61145e-10	3.66755e-10	0	8.01531e-10	0	0	0	0	0	0	0	1.0116e-09	0	0	1.06509e-09	6.5103e-10	0	0	0	0	0	0	0
OM-RGC.v1.002368165	Biota;	Bacteria;	Verrucomicrobia;	Opitutae;	Puniceicoccales;	Puniceicoccaceae;	Coraliomargarita	0	0	0	0	0	0	0	0	0	0	0	0	0	0	0	0	0	0	0	0	0	0	0	0	0	0	0	0	0	0	0	0	0	0	0	0	0	0	0	0	0	0
OM-RGC.v1.002369623	Biota;	Bacteria;	Planctomycetes;	Planctomycetia;	Planctomycetales;	Planctomycetaceae	0	0	0	0	0	0	0	0	0	0	0	0	0	0	1.01396e-08	1.21433e-08	0	0	0	0	1.80372e-09	3.36218e-09	1.75218e-09	2.65573e-09	1.49042e-09	0	1.28523e-08	0	0	2.02019e-09	0	0	0	0	0	5.09283e-09	0	5.62913e-09	2.37879e-09	7.09854e-09	0	0	6.52301e-09
OM-RGC.v1.002375901	Biota;	Bacteria;	Verrucomicrobia;	Opitutae;	Puniceicoccales;	Puniceicoccaceae;	Coraliomargarita	1.25772e-07	0	0	2.05481e-07	6.41275e-06	3.14225e-08	4.30559e-10	1.07841e-08	6.43625e-08	0	0	0	3.84304e-07	1.02141e-07	0	0	0	0	0	2.48046e-08	1.13146e-07	4.55111e-09	4.69753e-08	0	0	0	0	8.05222e-08	8.09258e-08	0	8.14439e-08	0	0	9.00092e-08	6.25884e-08	0	0	1.43098e-09	0	0	0	7.5483e-09
OM-RGC.v1.002381650	Biota;	Bacteria;	Verrucomicrobia;	Verrucomicrobiae;	Verrucomicrobiales	0	0	0	0	0	0	3.44447e-09	0	0	0	0	0	0	0	9.34456e-09	9.04612e-09	0	0	0	0	0	0	0	7.11582e-09	2.13918e-07	0	0	0	0	2.18149e-08	0	0	0	0	0	4.20156e-08	0	0	0	3.4286e-09	0	0	0	0
OM-RGC.v1.002393013	Biota;	Bacteria;	Planctomycetes;	Planctomycetia;	Planctomycetales;	Planctomycetaceae;	Blastopirellula	0	0	0	0	0	0	0	0	0	0	0	0	0	0	0	0	2.87009e-08	0	0	0	0	0	0	0	0	0	0	0	0	0	0	0	0	0	0	0	0	1.74903e-08	0	0	7.87541e-09	0
OM-RGC.v1.002416231	Biota;	Bacteria;	Planctomycetes;	Planctomycetia;	Planctomycetales;	Planctomycetaceae;	Planctomyces	0	0	5.91935e-09	0	0	0	0	0	0	1.84123e-08	0	0	0	0	0	0	0	0	0	0	0	0	0	0	0	0	0	0	0	0	0	0	0	0	0	0	0	0	0	0	0	0
OM-RGC.v1.002426491	Biota;	Bacteria;	Planctomycetes;	Planctomycetia;	Planctomycetales;	Planctomycetaceae;	Rhodopirellula	0	0	0	0	0	0	0	0	0	0	0	0	0	0	0	0	0	1.08822e-08	2.72451e-09	0	0	0	0	0	0	0	0	0	0	0	0	0	0	0	0	0	0	0	0	0	0	0
OM-RGC.v1.002458645	Biota;	Bacteria;	Planctomycetes;	Planctomycetia;	Planctomycetales;	Planctomycetaceae;	Rhodopirellula;	Rhodopirellula	baltica	0	1.86481e-07	0	0	0	0	0	0	0	0	0	0	0	0	0	0	0	0	0	0	0	0	0	0	0	0	0	0	0	0	0	0	0	0	0	0	0	0	0	0
OM-RGC.v1.002484960	Biota;	Bacteria;	Planctomycetes;	Planctomycetia;	Planctomycetales;	Planctomycetaceae	6.02033e-08	0	0	5.2518e-07	1.89432e-08	0	0	0	0	0	0	0	3.22336e-07	1.44154e-06	1.08681e-08	3.60287e-08	7.0927e-09	3.65339e-08	8.0852e-08	0	0	0	0	0	0	0	0	0	0	0	0	0	0	0	0	0	0	0	9.9811e-09	0	2.4182e-09	0	0
OM-RGC.v1.002521713	Biota;	Bacteria;	Planctomycetes;	Planctomycetia;	Planctomycetales;	Planctomycetaceae	0	0	0	0	0	0	0	0	0	0	0	0	0	0	0	6.39335e-09	0	0	0	0	0	0	0	0	0	0	0	0	0	0	0	0	0	0	0	0	2.28246e-08	0	0	0	0	0	0
OM-RGC.v1.002523545	Biota;	Bacteria;	Firmicutes	1.12707e-08	0	0	0	0	2.10712e-09	6.65605e-09	0	7.46483e-09	0	0	0	0	0	0	0	0	0	0	1.49157e-09	1.08775e-08	7.4578e-09	1.15408e-07	0	0	0	0	0	1.58388e-09	2.72789e-09	1.85805e-09	8.42805e-08	9.43953e-09	1.56684e-08	1.92074e-09	0	0	1.65287e-08	1.9815e-09	5.41074e-09	0	3.30977e-08	4.75438e-09	0	8.3108e-09	0
OM-RGC.v1.002530059	Biota;	Bacteria;	Planctomycetes;	Planctomycetia;	Planctomycetales;	Planctomycetaceae	0	0	0	0	0	0	0	0	0	0	0	0	0	0	0	0	0	0	0	0	0	0	0	0	0	0	0	0	0	0	0	0	0	0	0	0	0	0	0	0	0	0	0
OM-RGC.v1.002530302	Biota;	Bacteria;	Bacteroidetes;	Cytophagia;	Cytophagales	0	0	0	0	0	0	0	0	0	0	0	0	0	0	0	0	0	0	0	0	0	0	0	0	0	0	0	0	0	0	0	0	0	0	0	0	0	0	0	0	0	0	0	0
OM-RGC.v1.002542687	Biota;	Bacteria;	Bacteroidetes;	Cytophagia;	Cytophagales	0	0	0	0	0	0	0	0	0	0	0	0	0	0	0	0	0	4.27061e-09	0	0	0	0	0	0	0	0	1.66459e-08	0	0	0	0	0	0	0	0	0	0	0	9.93e-10	0	0	0	0	0
OM-RGC.v1.002565035	Biota;	Bacteria;	Bacteroidetes;	Cytophagia;	Cytophagales	0	0	0	0	0	0	0	0	0	0	0	0	0	0	0	0	0	0	0	0	0	0	0	0	0	0	0	0	0	0	0	0	0	0	0	0	0	0	0	0	0	0	0	0
OM-RGC.v1.002565106	Biota;	Bacteria;	Bacteroidetes;	Cytophagia;	Cytophagales	0	0	0	0	0	0	0	0	0	0	0	0	0	0	0	0	0	0	0	0	0	0	0	0	0	0	0	0	0	0	0	0	0	0	0	0	0	0	0	0	0	0	0	0
OM-RGC.v1.002571836	Biota;	Bacteria;	Proteobacteria;	Alphaproteobacteria	0	4.05533e-06	0	0	0	0	0	0	0	3.17567e-07	0	0	0	0	0	0	0	0	0	0	0	0	0	0	0	0	0	0	0	0	0	0	0	0	0	0	0	0	0	0	0	0	0	0	0
OM-RGC.v1.002574811	Biota;	Bacteria;	Bacteroidetes	0	0	0	0	0	0	0	0	0	0	0	0	0	0	0	0	0	0	0	0	0	0	0	0	0	0	0	0	0	0	0	0	0	0	0	0	0	0	0	0	0	0	0	0	0	0
OM-RGC.v1.002582902	Biota;	Bacteria;	Bacteroidetes	0	0	0	0	0	0	0	0	0	0	0	0	0	0	0	0	0	0	0	0	0	0	0	0	0	0	0	0	0	0	0	0	0	0	0	0	0	0	0	0	0	0	0	0	0	0
OM-RGC.v1.002585788	Biota;	Bacteria;	Bacteroidetes	0	0	0	0	0	0	0	0	0	0	0	0	5.02481e-09	1.82328e-07	0	0	0	4.62404e-09	0	0	0	0	0	0	0	0	0	0	0	0	0	0	0	0	0	0	0	0	0	0	0	0	0	0	0	0
OM-RGC.v1.002600791	Biota;	Bacteria;	Planctomycetes;	Planctomycetia;	Planctomycetales;	Planctomycetaceae;	Planctomyces	0	0	0	0	0	0	0	0	0	0	0	0	0	0	0	0	0	6.21562e-09	8.09557e-09	0	0	0	0	0	0	0	0	0	0	0	0	0	0	0	0	0	0	0	0	0	0	0
OM-RGC.v1.002611298	Biota;	Bacteria;	Planctomycetes;	Planctomycetia;	Planctomycetales;	Planctomycetaceae;	Planctomyces	0	0	0	0	0	0	5.30266e-09	0	8.19619e-10	0	0	0	0	0	2.98319e-09	1.07965e-08	0	0	0	3.49269e-09	1.22123e-08	2.84382e-08	2.68862e-08	0	0	0	0	0	0	1.01901e-09	0	3.52778e-09	4.59119e-09	0	0	1.24606e-09	0	2.54076e-09	5.91244e-09	1.78042e-08	0	3.90889e-09
OM-RGC.v1.002619823	Biota;	Bacteria;	Bacteroidetes;	Cytophagia;	Cytophagales;	Flammeovirgaceae;	Fulvivirga	0	0	0	0	0	0	0	0	0	0	0	0	0	0	0	0	0	0	0	0	0	0	0	0	0	0	0	0	0	0	0	0	0	0	0	0	0	0	0	0	0	0
OM-RGC.v1.002622819	Biota;	Bacteria;	Bacteroidetes;	Cytophagia;	Cytophagales;	Flammeovirgaceae;	Fulvivirga	0	0	0	0	0	0	0	0	0	0	0	0	0	0	0	0	0	0	0	0	0	0	0	0	0	0	0	0	0	0	0	0	0	0	0	0	0	0	0	0	0	0
OM-RGC.v1.002625849	Biota;	Bacteria;	Planctomycetes;	Planctomycetia;	Planctomycetales;	Planctomycetaceae;	Rhodopirellula	0	0	0	0	0	0	1.47984e-07	0	0	0	0	0	0	0	0	3.17659e-09	0	0	0	0	0	0	0	4.06489e-09	3.97928e-07	0	0	0	0	0	0	0	0	0	0	0	0	1.93542e-09	0	0	0	0
OM-RGC.v1.002633432	Biota;	Bacteria;	Bacteroidetes;	Cytophagia;	Cytophagales;	Flammeovirgaceae;	Fulvivirga	0	0	0	0	0	0	0	0	0	0	0	0	0	0	0	0	0	0	0	0	0	0	0	0	0	0	0	0	0	0	0	0	0	0	0	0	0	0	0	0	0	0
OM-RGC.v1.002637034	Biota;	Bacteria;	Planctomycetes;	Planctomycetia;	Planctomycetales;	Planctomycetaceae;	Rubinisphaera;	Rubinisphaera	brasiliensis	0	0	0	0	0	0	0	0	0	0	0	0	0	0	0	0	0	0	0	0	0	0	0	0	0	0	0	0	1.60572e-09	0	0	0	0	0	0	0	0	0	0	0
OM-RGC.v1.002638509	Biota;	Bacteria;	Planctomycetes;	Planctomycetia;	Planctomycetales;	Planctomycetaceae;	Rhodopirellula	0	0	0	0	0	0	0	0	0	0	0	0	0	0	0	0	0	1.7373e-08	9.51057e-09	0	0	0	0	0	0	0	0	0	0	0	0	0	0	0	0	0	0	0	0	0	0	0
OM-RGC.v1.002649472	Biota;	Bacteria;	Planctomycetes;	Planctomycetia;	Planctomycetales;	Planctomycetaceae	0	0	0	0	0	0	6.52705e-09	4.95859e-09	0	0	0	0	0	0	1.52022e-08	2.9218e-08	0	0	0	7.53662e-09	6.13429e-09	8.60905e-09	7.00619e-09	0	0	0	3.11314e-09	0	0	0	0	3.29533e-09	2.37799e-09	0	0	1.17698e-08	0	6.56836e-09	4.73162e-10	0	0	0	3.86485e-09
OM-RGC.v1.002657083	Biota;	Bacteria;	Bacteroidetes;	Cytophagia;	Cytophagales;	Flammeovirgaceae	0	4.8776e-07	1.84719e-07	0	0	0	0	0	0	0	2.60446e-07	0	0	0	0	0	0	0	0	3.20474e-09	0	1.78544e-08	7.22578e-09	0	0	0	0	0	0	0	0	8.86498e-09	0	0	0	0	0	1.68852e-09	2.00801e-09	4.71077e-09	5.08256e-09	0	0
OM-RGC.v1.002659463	Biota;	Bacteria;	Bacteroidetes;	Cytophagia;	Cytophagales;	Flammeovirgaceae;	Fulvivirga	0	0	0	0	0	0	0	0	0	0	0	0	0	0	0	0	0	2.07169e-10	9.53254e-09	0	0	0	0	0	0	0	3.18401e-09	5.36337e-09	0	0	0	0	3.13533e-09	0	0	0	0	0	0	0	0	0
OM-RGC.v1.002664904	Biota;	Bacteria;	Bacteroidetes;	Cytophagia;	Cytophagales;	Flammeovirgaceae;	Fulvivirga	0	0	0	0	0	0	0	0	0	0	0	0	0	0	0	0	0	2.07169e-10	1.87087e-08	0	0	0	0	0	0	0	0	0	0	0	0	0	0	0	0	0	0	0	0	0	0	0
OM-RGC.v1.002668251	Biota;	Bacteria;	Bacteroidetes	0	0	0	0	0	0	0	0	0	0	0	0	0	0	0	0	0	0	0	0	0	0	0	0	0	0	0	0	0	0	0	0	0	0	0	0	0	0	0	0	0	0	0	0	0	0
OM-RGC.v1.002669170	Biota;	Bacteria;	Bacteroidetes;	Cytophagia;	Cytophagales;	Amoebophilaceae	0	0	0	0	0	0	0	3.99764e-09	0	0	0	0	0	0	0	0	0	0	0	0	0	1.12922e-09	0	0	0	0	0	3.56954e-09	0	0	0	0	0	0	0	0	0	0	0	0	0	0	0
OM-RGC.v1.002672050	Biota;	Bacteria;	Planctomycetes;	Planctomycetia;	Planctomycetales;	Planctomycetaceae;	Pirellula	0	0	0	0	0	0	0	0	0	0	0	0	0	0	0	0	0	0	0	0	0	0	0	0	0	0	0	0	0	0	0	0	0	0	0	0	0	0	0	0	0	0
OM-RGC.v1.002681553	Biota;	Bacteria;	Planctomycetes;	Planctomycetia;	Planctomycetales;	Isosphaeraceae;	Isosphaera	0	0	0	0	0	1.433e-08	6.44859e-08	7.93798e-08	3.97729e-08	0	0	0	0	0	8.44969e-09	5.176e-08	6.9156e-09	4.52455e-09	0	6.94264e-08	1.28693e-07	1.35371e-07	2.52711e-08	7.39584e-08	3.75616e-08	1.50524e-08	1.95951e-08	5.63332e-07	1.00972e-08	1.87969e-08	0	0	3.14258e-09	0	2.93524e-08	1.26699e-08	3.32651e-08	1.64285e-08	1.33301e-08	8.62373e-09	2.2911e-09	1.08639e-08
OM-RGC.v1.002684364	Biota;	Bacteria;	Bacteroidetes	0	0	0	0	0	0	0	0	0	0	0	0	0	0	3.88492e-09	6.42962e-09	0	7.24584e-08	8.76881e-08	0	0	0	0	0	0	0	0	0	0	0	0	0	0	0	0	0	0	0	2.16134e-08	0	0	0	3.44098e-08	0	1.02725e-07	0
OM-RGC.v1.002687455	Biota;	Bacteria;	Bacteroidetes;	Cytophagia;	Cytophagales;	Flammeovirgaceae;	Fulvivirga	0	0	0	0	0	1.4845e-09	1.67128e-08	5.13451e-08	1.24833e-08	0	0	0	0	0	3.44543e-08	7.8577e-08	4.829e-09	0	0	0	7.51548e-09	6.37456e-09	0	1.10655e-08	0	0	8.09014e-09	4.54762e-08	0	3.16446e-09	0	0	1.91281e-08	0	0	1.32698e-08	0	0	2.0067e-07	1.06371e-07	1.07277e-08	0
OM-RGC.v1.002687880	Biota;	Bacteria;	Bacteroidetes;	Cytophagia;	Cytophagales	0	0	0	0	0	0	0	3.00328e-07	0	0	0	0	0	0	2.00316e-08	8.34396e-08	0	0	0	2.49255e-09	3.75774e-09	1.18095e-08	0	5.85739e-08	6.2101e-09	0	1.21591e-08	7.42076e-08	0	0	0	0	0	0	0	1.30096e-08	0	0	1.23693e-08	1.45035e-08	0	0	0	0
OM-RGC.v1.002689846	Biota;	Bacteria;	Bacteroidetes;	Cytophagia;	Cytophagales	0	0	0	0	0	0	0	0	0	0	0	0	0	0	3.13221e-09	0	0	0	0	0	0	0	0	0	0	0	0	0	0	0	0	3.06074e-09	0	0	0	9.44402e-10	0	0	0	0	0	5.42898e-08	6.80074e-08	2.65649e-09
OM-RGC.v1.002692574	Biota;	Bacteria;	Bacteroidetes;	Cytophagia;	Cytophagales;	Flammeovirgaceae;	Flexithrix;	Flexithrix	dorotheae	0	0	0	0	0	0	0	0	0	0	0	0	0	0	0	0	0	0	0	0	0	0	0	0	0	0	0	0	0	0	0	3.88838e-09	0	0	0	0	0	0	0	0
OM-RGC.v1.002701233	Biota;	Bacteria;	Bacteroidetes;	Cytophagia;	Cytophagales;	Cyclobacteriaceae;	Echinicola	0	0	0	0	0	0	0	0	0	0	0	0	0	0	0	0	0	0	0	0	0	0	0	0	4.01735e-09	0	0	3.58611e-09	1.0716e-08	2.8562e-08	0	0	0	1.48558e-08	2.54751e-08	7.95501e-08	3.4963e-09	3.09114e-08	0	0	1.20899e-08	0
OM-RGC.v1.002704244	Biota;	Bacteria;	Firmicutes;	Bacilli;	Bacillales;	Bacillaceae;	Bacillus	3.22772e-08	0	0	0	0	0	9.6848e-09	0	1.65826e-09	0	0	0	0	6.92727e-09	1.96887e-08	9.38424e-08	2.92802e-09	4.68841e-09	4.10369e-08	0	3.6723e-09	5.2656e-09	2.47167e-09	0	0	7.9966e-09	1.5674e-09	3.24024e-09	0	0	0	5.14176e-09	0	0	0	4.34661e-10	0	0	2.67981e-08	2.37435e-08	0	0
OM-RGC.v1.002706368	Biota;	Bacteria;	Bacteroidetes	0	0	0	0	0	0	0	0	0	0	0	0	0	0	0	4.80587e-08	5.55876e-08	0	0	0	0	0	0	0	0	0	0	0	0	0	0	0	0	0	0	0	0	2.36059e-07	0	0	6.79738e-08	1.46037e-08	0	2.00857e-08	0	2.36842e-08
OM-RGC.v1.002726229	Biota;	Bacteria;	Bacteroidetes;	Cytophagia;	Cytophagales;	Flammeovirgaceae;	Fulvivirga	0	0	0	0	0	0	0	0	0	0	0	0	0	0	0	0	0	4.39188e-09	0	0	0	0	0	0	0	0	0	0	0	0	0	0	0	0	0	0	0	0	0	0	0	0
OM-RGC.v1.002740518	Biota;	Bacteria;	Bacteroidetes;	Cytophagia;	Cytophagales;	Flammeovirgaceae;	Fulvivirga	0	0	0	0	0	0	0	0	0	0	0	0	0	0	0	0	0	0	0	0	0	3.13968e-09	0	0	0	0	0	0	4.00399e-08	9.026e-09	0	8.60955e-09	5.50569e-09	6.98842e-08	4.60214e-10	5.4877e-09	0	0	5.0923e-10	0	2.7414e-09	0
OM-RGC.v1.002749163	Biota;	Bacteria;	Bacteroidetes;	Flavobacteriia;	Flavobacteriales;	Cryomorphaceae;	Owenweeksia	2.45359e-08	0	0	0	2.76579e-09	4.25584e-09	5.27146e-08	0	3.02907e-09	1.06008e-08	0	0	0	0	1.2861e-08	0	0	0	0	0	0	0	0	0	1.20923e-08	0	0	0	6.54594e-09	3.40965e-09	3.0544e-08	3.66554e-08	2.76253e-08	0	1.04669e-07	1.38139e-08	5.37867e-09	0	0	0	0	4.42411e-09
OM-RGC.v1.002758880	Biota;	Bacteria;	Firmicutes;	Bacilli;	Bacillales	0	0	0	0	0	0	0	0	0	0	0	0	0	0	0	0	6.00842e-08	1.01485e-09	0	0	0	0	0	0	0	0	0	0	0	0	0	0	0	0	0	0	4.45602e-09	0	0	0	8.44202e-08	0	0	7.19681e-08
OM-RGC.v1.002767332	Biota;	Bacteria;	Bacteroidetes;	Cytophagia;	Cytophagales;	Flammeovirgaceae;	Fulvivirga	0	0	0	0	0	0	0	0	0	0	0	0	0	0	0	0	0	0	0	0	0	0	0	0	0	0	0	0	0	0	0	0	0	0	0	0	0	0	0	0	0	0
OM-RGC.v1.002775315	Biota;	Bacteria;	Bacteroidetes	0	0	0	0	0	0	0	0	0	0	0	0	0	8.15752e-09	0	0	0	0	0	0	0	0	0	0	0	0	0	0	0	0	0	0	0	0	0	0	0	0	0	0	0	0	0	0	0	0
OM-RGC.v1.002787763	Biota;	Bacteria;	Firmicutes;	Bacilli;	Bacillales	1.13303e-08	0	0	0	0	7.43279e-10	5.66696e-10	0	1.19194e-08	0	0	0	0	4.05867e-09	0	0	0	0	0	4.98017e-09	1.90087e-09	1.72843e-09	9.14441e-08	0	0	0	0	0	1.6358e-09	0	1.03329e-09	8.598e-08	4.65552e-09	3.39617e-09	0	0	0	8.26722e-09	0	7.48091e-10	0	1.60483e-08	1.9641e-09	0
OM-RGC.v1.002807389	Biota;	Bacteria;	Verrucomicrobia;	Verrucomicrobiae;	Verrucomicrobiales	5.05594e-08	0	0	0	0	1.30802e-08	1.13643e-07	7.95644e-08	1.91751e-08	0	0	0	0	7.83832e-08	1.03194e-07	1.34922e-07	0	3.24948e-08	1.91293e-08	8.13997e-08	1.14907e-07	2.12407e-07	6.42432e-08	1.01589e-07	0	1.15133e-07	3.58126e-08	1.60853e-07	1.41796e-08	1.28361e-09	1.50508e-08	1.21303e-08	2.24136e-08	0	3.00498e-09	7.18937e-08	0	6.75239e-09	1.05086e-07	3.67775e-07	0	8.63777e-09	3.98464e-08	0
OM-RGC.v1.002807686	Biota;	Bacteria;	Firmicutes;	Bacilli;	Bacillales	0	0	0	0	0	2.85721e-09	7.89453e-07	0	3.38933e-09	0	0	0	0	0	2.03384e-08	1.55305e-08	3.35536e-09	0	0	0	0	0	0	5.61069e-09	2.24961e-07	0	1.77998e-09	0	1.63964e-09	5.53557e-09	0	0	0	0	0	2.25744e-09	0	0	6.55379e-09	6.4017e-08	0	0	3.18409e-08	0
OM-RGC.v1.002848663	Biota;	Bacteria;	Bacteroidetes	0	0	0	0	0	0	0	0	0	0	0	0	0	0	0	0	0	0	0	0	0	0	0	0	0	0	0	0	0	0	0	0	3.20188e-09	0	0	0	0	0	0	0	0	0	0	0	0	0
OM-RGC.v1.002850565	Biota;	Bacteria;	Verrucomicrobia;	Verrucomicrobiae;	Verrucomicrobiales	0	0	0	0	0	0	0	0	0	0	0	0	0	0	0	2.36689e-08	1.3591e-09	0	0	0	0	0	0	0	0	1.64079e-09	0	0	0	0	0	0	0	0	0	0	2.85988e-09	4.68539e-09	0	0	2.77373e-09	0	0	2.81449e-09
OM-RGC.v1.002899931	Biota;	Bacteria;	Bacteroidetes;	Cytophagia;	Cytophagales;	Hymenobacteraceae;	Pontibacter	0	0	0	0	0	0	0	0	0	0	0	0	8.55774e-09	0	0	0	0	0	0	0	0	0	0	0	0	0	0	0	0	0	0	0	0	0	0	0	0	0	0	0	0	0
OM-RGC.v1.002911876	Biota;	Bacteria;	Bacteroidetes	0	0	0	0	0	0	0	0	0	0	0	0	0	0	0	0	0	0	0	0	0	0	0	0	0	0	0	0	0	0	0	0	0	0	0	0	0	0	0	0	0	0	0	0	0	0
OM-RGC.v1.002920921	Biota;	Bacteria;	Bacteroidetes	0	0	0	0	0	0	0	0	0	0	0	0	0	0	0	0	0	0	0	0	0	0	0	0	0	0	0	0	0	0	0	0	0	0	0	0	0	0	0	0	0	0	0	0	0	0
OM-RGC.v1.002928229	Biota;	Bacteria;	Planctomycetes;	Planctomycetia;	Planctomycetales;	Planctomycetaceae;	Planctomyces	0	0	0	0	0	0	0	0	0	0	0	0	0	0	0	0	0	1.93347e-09	0	0	0	0	0	0	0	0	0	0	0	0	0	0	0	0	0	0	0	0	0	0	0	0
OM-RGC.v1.002960825	Biota;	Bacteria;	Bacteroidetes	0	0	0	0	0	0	0	0	0	0	0	0	0	0	0	0	0	0	0	0	0	0	0	0	0	0	0	0	0	0	0	0	0	0	0	0	0	0	0	0	0	0	0	0	0	0
OM-RGC.v1.002962418	Biota;	Bacteria;	Verrucomicrobia;	Verrucomicrobiae;	Verrucomicrobiales	0	0	0	0	0	0	1.6442e-07	0	4.65453e-09	0	0	0	0	0	1.60476e-08	3.0879e-08	0	0	1.19972e-09	0	0	6.61013e-09	9.83296e-10	1.42952e-09	8.02262e-10	1.3077e-09	1.72829e-08	3.69763e-09	0	4.6195e-09	0	0	0	0	0	2.58449e-09	0	0	1.90969e-08	8.48443e-08	0	0	2.00639e-09	0
OM-RGC.v1.002982629	Biota;	Bacteria;	Bacteroidetes;	Cytophagia;	Cytophagales;	Flammeovirgaceae;	Fulvivirga	0	0	0	0	0	0	0	0	0	0	0	0	0	0	0	0	0	0	0	0	0	0	0	0	0	0	0	0	0	0	0	0	0	0	0	0	0	0	0	0	0	0
OM-RGC.v1.003006628	Biota;	Bacteria;	Verrucomicrobia;	Verrucomicrobiae;	Verrucomicrobiales	0	0	0	0	0	0	0	0	0	0	0	0	0	0	7.76609e-08	6.88913e-08	0	2.04694e-07	3.23743e-07	0	2.24575e-08	2.38399e-09	0	0	0	1.59044e-08	7.53051e-08	0	0	0	0	0	0	0	0	0	0	0	4.00422e-08	9.22463e-08	0	0	1.09134e-08	3.9181e-09
OM-RGC.v1.003010914	Biota;	Bacteria;	Planctomycetes;	Planctomycetia;	Planctomycetales;	Planctomycetaceae;	Rhodopirellula	0	0	0	0	0	0	0	0	0	7.88868e-07	0	0	0	0	0	0	0	0	0	0	0	0	0	0	0	0	0	0	0	0	0	0	0	0	0	0	0	0	0	0	0	0
OM-RGC.v1.003018581	Biota;	Bacteria;	Bacteroidetes;	Cytophagia;	Cytophagales;	Flammeovirgaceae;	Fulvivirga	0	0	0	0	0	0	0	2.75526e-09	0	0	0	0	0	0	0	0	0	0	0	0	2.99173e-10	0	0	0	0	3.21671e-09	0	0	0	0	0	9.56779e-10	0	0	0	0	0	0	0	0	0	0
OM-RGC.v1.003020006	Biota;	Bacteria;	Planctomycetes;	Planctomycetia;	Planctomycetales;	Planctomycetaceae;	Pirellula	0	0	0	0	0	0	0	0	0	0	0	0	0	0	0	0	0	0	0	0	0	0	0	0	0	0	0	0	0	0	0	0	0	0	0	0	0	0	0	0	0	0
OM-RGC.v1.003078975	Biota;	Bacteria;	Proteobacteria;	Alphaproteobacteria;	Rhodospirillales;	Rhodospirillaceae;	Thalassospira	0	0	0	0	0	0	0	0	0	0	0	0	0	0	0	0	0	0	0	0	0	0	0	0	0	0	0	0	0	0	0	0	0	0	8.17299e-10	1.31545e-09	0	0	0	0	0	7.81549e-10
OM-RGC.v1.003132106	Biota;	Bacteria;	Proteobacteria;	Alphaproteobacteria;	Rhodospirillales;	Rhodospirillaceae;	Thalassospira	0	0	0	0	0	0	0	0	0	0	0	0	0	0	0	0	6.15599e-09	0	0	0	0	0	0	0	0	0	0	0	0	0	0	0	0	0	0	0	0	0	0	0	0	9.70701e-09
OM-RGC.v1.003132361	Biota;	Bacteria;	Proteobacteria;	Alphaproteobacteria;	Rhodospirillales;	Rhodospirillaceae;	Thalassospira	0	0	0	0	0	0	0	0	0	0	0	0	0	0	0	0	6.15599e-09	0	0	0	0	0	0	0	1.53568e-09	0	0	0	0	0	0	2.78071e-09	5.2709e-09	0	1.2256e-08	4.54639e-09	0	3.27829e-09	0	0	0	1.07383e-08
OM-RGC.v1.003138050	Biota;	Bacteria;	Bacteroidetes;	Cytophagia;	Cytophagales	0	0	0	5.49681e-07	3.92165e-07	0	0	0	0	0	0	0	3.68949e-08	4.2688e-09	0	0	0	0	0	0	0	0	0	0	0	0	0	0	0	0	0	0	0	0	0	0	0	0	0	0	0	0	0	0
OM-RGC.v1.003152056	Biota;	Bacteria;	Bacteroidetes	0	0	0	0	0	0	0	0	0	0	0	0	0	0	0	0	0	0	0	0	0	0	0	0	0	0	0	0	0	0	0	0	0	0	0	0	0	0	0	0	0	0	0	0	0	0
OM-RGC.v1.003165260	Biota;	Bacteria;	Verrucomicrobia;	Verrucomicrobiae;	Verrucomicrobiales	0	0	0	0	0	0	9.81797e-08	0	0	0	0	0	0	0	0	0	0	0	0	0	0	0	0	0	5.23332e-07	0	0	0	0	0	0	0	0	0	0	0	0	0	0	3.7451e-09	0	0	0	0
OM-RGC.v1.003186827	Biota;	Bacteria;	Planctomycetes;	Planctomycetia;	Planctomycetales;	Planctomycetaceae;	Rhodopirellula	0	0	0	0	0	0	8.91372e-08	0	0	0	0	0	0	0	4.98754e-09	1.00749e-08	0	0	0	0	0	0	0	0	3.61278e-07	0	0	0	0	0	0	0	0	0	0	0	0	0	3.2769e-09	0	0	0
OM-RGC.v1.003214295	Biota;	Bacteria;	Proteobacteria	0	0	0	0	0	0	0	0	0	0	0	0	0	1.07085e-08	1.50853e-08	2.17483e-08	5.1678e-10	8.41902e-08	6.41821e-08	4.33932e-09	1.26138e-08	2.10917e-08	9.68445e-08	0	0	7.8568e-08	1.91084e-07	5.70599e-09	1.0087e-08	6.30621e-09	0	2.66792e-07	5.17049e-08	0	0	7.50275e-09	0	1.19396e-08	1.26245e-08	2.13612e-08	0	3.09192e-08	1.96039e-08	4.00474e-09	3.18139e-07	0
OM-RGC.v1.003214917	Biota;	Bacteria;	Proteobacteria;	Alphaproteobacteria;	Rhodospirillales;	Rhodospirillaceae;	Thalassospira;	Thalassospira	lucentensis	1.66025e-09	1.07393e-06	0	0	0	0	0	0	0	7.4026e-07	0	1.47466e-08	5.39519e-09	2.12905e-09	0	0	0	0	0	0	0	0	0	0	0	0	0	0	0	0	0	0	0	0	0	0	0	0	0	0
OM-RGC.v1.003216715	Biota;	Bacteria;	Proteobacteria;	Alphaproteobacteria	3.2373e-07	0	0	0	1.91022e-09	7.55937e-09	4.32042e-08	7.778e-09	4.64274e-08	0	0	0	4.28872e-08	4.69123e-08	0	3.14565e-09	1.10377e-08	0	0	2.49016e-08	8.08673e-09	3.65839e-09	0	9.2331e-08	1.76109e-07	3.46204e-09	1.38377e-08	0	6.23651e-08	1.21552e-08	2.71425e-08	1.8826e-08	1.14646e-08	1.03825e-08	2.11926e-07	1.49502e-08	2.46473e-09	5.08593e-08	2.57201e-09	1.30246e-08	4.16437e-08	6.9024e-08	8.42298e-08	2.40508e-07	7.56337e-09
OM-RGC.v1.003217954	Biota;	Bacteria;	Proteobacteria;	Alphaproteobacteria;	Rhodobacterales;	Rhodobacteraceae	1.59262e-07	0	0	2.15501e-08	2.00263e-07	0	0	0	0	0	0	0	7.9731e-07	5.11809e-08	1.19619e-08	5.31151e-09	0	2.63508e-08	8.45623e-08	0	0	0	0	0	0	0	0	0	0	0	0	0	0	0	0	0	0	0	1.4851e-09	1.13752e-08	0	0	0
OM-RGC.v1.003219742	Biota;	Bacteria;	Proteobacteria;	Alphaproteobacteria	5.15258e-08	0	0	2.82032e-08	6.86211e-08	2.61918e-08	7.42809e-08	5.15076e-08	5.62428e-08	0	0	0	2.8725e-08	3.84596e-09	1.65335e-07	2.21167e-07	0	1.59314e-08	3.61052e-08	1.85375e-07	1.39783e-07	1.1116e-07	6.76007e-08	1.3333e-07	1.60475e-08	1.03879e-07	5.53253e-08	2.17362e-07	6.94837e-08	9.17536e-09	1.03947e-07	4.79123e-08	4.69501e-08	2.22763e-07	1.24615e-07	0	0	1.15507e-08	1.47649e-07	2.53363e-07	0	4.99275e-08	0	0	6.069e-09
OM-RGC.v1.003221165	Biota;	Bacteria;	Verrucomicrobia;	Verrucomicrobiae;	Verrucomicrobiales	3.84685e-08	0	0	0	0	0	0	0	0	0	0	0	0	0	2.29291e-08	2.4237e-08	0	6.24231e-08	6.27091e-08	0	7.76686e-09	0	7.74763e-09	0	0	4.79266e-08	3.68354e-08	0	0	0	0	6.33902e-09	3.34468e-08	0	0	1.00591e-08	0	0	1.4625e-08	4.07421e-08	0	3.10059e-09	5.83875e-08	0
OM-RGC.v1.003221325	Biota;	Bacteria;	Proteobacteria;	Alphaproteobacteria	0	0	0	0	0	0	7.09381e-10	0	0	0	0	0	0	0	1.93767e-09	1.44219e-08	0	0	0	1.91977e-09	4.66811e-09	2.27229e-09	3.58457e-09	5.91712e-09	0	3.20064e-08	1.7157e-08	3.77794e-09	0	0	1.69048e-09	9.17205e-09	3.90114e-09	4.40425e-09	0	0	0	0	3.20282e-08	5.8203e-09	0	5.86728e-09	0	4.89536e-09	5.27606e-08
OM-RGC.v1.003226495	Biota;	Bacteria;	Proteobacteria;	Alphaproteobacteria;	Rhodobacterales;	Rhodobacteraceae	0	0	0	0	0	7.53841e-08	5.65502e-07	8.46937e-09	2.19815e-07	0	0	0	0	0	3.3328e-08	9.88216e-08	0	1.20939e-09	0	4.25457e-08	1.30687e-07	1.25964e-07	2.95743e-07	6.00723e-08	4.64905e-08	4.98936e-08	1.72504e-08	3.88712e-08	4.21326e-09	0	5.06885e-08	1.67382e-07	2.14108e-08	6.75621e-08	1.28003e-08	0	0	1.88813e-08	9.59501e-08	1.61613e-07	0	1.84525e-07	6.15282e-08
OM-RGC.v1.003232087	Biota;	Bacteria;	Proteobacteria;	Alphaproteobacteria	0	0	0	0	0	0	0	0	0	0	0	0	0	0	0	0	0	0	0	0	0	0	0	0	0	0	0	0	0	0	0	0	0	0	0	0	0	0	0	0	0	0	0	0	0
OM-RGC.v1.003264381	Biota;	Bacteria;	Proteobacteria;	Alphaproteobacteria;	Rhodobacterales;	Rhodobacteraceae;	Roseobacter	1.19322e-07	0	0	5.23854e-07	7.03062e-08	0	0	0	0	0	0	0	3.94559e-08	4.47661e-08	0	0	0	2.54294e-08	3.5353e-08	0	0	0	0	0	0	0	0	0	0	0	0	0	0	0	0	0	0	0	0	0	0	0
OM-RGC.v1.003264502	Biota;	Bacteria;	Proteobacteria;	Alphaproteobacteria	2.15538e-09	0	0	0	0	0	0	0	3.52923e-10	0	0	0	0	0	0	0	0	1.75295e-09	0	0	0	0	0	0	0	0	0	0	4.0577e-10	0	0	0	0	4.86713e-10	7.88213e-10	0	0	0	0	0	0	2.03735e-09	0	0	0
OM-RGC.v1.003264829	Biota;	Bacteria;	Proteobacteria;	Alphaproteobacteria;	Rhodobacterales;	Rhodobacteraceae	1.05182e-09	0	0	0	0	0	0	0	0	0	0	0	2.49619e-08	3.50165e-07	0	0	0	5.67955e-09	0	0	1.02463e-09	0	0	0	0	0	0	0	0	0	0	0	0	0	0	0	0	0	0	0	0	0	0
OM-RGC.v1.003299639	Biota;	Bacteria;	Verrucomicrobia;	Verrucomicrobiae;	Verrucomicrobiales	0	0	0	0	0	0	0	0	0	0	0	0	0	0	0	9.43794e-09	6.83809e-09	0	0	0	0	0	0	0	0	0	0	0	0	0	0	0	0	0	0	0	0	3.20695e-09	0	0	1.19042e-08	0	0	9.28581e-10
OM-RGC.v1.003317571	Biota;	Bacteria;	Firmicutes;	Bacilli;	Bacillales	0	0	0	0	0	0	0	0	0	0	0	0	0	0	0	0	0	0	0	0	0	0	0	0	0	3.46117e-09	0	0	0	0	0	0	0	0	0	0	3.3588e-07	0	0	0	0	0	0	0
OM-RGC.v1.003323528	Biota;	Bacteria;	Verrucomicrobia;	Verrucomicrobiae;	Verrucomicrobiales	0	0	0	0	0	0	0	0	0	0	0	0	0	0	2.37444e-09	0	2.2046e-08	3.37418e-08	2.60049e-08	0	0	0	0	0	3.91559e-10	0	0	0	0	0	0	0	0	0	0	0	7.11624e-09	9.98006e-09	0	0	2.43183e-08	0	0	1.19947e-08
OM-RGC.v1.003331175	Biota;	Bacteria;	Proteobacteria;	Alphaproteobacteria;	Rhodobacterales;	Rhodobacteraceae;	Roseobacter;	Roseobacter	sp.	MED193	0	0	1.60788e-08	0	0	0	0	0	0	0	0	0	0	0	0	0	0	0	0	0	0	0	0	0	0	0	0	0	0	0	0	0	0	0	0	0	0	0	0
OM-RGC.v1.003331196	Biota;	Bacteria;	Proteobacteria;	Alphaproteobacteria;	Rhodobacterales;	Rhodobacteraceae;	Rhodobacteraceae	bacterium	HTCC2083	0	0	0	0	0	0	0	0	0	0	0	0	0	0	0	0	0	0	0	0	0	0	0	0	0	0	0	0	0	0	0	0	0	0	0	0	0	0	0	0
OM-RGC.v1.003331715	Biota;	Bacteria;	Proteobacteria;	Alphaproteobacteria;	Rhodobacterales;	Rhodobacteraceae;	Ruegeria;	Ruegeria	sp.	R11	0	0	0	0	0	0	0	0	0	0	0	0	0	0	0	0	0	0	0	0	0	0	0	0	0	0	0	0	0	0	0	0	0	0	0	0	0	0	0
OM-RGC.v1.003331941	Biota;	Bacteria;	Proteobacteria;	Alphaproteobacteria;	Rhodobacterales;	Rhodobacteraceae;	Ruegeria;	Ruegeria	lacuscaerulensis	0	0	0	0	0	0	0	0	0	0	0	0	0	0	0	0	0	0	0	0	0	0	0	0	0	0	0	0	0	0	0	0	0	0	0	0	0	0	0	0
OM-RGC.v1.003347293	Biota;	Bacteria;	Proteobacteria;	Alphaproteobacteria;	Rhodobacterales;	Rhodobacteraceae	0	0	0	0	0	0	6.65293e-08	0	3.60064e-09	0	0	0	0	0	0	0	0	0	0	0	0	0	0	0	7.39162e-08	0	0	0	0	0	0	0	0	0	0	0	0	0	0	1.01158e-08	0	0	1.57072e-08
OM-RGC.v1.003353929	Biota;	Bacteria;	Proteobacteria;	Alphaproteobacteria;	Rhodobacterales;	Rhodobacteraceae;	Ruegeria;	Ruegeria	sp.	TM1040	0	0	0	0	0	0	0	0	0	0	0	0	0	0	0	0	0	0	0	0	0	0	0	0	0	0	0	0	0	0	0	0	0	0	0	0	1.16455e-08	0	0
OM-RGC.v1.003354379	Biota;	Bacteria;	Proteobacteria;	Alphaproteobacteria;	Rhodobacterales;	Rhodobacteraceae;	Sagittula;	Sagittula	stellata	0	0	0	0	0	0	0	0	0	0	0	0	0	0	0	0	0	0	0	0	0	0	0	0	0	0	0	0	0	0	0	0	0	0	0	0	0	0	0	0
OM-RGC.v1.003354868	Biota;	Bacteria;	Proteobacteria;	Alphaproteobacteria;	Rhodobacterales;	Rhodobacteraceae;	Ruegeria;	Silicibacter	sp.	TrichCH4B	1.29422e-08	3.42025e-08	0	0	0	0	9.66161e-09	1.34166e-09	1.80032e-09	3.867e-08	0	1.44808e-07	2.05651e-08	7.23156e-09	0	3.2893e-09	2.19974e-09	0	0	4.22448e-09	0	0	0	1.64218e-09	2.30572e-08	0	6.65271e-09	4.34353e-09	4.47909e-09	0	0	0	7.80744e-09	9.8071e-10	4.57408e-09	2.07116e-09	0	0	0
OM-RGC.v1.003378104	Biota;	Bacteria;	Proteobacteria;	Alphaproteobacteria;	Rhodobacterales;	Rhodobacteraceae;	Roseovarius;	Roseovarius	sp.	217	0	0	0	0	0	0	0	0	0	0	0	0	0	0	0	0	0	0	0	0	0	0	0	0	0	0	0	0	0	0	0	0	0	0	0	0	0	0	0
OM-RGC.v1.003378537	Biota;	Bacteria;	Proteobacteria;	Alphaproteobacteria;	Rhodobacterales;	Rhodobacteraceae;	Roseovarius;	Roseovarius	sp.	TM1035	0	1.06962e-07	0	0	0	0	0	0	0	0	0	3.97623e-08	0	0	0	0	0	0	0	0	0	0	0	0	0	0	0	0	0	0	0	0	0	0	0	0	0	0	0
OM-RGC.v1.003419359	Biota;	Bacteria;	Proteobacteria;	Alphaproteobacteria	1.84919e-08	0	0	3.23532e-09	1.11588e-09	5.0921e-08	5.82282e-08	0	8.74113e-08	0	0	0	1.25485e-07	3.2852e-08	6.059e-08	3.3965e-08	0	2.70465e-09	1.16793e-08	1.19766e-08	8.73872e-09	1.43946e-08	3.90637e-08	1.07546e-08	0	2.40793e-09	3.0795e-08	2.19799e-08	5.92759e-09	4.24196e-09	0	0	0	0	3.25639e-09	5.53857e-09	0	0	1.6615e-08	9.50161e-08	0	0	0	0	0
OM-RGC.v1.003513325	Biota;	Bacteria;	Proteobacteria	0	0	0	0	0	0	0	0	0	0	0	0	0	4.14456e-09	0	0	2.73127e-07	8.40802e-09	4.36505e-09	0	0	0	0	0	3.48269e-08	0	0	0	0	0	0	0	0	0	0	0	3.90431e-09	1.20337e-08	0	0	8.25682e-08	0	0	4.82284e-09	0	1.6247e-07
OM-RGC.v1.003604475	Biota;	Bacteria;	Bacteroidetes;	Flavobacteriia;	Flavobacteriales	0	0	0	0	0	0	0	0	0	0	0	0	0	0	0	0	0	0	0	0	0	0	0	0	0	0	0	0	0	0	0	0	0	0	0	0	0	0	0	0	0	0	0	0
OM-RGC.v1.003623596	Biota;	Bacteria;	Verrucomicrobia;	Verrucomicrobiae;	Verrucomicrobiales	0	0	0	0	0	0	0	0	0	0	0	0	0	0	0	6.13784e-09	0	0	0	0	0	0	0	0	0	0	0	0	0	0	0	0	0	0	0	0	0	0	0	0	0	0	0	0
OM-RGC.v1.003629970	Biota;	Bacteria;	Bacteroidetes;	Flavobacteriia;	Flavobacteriales	0	0	0	0	0	0	0	0	0	0	0	0	0	0	0	0	0	0	0	0	0	0	0	0	0	0	0	0	0	0	0	0	0	0	0	0	0	0	0	0	0	0	0	0
OM-RGC.v1.003656541	Biota;	Bacteria;	Bacteroidetes	0	0	0	0	0	0	0	0	0	0	0	0	0	0	0	0	0	0	0	0	0	0	0	0	0	0	0	0	0	0	0	0	0	0	0	0	0	0	0	0	0	0	0	0	0	0
OM-RGC.v1.003668623	Biota;	Bacteria;	Bacteroidetes;	Flavobacteriia;	Flavobacteriales;	Cryomorphaceae;	Owenweeksia	0	0	0	0	0	0	0	0	0	0	0	0	0	0	1.8194e-08	1.07381e-08	0	0	0	2.57781e-08	8.03304e-09	0	0	1.47719e-09	0	4.71037e-08	8.72331e-09	5.57088e-08	0	0	0	8.51957e-10	0	0	4.77658e-09	1.01395e-09	0	0	0	0	0	0
OM-RGC.v1.003682352	Biota;	Bacteria;	Bacteroidetes	0	0	0	0	0	0	0	0	0	0	0	0	0	0	0	0	0	0	0	0	0	0	0	0	0	0	0	0	0	0	0	0	0	0	0	0	0	0	0	0	0	0	0	0	0	0
OM-RGC.v1.003682675	Biota;	Bacteria;	Bacteroidetes;	Flavobacteriia;	Flavobacteriales	0	0	0	0	0	0	0	0	0	0	0	0	0	0	0	0	0	0	0	0	0	0	0	0	0	0	0	0	0	0	0	0	0	0	0	0	0	0	0	0	0	0	0	0
OM-RGC.v1.003682726	Biota;	Bacteria;	Bacteroidetes	0	0	0	0	0	0	0	0	0	0	0	0	0	0	0	0	0	0	0	0	0	0	0	0	0	0	0	0	0	0	0	0	0	0	0	0	0	0	0	0	0	0	0	0	0	0
OM-RGC.v1.003682962	Biota;	Bacteria;	Bacteroidetes;	Flavobacteriia	0	0	0	0	0	0	0	0	0	0	0	0	0	0	0	0	0	0	0	0	0	0	0	0	0	0	0	0	0	0	0	0	0	0	0	0	0	0	0	0	0	0	0	0	0
OM-RGC.v1.003682967	Biota;	Bacteria;	Bacteroidetes;	Flavobacteriia;	Flavobacteriales	0	0	0	0	0	0	0	0	0	0	0	0	0	0	0	0	0	0	0	0	0	0	0	0	0	0	0	0	0	0	0	0	0	0	0	0	0	0	0	0	0	0	0	0
OM-RGC.v1.003683539	Biota;	Bacteria;	Bacteroidetes;	Flavobacteriia	0	0	0	0	0	0	0	0	0	0	0	0	0	0	0	0	0	0	0	0	0	0	0	0	0	0	0	0	0	0	0	0	0	0	0	0	0	0	0	0	0	0	0	0	0
OM-RGC.v1.003686627	Biota;	Bacteria;	Bacteroidetes;	Flavobacteriia	0	2.71675e-06	2.17761e-07	0	0	0	0	0	0	1.95472e-08	1.20844e-07	0	0	0	0	2.84926e-09	0	0	0	0	0	0	0	0	0	0	0	0	0	0	0	0	0	0	0	0	0	0	0	0	5.80704e-09	0	0	0	0
OM-RGC.v1.003687105	Biota;	Bacteria;	Bacteroidetes	0	0	0	0	0	0	0	0	0	0	0	0	0	0	0	0	0	0	0	0	0	0	0	0	0	0	0	0	0	0	0	0	0	0	0	0	0	0	0	0	0	0	0	0	0	3.70602e-09
OM-RGC.v1.003687189	Biota;	Bacteria;	Bacteroidetes;	Flavobacteriia	0	0	0	0	0	0	0	0	0	0	0	0	0	0	0	0	0	0	0	0	0	0	0	0	0	0	0	0	0	0	0	0	0	0	0	0	0	0	0	0	0	0	0	0	0
OM-RGC.v1.003687444	Biota;	Bacteria;	Bacteroidetes;	Flavobacteriia	0	0	0	0	0	0	0	0	0	5.25682e-07	0	1.3035e-07	0	0	0	0	2.61207e-09	0	0	0	0	0	0	0	0	0	0	0	0	0	0	0	0	0	0	0	0	0	0	0	0	0	0	0	0
OM-RGC.v1.003693448	Biota;	Bacteria;	Bacteroidetes;	Flavobacteriia	0	2.41337e-06	0	0	0	0	0	0	0	4.83808e-08	0	0	0	0	0	0	0	0	0	0	0	0	0	0	0	0	0	0	0	0	0	0	0	0	0	0	0	0	0	0	0	0	0	0	0
OM-RGC.v1.003694817	Biota;	Bacteria;	Bacteroidetes;	Flavobacteriia	0	0	0	0	0	0	0	0	0	0	0	0	0	0	0	0	0	0	0	0	0	0	0	0	0	0	0	0	0	0	0	0	0	0	0	0	0	0	0	0	0	0	0	0	0
OM-RGC.v1.003695074	Biota;	Bacteria;	Planctomycetes;	Planctomycetia;	Planctomycetales;	Planctomycetaceae;	Rhodopirellula	0	0	0	0	0	0	1.2988e-08	0	1.26104e-08	0	0	0	0	0	1.46362e-08	6.5019e-08	0	4.92867e-09	0	3.6788e-09	0	1.28489e-08	0	0	0	9.17175e-10	0	5.29131e-09	0	3.28515e-09	0	0	0	0	0	1.93632e-09	0	0	7.75617e-09	1.14613e-07	0	0
OM-RGC.v1.003697625	Biota;	Bacteria;	Bacteroidetes;	Flavobacteriia;	Flavobacteriales	0	0	0	0	0	0	0	0	0	0	0	0	0	0	0	0	0	0	0	7.75341e-09	0	0	0	0	0	0	0	0	0	0	0	0	5.40518e-09	0	0	3.16265e-09	0	0	1.52865e-08	0	6.07783e-09	0	1.852e-08	7.03742e-08
OM-RGC.v1.003701229	Biota;	Bacteria;	Bacteroidetes;	Flavobacteriia	0	0	0	0	0	0	0	0	0	0	0	0	0	0	0	0	2.42906e-08	0	0	0	0	0	0	0	0	0	0	0	0	0	0	0	0	0	0	0	0	1.97128e-08	0	0	1.77521e-08	0	0	0	0
OM-RGC.v1.003705657	Biota;	Bacteria;	Bacteroidetes;	Flavobacteriia;	Flavobacteriales;	Flavobacteriaceae;	Croceibacter;	Croceibacter	atlanticus	0	2.48317e-07	0	0	0	0	0	0	0	0	3.66915e-08	0	0	0	0	0	0	0	0	0	0	0	0	0	0	0	0	0	0	0	0	0	0	0	0	0	0	0	0	0
OM-RGC.v1.003705898	Biota;	Bacteria;	Bacteroidetes;	Flavobacteriia;	Flavobacteriales;	Flavobacteriaceae;	Polaribacter;	Polaribacter	irgensii	0	0	0	0	0	0	0	0	0	0	0	0	0	0	0	0	0	0	0	0	0	0	0	0	0	0	0	0	0	0	0	0	0	0	0	0	0	0	0	0
OM-RGC.v1.003732107	Biota;	Bacteria;	Bacteroidetes;	Flavobacteriia;	Flavobacteria	bacterium	BBFL7	0	0	0	0	0	0	0	0	0	0	0	0	0	0	0	0	0	0	0	0	0	0	0	0	0	0	0	0	0	0	0	0	0	0	0	0	0	0	0	0	0	0
OM-RGC.v1.003732386	Biota;	Bacteria;	Bacteroidetes;	Flavobacteriia;	Flavobacteriales;	Flavobacteriaceae;	Dokdonia;	Dokdonia	donghaensis	0	0	0	0	0	0	0	0	0	0	0	0	2.69687e-08	8.97954e-09	0	0	0	0	0	0	0	0	0	0	0	0	0	0	0	0	0	0	0	0	0	0	0	0	0	0
OM-RGC.v1.003739896	Biota;	Bacteria;	Planctomycetes;	Planctomycetia;	Planctomycetales;	Isosphaeraceae;	Isosphaera	0	0	0	0	0	0	0	0	0	0	0	0	3.80232e-09	7.48976e-08	0	0	0	0	0	0	0	0	0	0	0	0	0	0	0	0	0	8.41073e-10	0	0	0	0	0	0	0	0	0	0
OM-RGC.v1.003791142	Biota;	Bacteria;	Proteobacteria;	Gammaproteobacteria;	Oceanospirillales;	Halomonadaceae;	Halomonas	0	0	0	0	0	0	0	0	0	0	0	3.87849e-08	0	0	0	0	9.33859e-09	0	0	0	0	0	0	0	0	0	0	0	0	0	0	0	1.21169e-09	0	2.09521e-09	0	0	0	2.07622e-09	0	2.76055e-08	1.31472e-08
OM-RGC.v1.003798901	Biota;	Bacteria;	Proteobacteria;	Alphaproteobacteria;	Rhizobiales;	Hyphomicrobiaceae;	Pelagibacterium	0	1.01106e-06	0	0	0	0	3.19334e-09	0	0	5.50423e-06	2.88499e-08	5.30765e-07	0	0	0	0	0	0	0	0	0	0	0	0	1.46525e-09	0	0	0	0	0	0	0	0	0	0	0	0	0	0	0	0	0
OM-RGC.v1.003812529	Biota;	Bacteria;	Proteobacteria;	Alphaproteobacteria;	Rhizobiales;	Hyphomicrobiaceae;	Pelagibacterium;	Pelagibacterium	halotolerans	0	0	0	0	0	0	0	0	0	1.1121e-08	0	0	0	0	0	0	0	0	0	0	0	0	0	0	0	0	0	0	0	0	0	0	0	0	0	0	0	0	0	0
OM-RGC.v1.003820414	Biota;	Bacteria;	Bacteroidetes	0	0	0	0	0	0	0	0	0	0	0	0	0	0	0	0	0	0	0	0	0	0	0	0	0	0	0	0	0	0	0	0	0	0	0	0	0	0	0	0	0	0	0	0	0	0
OM-RGC.v1.003825748	Biota;	Bacteria;	Proteobacteria;	Alphaproteobacteria;	Rhizobiales;	Hyphomicrobiaceae;	Pelagibacterium	0	0	0	0	0	0	0	0	0	1.8312e-06	0	1.52325e-07	0	0	0	0	0	0	0	0	0	0	0	0	0	0	0	0	0	0	0	0	0	0	0	0	0	2.5906e-09	0	0	0	0
OM-RGC.v1.003844693	Biota;	Bacteria;	Proteobacteria;	Gammaproteobacteria	0	0	0	0	0	0	0	0	0	0	0	3.82796e-08	0	0	0	5.75162e-09	1.54798e-08	0	0	0	0	0	0	0	0	0	0	0	0	0	0	0	0	0	1.49942e-08	0	0	0	0	0	1.44253e-08	5.28647e-09	1.52739e-09	8.16318e-09	0
OM-RGC.v1.003870192	Biota;	Bacteria;	Bacteroidetes	0	0	0	0	0	0	0	0	0	0	0	0	0	0	0	0	0	0	0	0	0	0	0	0	0	0	0	0	0	0	0	0	0	0	0	0	0	0	0	0	0	0	0	0	0	0
OM-RGC.v1.003903384	Biota;	Bacteria;	Verrucomicrobia;	Opitutae;	Puniceicoccales;	Puniceicoccaceae;	Coraliomargarita	1.80128e-09	0	0	6.61795e-09	3.52769e-08	0	0	0	0	0	0	0	2.12009e-08	0	0	0	0	0	0	0	0	0	0	0	0	0	0	0	0	0	0	0	0	0	0	0	0	0	0	0	0	0
OM-RGC.v1.003937285	Biota;	Bacteria;	Bacteroidetes	0	0	0	0	0	0	0	0	0	0	0	0	0	0	0	0	0	0	0	0	0	0	0	0	0	0	0	0	0	0	0	0	0	0	0	0	0	0	0	0	0	0	0	0	0	0
OM-RGC.v1.003979515	Biota;	Bacteria;	Bacteroidetes;	Flavobacteriia;	Flavobacteriales	0	0	0	0	0	0	0	0	0	0	0	0	0	0	0	0	0	0	0	0	0	0	0	0	0	0	0	0	0	0	0	0	0	0	0	0	0	0	0	0	0	0	0	0
OM-RGC.v1.004007989	Biota;	Bacteria;	Bacteroidetes	0	0	0	0	0	0	0	0	0	0	0	0	0	0	0	0	0	0	0	0	0	0	0	0	0	0	0	0	0	0	0	0	0	0	0	0	0	0	0	0	0	0	0	0	0	0
OM-RGC.v1.004008074	Biota;	Bacteria;	Bacteroidetes	0	0	0	0	0	0	0	0	0	0	0	0	0	0	0	0	0	0	0	0	0	0	0	0	0	0	0	0	0	0	0	0	0	0	0	0	0	0	0	0	0	0	0	0	0	0
OM-RGC.v1.004012523	Biota;	Bacteria;	Bacteroidetes	0	0	0	0	0	0	0	0	0	0	0	0	0	0	0	0	0	0	0	0	0	0	0	0	0	0	0	0	0	0	0	0	0	0	0	0	0	0	0	0	0	0	0	0	0	0
OM-RGC.v1.004012534	Biota;	Bacteria;	Bacteroidetes;	Flavobacteriia;	Flavobacteriales	0	0	0	0	0	0	0	0	0	0	0	0	0	0	0	0	0	0	0	0	0	0	0	0	0	0	0	0	0	0	0	0	0	0	0	0	0	0	0	0	0	0	0	0
OM-RGC.v1.004019439	Biota;	Bacteria;	Bacteroidetes;	Flavobacteriia	0	1.76053e-06	0	0	0	0	0	0	0	1.19498e-08	0	0	0	0	0	0	0	0	0	0	0	0	0	0	0	0	0	0	0	0	0	0	0	0	0	0	0	0	0	0	0	0	0	0	0
OM-RGC.v1.004021129	Biota;	Bacteria;	Bacteroidetes;	Flavobacteriia	0	0	0	0	0	0	0	0	0	0	0	0	0	0	0	0	0	0	0	0	0	0	0	0	0	0	0	0	0	0	0	0	0	0	0	0	0	0	0	0	0	0	0	0	0
OM-RGC.v1.004036810	Biota;	Bacteria;	Bacteroidetes;	Flavobacteriia	0	0	0	0	0	0	0	0	0	0	0	0	0	0	0	0	0	0	0	0	0	0	0	0	0	0	0	0	0	0	0	0	0	0	0	0	0	0	0	0	0	0	0	0	0
OM-RGC.v1.004046313	Biota;	Bacteria;	Proteobacteria;	Alphaproteobacteria;	Rhizobiales;	Hyphomicrobiaceae;	Pelagibacterium	0	9.15989e-07	0	0	0	0	0	0	1.54423e-09	5.03232e-06	0	4.94512e-07	0	0	0	0	0	0	0	0	0	0	0	0	0	0	0	0	0	0	0	0	0	0	0	0	0	0	0	0	0	0
OM-RGC.v1.004046369	Biota;	Bacteria;	Proteobacteria;	Alphaproteobacteria;	Rhizobiales;	Hyphomicrobiaceae;	Pelagibacterium	0	0	0	0	0	0	0	0	0	1.65325e-06	0	1.07359e-07	0	0	0	0	6.0427e-09	0	0	0	0	0	0	0	0	0	0	0	0	0	0	0	0	0	0	0	0	0	0	0	0	0
OM-RGC.v1.004060638	Biota;	Bacteria;	Proteobacteria;	Alphaproteobacteria;	Rhizobiales;	Hyphomicrobiaceae;	Pelagibacterium;	Pelagibacterium	halotolerans	0	0	0	0	0	0	0	0	0	1.48289e-09	0	0	0	0	0	0	0	0	0	0	0	0	0	0	0	0	0	0	0	0	0	0	0	0	0	0	0	0	0	0
OM-RGC.v1.004068159	Biota;	Bacteria;	Bacteroidetes	0	0	0	0	0	0	0	0	0	0	0	0	0	0	0	0	0	0	0	0	0	0	0	0	0	0	0	0	0	0	0	0	0	0	0	0	0	0	0	0	0	0	0	0	0	0
OM-RGC.v1.004069626	Biota;	Bacteria;	Bacteroidetes;	Flavobacteriia	0	3.44623e-06	2.41743e-07	0	0	0	0	0	0	3.87775e-08	4.04723e-08	0	0	0	0	0	9.07973e-09	0	0	0	0	0	0	0	0	0	0	0	0	0	0	0	0	0	0	0	0	3.92027e-09	0	0	5.43186e-09	0	0	0	0
OM-RGC.v1.004074277	Biota;	Bacteria;	Proteobacteria	0	0	0	0	0	0	6.65945e-08	0	0	0	0	0	2.96529e-09	0	2.0163e-08	8.92473e-09	3.48689e-09	2.48088e-09	7.44623e-09	0	0	0	0	0	2.42725e-07	0	0	0	0	0	0	0	0	0	0	0	0	1.97993e-09	9.6052e-10	4.4161e-09	0	0	0	0	0	0
OM-RGC.v1.004084913	Biota;	Bacteria;	Bacteroidetes;	Flavobacteriia	0	0	0	0	0	0	0	0	0	0	0	0	0	0	0	0	1.17553e-08	0	0	0	0	0	0	0	0	0	0	0	0	0	0	0	0	0	0	0	0	7.20696e-09	0	0	6.30595e-09	0	0	4.34749e-09	0
OM-RGC.v1.004093998	Biota;	Bacteria;	Bacteroidetes;	Flavobacteriia	0	0	0	0	0	0	0	0	0	0	0	0	0	0	0	0	0	0	0	0	0	0	0	0	0	0	0	0	0	0	0	0	0	0	0	0	0	0	0	0	0	0	0	0	0
OM-RGC.v1.004128449	Biota;	Bacteria;	Bacteroidetes	0	2.86286e-09	0	0	0	0	0	0	0	3.3608e-07	0	8.08067e-08	0	0	0	0	0	0	0	0	0	0	0	0	0	0	0	0	0	0	0	0	0	0	0	0	0	0	0	0	3.86046e-09	0	0	0	0	0
OM-RGC.v1.004144733	Biota;	Bacteria;	Bacteroidetes;	Flavobacteriia;	Flavobacteriales;	Flavobacteriaceae;	Croceibacter	0	8.29606e-08	0	0	0	0	0	0	0	0	4.2258e-08	0	0	0	0	0	0	0	0	0	0	0	0	0	0	0	0	0	0	0	0	0	0	0	0	0	0	0	0	0	0	8.78727e-09
OM-RGC.v1.004150062	Biota;	Bacteria;	Bacteroidetes;	Flavobacteriia;	Flavobacteriales;	Flavobacteriaceae;	Dokdonia;	Dokdonia	donghaensis	0	0	0	0	0	0	0	0	0	0	0	0	3.61699e-08	0	0	0	0	0	0	0	0	0	0	0	0	0	0	0	0	0	0	0	0	0	0	0	0	0	0	0
OM-RGC.v1.004250355	Biota;	Bacteria;	Verrucomicrobia;	Opitutae;	Puniceicoccales;	Puniceicoccaceae;	Coraliomargarita	5.65331e-09	0	0	2.10973e-08	3.29987e-08	0	0	0	0	0	0	0	6.11618e-09	0	0	0	0	0	0	0	0	0	0	0	0	0	0	0	0	0	0	0	0	0	0	0	0	0	0	0	0	0
OM-RGC.v1.004264914	Biota;	Bacteria;	Verrucomicrobia;	Verrucomicrobiae;	Verrucomicrobiales	0	0	0	0	0	0	0	0	0	0	0	0	0	0	0	0	0	0	0	0	0	0	0	0	0	0	0	0	0	0	0	0	0	0	0	0	0	0	0	0	0	0	0	0
OM-RGC.v1.004322908	Biota;	Bacteria;	Verrucomicrobia;	Verrucomicrobiae;	Verrucomicrobiales	0	0	0	0	0	0	0	0	0	0	0	0	0	0	0	3.34604e-09	2.98119e-09	0	0	0	0	0	0	0	0	0	0	0	0	0	0	0	0	0	0	0	0	2.38753e-09	0	0	1.16761e-08	0	0	1.18474e-09
OM-RGC.v1.004330981	Biota;	Bacteria;	Verrucomicrobia;	Verrucomicrobiae;	Verrucomicrobiales	0	0	0	0	0	0	0	0	0	0	0	0	0	0	0	2.52387e-09	0	0	0	0	0	0	0	0	0	0	0	0	0	0	0	0	0	0	0	0	0	0	0	0	0	0	0	0
OM-RGC.v1.004384377	Biota;	Bacteria;	Verrucomicrobia;	Verrucomicrobiae;	Verrucomicrobiales	0	0	0	0	0	0	0	0	0	0	0	0	0	0	1.05471e-09	3.11454e-09	1.53832e-07	0	0	0	0	0	0	0	9.89804e-10	0	0	0	0	0	0	0	0	0	0	0	4.50151e-08	8.81963e-08	0	0	1.01343e-07	0	0	6.75186e-08
OM-RGC.v1.004393906	Biota;	Bacteria;	Verrucomicrobia;	Verrucomicrobiae;	Verrucomicrobiales	0	0	0	0	0	0	0	0	0	0	0	0	0	0	5.43246e-09	3.45868e-08	0	0	0	0	0	0	0	0	0	0	0	0	0	0	0	0	0	0	0	0	2.0432e-08	0	0	0	0	0	0	0
OM-RGC.v1.004541479	Biota;	Bacteria;	Verrucomicrobia;	Verrucomicrobiae;	Verrucomicrobiales	1.90695e-09	0	0	0	0	0	5.62351e-07	2.7704e-08	0	0	0	0	0	0	2.75417e-09	6.95938e-09	0	0	0	3.82578e-09	1.37848e-08	1.99714e-08	9.74707e-09	2.40487e-08	2.23665e-08	0	3.23488e-09	2.10389e-09	0	0	0	4.22103e-09	0	0	0	0	0	0	3.92984e-09	1.33089e-08	0	7.0146e-09	0	0
OM-RGC.v1.004547027	Biota;	Bacteria;	Verrucomicrobia;	Verrucomicrobiae;	Verrucomicrobiales	5.74029e-10	0	0	0	0	0	0	0	0	0	0	0	0	0	0	0	0	0	0	0	0	0	0	0	0	0	0	0	0	0	0	0	0	0	2.66848e-10	0	0	0	0	0	0	0	0	0
OM-RGC.v1.004549807	Biota;	Bacteria;	Firmicutes;	Bacilli;	Bacillales	2.05094e-08	0	0	1.12473e-09	0	3.80206e-09	1.42538e-07	1.7511e-08	4.51911e-08	0	0	0	0	0	3.84411e-08	6.59387e-08	3.52508e-09	0	0	1.00678e-08	4.32136e-08	2.49449e-08	3.35056e-08	1.53285e-08	3.74687e-09	0	4.86483e-08	6.23715e-08	1.95109e-09	2.32168e-08	1.15419e-09	0	0	0	9.01946e-09	7.51796e-09	0	0	6.63923e-09	7.53488e-08	0	0	0	0
OM-RGC.v1.004579391	Biota;	Bacteria;	Verrucomicrobia;	Verrucomicrobiae;	Verrucomicrobiales	0	0	0	0	0	0	0	0	0	0	0	0	0	0	0	1.01262e-08	8.83738e-10	0	0	0	0	0	0	0	0	0	0	0	0	0	0	0	0	0	0	0	1.42899e-09	2.13073e-09	0	0	0	0	0	1.11811e-09
OM-RGC.v1.004579392	Biota;	Bacteria;	Planctomycetes;	Planctomycetia;	Planctomycetales;	Planctomycetaceae	0	0	0	0	0	0	0	0	0	0	0	0	0	0	0	1.16901e-08	0	0	0	0	0	0	0	0	0	0	0	0	0	0	0	0	0	0	0	0	0	0	0	0	0	0	0
OM-RGC.v1.004596085	Biota;	Bacteria;	Bacteroidetes	0	0	0	0	0	0	0	0	0	0	0	0	0	0	0	0	0	0	0	0	0	0	0	0	0	0	0	0	0	0	0	0	0	0	0	0	0	0	0	0	0	0	0	0	0	0
OM-RGC.v1.004651889	Biota;	Bacteria;	Verrucomicrobia;	Verrucomicrobiae;	Verrucomicrobiales	1.89657e-08	0	0	0	0	0	0	0	0	0	0	0	0	0	2.93847e-08	1.30731e-08	0	3.60147e-08	9.16578e-08	3.70582e-09	5.13296e-09	0	4.41852e-09	0	0	4.31036e-08	1.61072e-08	0	0	0	0	3.50608e-09	1.8526e-08	0	0	9.12946e-09	0	3.93181e-09	2.63629e-08	1.71615e-08	0	5.18266e-09	4.33198e-08	0
OM-RGC.v1.004716718	Biota;	Bacteria;	Planctomycetes;	Planctomycetia;	Planctomycetales;	Planctomycetaceae;	Rhodopirellula	1.4998e-09	0	0	0	0	0	1.40154e-08	0	0	0	0	0	0	9.8676e-09	0	0	0	0	0	0	0	0	0	0	0	0	0	0	0	0	0	0	0	0	0	0	0	0	0	0	0	0
OM-RGC.v1.004743596	Biota;	Bacteria;	Bacteroidetes	0	0	0	0	0	0	0	0	0	0	0	0	9.28797e-09	4.92344e-09	0	0	0	0	0	0	0	0	0	0	0	0	0	0	0	0	0	0	0	0	0	0	0	0	0	0	0	0	0	0	0	0
OM-RGC.v1.004745190	Biota;	Bacteria;	Verrucomicrobia;	Verrucomicrobiae;	Verrucomicrobiales	0	0	0	0	0	0	2.74805e-07	0	0	0	0	0	0	0	0	0	0	0	0	0	0	2.85676e-09	0	0	4.63899e-08	0	0	0	0	0	0	0	0	0	0	0	0	0	0	0	0	0	0	0
OM-RGC.v1.004747604	Biota;	Bacteria;	Verrucomicrobia;	Verrucomicrobiae;	Verrucomicrobiales	0	0	0	0	0	0	7.17892e-08	0	0	0	0	0	0	0	2.50014e-08	4.23392e-08	0	0	0	0	6.8946e-09	6.91912e-09	0	0	1.16169e-07	0	0	0	0	0	0	0	0	0	0	0	0	0	2.5607e-08	2.70714e-08	0	0	2.27927e-07	0
OM-RGC.v1.004748180	Biota;	Bacteria;	Verrucomicrobia;	Verrucomicrobiae;	Verrucomicrobiales	1.47702e-08	0	0	0	0	9.01649e-09	3.76449e-08	9.23869e-08	9.69065e-09	0	0	0	0	1.66715e-08	6.58708e-08	9.76713e-08	2.4145e-09	4.9627e-09	1.90138e-08	7.52131e-08	5.35734e-08	9.0381e-08	2.09703e-08	7.2198e-08	0	8.59469e-08	2.35328e-08	1.97956e-07	4.87986e-09	4.95165e-09	5.86934e-09	6.62473e-09	9.52395e-09	0	5.33746e-09	6.7857e-08	0	7.83623e-09	5.32868e-08	1.25705e-07	0	2.69594e-09	8.78885e-09	0
OM-RGC.v1.004757350	Biota;	Bacteria;	Proteobacteria;	Alphaproteobacteria	2.65946e-09	0	0	2.29433e-09	1.95271e-08	0	0	0	1.78939e-09	0	0	0	0	0	0	0	0	0	0	0	1.08685e-09	8.88381e-09	2.77214e-09	0	0	0	0	0	0	0	1.59622e-09	0	0	7.3352e-09	0	0	0	4.18702e-09	1.18379e-08	1.03068e-09	0	1.05938e-08	0	0	0
OM-RGC.v1.004762095	Biota;	Bacteria;	Verrucomicrobia;	Verrucomicrobiae;	Verrucomicrobiales	0	0	0	0	0	0	0	0	0	0	0	0	0	0	0	1.23075e-08	2.40547e-07	2.01764e-09	3.54434e-09	0	0	0	0	0	0	0	0	0	0	0	0	0	0	0	0	0	7.66958e-09	1.23538e-07	0	0	2.67235e-07	0	0	3.36874e-07
OM-RGC.v1.004776922	Biota;	Bacteria;	Verrucomicrobia;	Verrucomicrobiae;	Verrucomicrobiales	0	0	0	0	0	0	0	0	0	0	0	0	0	0	0	5.96982e-08	3.522e-09	0	0	0	0	0	0	0	0	0	0	0	0	0	0	0	0	0	0	0	5.70187e-10	1.91467e-09	0	0	0	0	0	0
OM-RGC.v1.004779249	Biota;	Bacteria;	Verrucomicrobia;	Verrucomicrobiae;	Verrucomicrobiales	0	0	0	0	0	0	0	0	0	0	0	0	0	0	0	1.07367e-09	7.00273e-09	2.68211e-08	1.8546e-08	0	0	0	0	0	0	0	0	0	0	0	0	0	0	0	0	0	0	5.15489e-10	0	0	3.29254e-09	0	0	2.83912e-09
OM-RGC.v1.004780937	Biota;	Bacteria;	Firmicutes;	Bacilli;	Bacillales	0	0	0	0	0	0	0	0	0	0	0	0	0	0	0	0	1.52253e-09	0	0	0	0	0	0	0	1.10358e-08	0	0	0	0	0	0	0	0	0	0	0	0	0	0	0	0	0	0	0
OM-RGC.v1.004783335	Biota;	Bacteria;	Verrucomicrobia;	Verrucomicrobiae;	Verrucomicrobiales	0	0	0	0	0	0	0	0	0	0	0	0	0	0	0	0	8.98924e-08	0	0	0	0	0	0	0	0	0	0	0	0	0	0	0	0	0	0	0	1.6711e-07	1.84197e-07	0	0	1.275e-07	0	0	9.27708e-08
OM-RGC.v1.004792987	Biota;	Bacteria;	Verrucomicrobia;	Verrucomicrobiae;	Verrucomicrobiales	2.16947e-09	0	0	2.42072e-09	0	6.33826e-09	1.56223e-07	2.0217e-08	8.22998e-09	0	0	0	0	0	1.83637e-07	2.31868e-07	2.44669e-09	5.42272e-09	8.98261e-09	7.37849e-08	2.4298e-07	1.53618e-07	2.72014e-08	2.01386e-08	1.16638e-07	1.9228e-08	4.25715e-08	3.73794e-08	0	2.71456e-09	0	2.02094e-08	3.85774e-08	0	0	2.28196e-08	0	9.9172e-09	8.51973e-08	4.61261e-07	0	2.00769e-08	4.694e-07	0
OM-RGC.v1.004798675	Biota;	Bacteria;	Verrucomicrobia;	Verrucomicrobiae;	Verrucomicrobiales	0	0	0	0	0	0	0	0	0	0	0	0	0	0	0	0	0	8.33642e-09	0	0	0	0	0	0	0	0	0	0	0	0	0	0	0	0	0	0	0	0	0	0	0	0	0	0
OM-RGC.v1.004798692	Biota;	Bacteria;	Verrucomicrobia;	Verrucomicrobiae;	Verrucomicrobiales	0	0	0	1.34218e-09	0	0	8.50048e-08	1.65746e-08	4.10467e-09	0	0	0	0	7.54993e-09	2.13157e-07	3.71885e-07	1.00443e-08	1.29498e-09	0	1.01229e-07	3.3558e-07	1.91152e-07	1.44899e-07	3.33437e-08	5.53955e-08	1.42587e-08	3.34722e-08	2.86818e-08	0	4.4136e-09	0	4.15079e-08	6.46804e-08	0	0	1.3649e-08	0	1.49602e-08	1.6501e-07	7.03723e-07	0	5.18753e-08	2.38093e-07	0
OM-RGC.v1.004799278	Biota;	Bacteria;	Verrucomicrobia;	Verrucomicrobiae;	Verrucomicrobiales	5.16891e-08	0	0	0	0	0	0	0	0	0	0	0	0	1.13739e-08	0	0	0	1.11344e-06	1.01374e-06	0	0	0	0	0	0	0	0	0	0	0	0	0	0	0	0	0	0	0	0	0	0	0	0	0
OM-RGC.v1.004799740	Biota;	Bacteria;	Verrucomicrobia;	Verrucomicrobiae;	Verrucomicrobiales	0	0	0	0	0	0	0	0	0	0	0	0	0	0	1.03274e-07	7.04368e-08	1.69245e-09	2.39085e-07	2.16767e-07	0	2.04773e-08	0	0	0	0	2.40553e-08	7.47439e-08	8.80965e-09	0	0	0	0	0	0	0	0	0	0	4.32114e-08	5.82899e-08	0	0	3.00748e-08	0
OM-RGC.v1.004805873	Biota;	Bacteria;	Verrucomicrobia;	Verrucomicrobiae;	Verrucomicrobiales	0	0	0	0	0	0	1.99746e-08	0	0	0	0	0	0	0	1.50446e-08	1.17245e-08	0	0	0	0	3.50178e-09	0	0	3.41451e-09	2.7468e-07	0	0	0	0	2.28296e-08	0	0	0	0	0	5.20444e-08	0	0	0	0	0	0	0	0
OM-RGC.v1.004813621	Biota;	Bacteria;	Verrucomicrobia;	Verrucomicrobiae;	Verrucomicrobiales	0	0	0	0	0	0	0	0	0	0	0	0	0	0	2.99693e-09	0	0	5.9488e-09	7.16404e-09	0	0	0	0	0	0	0	3.86029e-09	0	0	0	0	0	0	0	0	0	0	0	0	2.33116e-09	0	0	1.18343e-08	0
OM-RGC.v1.004850828	Biota;	Bacteria;	Planctomycetes;	Planctomycetia;	Planctomycetales;	Planctomycetaceae	0	0	0	0	0	0	1.2096e-08	0	0	0	0	0	0	0	0	4.93921e-09	0	0	0	0	0	0	0	0	0	0	2.70599e-09	0	0	1.24366e-08	0	0	8.31578e-09	0	0	5.92255e-09	0	0	0	4.41101e-09	0	0	7.20922e-09
OM-RGC.v1.004857009	Biota;	Bacteria;	Verrucomicrobia;	Verrucomicrobiae;	Verrucomicrobiales	0	0	0	0	0	0	0	0	0	0	0	0	0	0	0	3.89937e-09	0	0	0	0	0	0	0	0	0	0	0	0	0	0	0	0	0	0	0	0	4.02543e-09	0	0	0	0	0	0	0
OM-RGC.v1.004887471	Biota;	Bacteria;	Verrucomicrobia;	Verrucomicrobiae;	Verrucomicrobiales	0	0	0	0	0	0	5.48717e-09	0	0	0	0	0	0	0	2.45754e-08	1.74873e-08	0	0	0	0	1.22684e-08	6.73355e-09	0	0	1.26584e-08	0	2.4107e-08	0	1.98667e-09	3.75348e-08	0	5.60237e-09	1.19154e-07	9.18182e-10	0	7.12389e-08	0	3.69258e-09	9.39126e-09	2.35782e-08	0	3.49678e-08	2.86013e-07	0
OM-RGC.v1.004949042	Biota;	Bacteria;	Verrucomicrobia;	Verrucomicrobiae;	Verrucomicrobiales	0	0	0	0	0	0	1.699e-07	0	0	0	0	0	0	0	0	0	0	0	0	0	0	0	0	0	7.06373e-07	0	0	0	0	0	0	0	0	0	0	0	0	0	0	0	0	0	0	0
OM-RGC.v1.004973903	Biota;	Bacteria;	Bacteroidetes;	Flavobacteriia;	Flavobacteriales;	Flavobacteriaceae;	Polaribacter	0	0	0	0	0	0	0	0	0	0	0	0	0	0	0	0	0	0	0	0	0	0	0	0	0	0	0	0	0	0	0	0	0	0	0	0	0	0	0	0	0	0
OM-RGC.v1.004994558	Biota;	Bacteria;	Bacteroidetes;	Flavobacteriia;	Flavobacteriales	0	0	0	0	0	0	0	0	0	0	0	0	0	0	6.08074e-09	0	0	0	0	0	0	0	0	0	0	0	0	0	0	0	0	0	0	0	0	0	0	0	1.56025e-08	2.89594e-08	0	8.23322e-09	1.21547e-08	1.00852e-07
OM-RGC.v1.005005940	Biota;	Bacteria;	Bacteroidetes;	Flavobacteriia;	Flavobacteriales;	Flavobacteriaceae;	Polaribacter;	Polaribacter	irgensii	0	0	0	0	0	0	0	0	0	0	0	0	0	0	0	0	0	0	0	0	0	0	0	0	0	0	0	0	0	0	0	0	0	0	0	0	0	0	0	0
OM-RGC.v1.005013596	Biota;	Bacteria;	Bacteroidetes;	Flavobacteriia;	Flavobacteriales	0	0	0	0	0	0	0	0	0	0	0	0	0	0	0	0	1.83427e-09	0	0	0	0	0	0	0	0	0	0	0	0	0	5.04897e-09	0	0	6.43057e-09	5.4801e-09	0	0	4.06505e-08	0	0	0	0	0	5.92271e-09
OM-RGC.v1.005024789	Biota;	Bacteria;	Verrucomicrobia;	Verrucomicrobiae;	Verrucomicrobiales	7.95138e-08	0	0	2.17154e-07	9.3456e-09	0	0	0	0	0	0	0	8.74743e-09	7.103e-08	0	1.50127e-09	0	6.67017e-09	2.53993e-08	0	0	0	0	0	0	1.81601e-09	0	0	0	0	0	0	0	0	0	0	0	0	2.28621e-09	1.45442e-09	0	0	0	0
OM-RGC.v1.005050479	Biota;	Bacteria;	Verrucomicrobia;	Verrucomicrobiae;	Verrucomicrobiales	3.85882e-09	0	0	0	0	0	1.78977e-08	0	0	0	0	0	0	0	2.62996e-08	1.73963e-08	0	0	0	0	0	0	0	0	5.72643e-09	0	0	0	0	0	0	0	0	0	0	0	0	3.27272e-09	9.29888e-10	4.86967e-09	0	0	0	0
OM-RGC.v1.005110535	Biota;	Bacteria;	Verrucomicrobia;	Verrucomicrobiae;	Verrucomicrobiales	0	0	0	0	0	0	0	0	0	0	0	0	0	0	0	0	0	0	0	0	0	0	0	0	0	0	0	0	0	0	0	0	0	0	0	0	0	0	0	0	0	0	0	0
OM-RGC.v1.005146441	Biota;	Bacteria;	Verrucomicrobia;	Verrucomicrobiae;	Verrucomicrobiales	0	0	0	0	0	0	3.22568e-08	0	0	0	0	0	0	0	2.79919e-08	6.39048e-08	0	0	0	0	1.29011e-08	0	0	0	0	0	6.20606e-09	1.28845e-08	0	0	0	0	0	0	0	0	0	0	1.73743e-08	7.85071e-08	1.84394e-09	0	1.30752e-08	0
OM-RGC.v1.005228015	Biota;	Bacteria;	Proteobacteria;	Alphaproteobacteria	0	0	0	0	0	0	0	0	0	0	0	0	0	0	0	0	0	0	0	0	0	0	0	0	0	0	0	0	0	0	0	0	0	0	0	0	0	0	0	0	0	0	0	0	0
OM-RGC.v1.005232751	Biota;	Bacteria;	Verrucomicrobia;	Verrucomicrobiae;	Verrucomicrobiales	0	0	0	0	0	0	0	0	0	0	0	0	0	0	0	0	0	1.15316e-08	1.21758e-08	0	0	0	0	0	0	0	0	0	0	0	0	0	0	0	0	0	0	0	0	0	0	0	0	0
OM-RGC.v1.005269685	Biota;	Bacteria;	Verrucomicrobia;	Verrucomicrobiae;	Verrucomicrobiales	0	0	0	0	0	0	8.0774e-09	0	0	0	0	0	0	0	6.95147e-09	1.65181e-09	1.82874e-10	0	0	0	0	0	0	0	1.75286e-07	0	0	0	0	0	0	0	0	0	0	0	4.09452e-09	0	0	0	9.64605e-10	0	0	2.71253e-09
OM-RGC.v1.005303733	Biota;	Bacteria;	Verrucomicrobia;	Verrucomicrobiae;	Verrucomicrobiales	0	0	0	0	0	0	0	0	0	0	0	0	0	0	0	9.87121e-10	0	0	0	0	7.22556e-09	4.85913e-08	3.81655e-10	2.22905e-08	0	7.48864e-09	0	9.54914e-09	0	0	2.56307e-09	0	0	0	2.80956e-09	0	0	0	0	0	0	0	0	0
OM-RGC.v1.005315748	Biota;	Bacteria;	Verrucomicrobia;	Verrucomicrobiae;	Verrucomicrobiales	0	0	0	0	0	0	0	0	0	0	0	0	0	0	1.24502e-08	1.36782e-08	0	2.81595e-08	1.5167e-09	0	3.63687e-09	0	0	0	0	7.10947e-09	4.07057e-09	8.11347e-09	0	0	0	0	0	0	0	0	0	0	1.2965e-09	3.66588e-09	0	0	0	0
OM-RGC.v1.005374015	Biota;	Bacteria;	Verrucomicrobia;	Verrucomicrobiae;	Verrucomicrobiales	0	0	0	0	0	0	2.30831e-09	0	0	0	0	0	0	0	7.40511e-09	1.35932e-08	2.49086e-07	0	0	0	0	0	0	0	6.48627e-09	0	0	0	0	0	0	0	0	0	0	0	6.29672e-08	3.30561e-07	0	0	3.50891e-07	8.18994e-10	0	4.22594e-07
OM-RGC.v1.005502102	Biota;	Bacteria;	Verrucomicrobia;	Verrucomicrobiae;	Verrucomicrobiales	0	0	0	0	0	0	1.52422e-07	0	1.16443e-08	0	0	0	0	0	1.82298e-08	2.1788e-08	0	0	1.51049e-09	0	0	8.35018e-09	1.238e-09	5.39945e-09	1.01008e-09	1.64644e-09	5.49186e-09	1.4888e-08	0	8.74991e-10	0	0	0	0	0	0	0	0	1.69328e-08	5.89772e-08	0	0	0	0
OM-RGC.v1.005508124	Biota;	Bacteria;	Proteobacteria;	Alphaproteobacteria;	Rhodospirillales;	Rhodospirillaceae;	Thalassospira	0	0	0	0	0	0	0	0	0	0	0	0	0	0	0	0	0	0	0	0	0	0	0	0	0	0	0	4.65546e-09	3.03131e-07	7.67213e-08	3.05555e-07	2.61412e-08	4.55856e-08	4.107e-08	9.12153e-08	1.75301e-08	0	5.98375e-09	0	4.38185e-09	4.24381e-09	5.42503e-09
OM-RGC.v1.005717826	Biota;	Bacteria;	Verrucomicrobia;	Verrucomicrobiae;	Verrucomicrobiales	0	0	0	0	0	0	2.04666e-07	0	0	0	0	0	0	0	8.69294e-09	4.47971e-08	0	0	0	0	0	1.15389e-08	0	1.44695e-08	3.99744e-09	3.95109e-09	2.70886e-08	2.15218e-08	0	2.9891e-09	0	0	0	0	0	7.04668e-09	0	0	4.1396e-08	8.97851e-08	0	0	0	0
OM-RGC.v1.005741229	Biota;	Bacteria;	Proteobacteria;	Alphaproteobacteria	0	0	0	0	0	0	0	0	0	0	0	0	0	0	0	0	0	0	0	0	0	0	0	0	0	0	0	0	0	0	0	0	0	0	0	0	0	0	0	0	0	0	0	0	0
OM-RGC.v1.005746384	Biota;	Bacteria;	Bacteroidetes	0	0	0	0	0	0	0	0	0	0	0	0	0	0	0	0	0	0	0	0	8.27391e-10	0	0	0	0	0	0	7.83775e-10	0	0	0	1.01088e-09	0	0	0	0	0	0	0	0	0	0	0	0	0	0
OM-RGC.v1.005768632	Biota;	Bacteria;	Verrucomicrobia;	Verrucomicrobiae;	Verrucomicrobiales	0	0	0	0	0	3.91431e-09	1.27654e-07	0	2.90764e-08	0	0	0	0	0	0	4.19589e-09	0	0	0	5.52805e-09	2.44398e-07	1.90736e-08	2.23082e-08	0	2.83408e-09	0	0	0	7.69588e-09	0	0	0	0	0	1.91454e-09	0	0	1.1712e-08	0	0	0	0	0	0
OM-RGC.v1.005783559	Biota;	Bacteria;	Firmicutes;	Bacilli;	Bacillales	0	0	0	0	0	0	0	0	0	0	0	0	0	0	3.21757e-09	0	1.77754e-09	2.66766e-08	1.50279e-08	0	0	0	0	0	0	0	0	0	0	0	0	0	0	0	0	0	1.90193e-09	2.24273e-09	0	1.08611e-09	0	0	0	0
OM-RGC.v1.005797693	Biota;	Bacteria;	Verrucomicrobia;	Verrucomicrobiae;	Verrucomicrobiales	0	0	0	0	0	2.83035e-09	0	0	3.05823e-08	0	0	0	0	0	0	0	0	0	0	1.32673e-09	2.41261e-08	5.65981e-09	4.9145e-09	0	0	0	0	1.38552e-07	4.3027e-08	0	8.27305e-08	0	0	0	6.10308e-08	0	0	4.30423e-09	0	0	0	0	0	0
OM-RGC.v1.005869909	Biota;	Bacteria;	Proteobacteria;	Alphaproteobacteria	1.82411e-07	0	0	2.59427e-08	3.13755e-07	0	0	0	0	0	0	0	8.07526e-07	4.93054e-08	0	4.91106e-09	0	4.45315e-08	1.10726e-08	0	0	0	0	0	0	0	0	0	0	0	0	0	0	0	0	0	0	0	5.3671e-09	4.75137e-09	0	0	0	0	6.53493e-09
OM-RGC.v1.005897155	Biota;	Bacteria;	Bacteroidetes;	Cytophagia;	Cytophagales	0	0	0	0	0	0	0	0	0	0	0	0	0	0	0	0	0	0	0	0	0	0	0	0	0	0	0	0	0	0	0	0	0	0	0	0	0	0	0	0	0	0	0	0
OM-RGC.v1.005965214	Biota;	Bacteria;	Planctomycetes;	Planctomycetia;	Planctomycetales;	Planctomycetaceae;	Rhodopirellula	0	0	0	0	0	0	0	0	0	0	0	0	0	0	0	1.17254e-08	0	0	0	0	0	0	0	0	0	0	0	0	0	0	0	0	0	0	0	0	0	0	0	0	0	0
OM-RGC.v1.005980713	Biota;	Bacteria;	Verrucomicrobia;	Verrucomicrobiae;	Verrucomicrobiales	0	0	0	0	0	0	8.86349e-08	1.23859e-08	1.88217e-08	0	0	0	0	0	3.38132e-08	5.49316e-08	0	0	0	6.39006e-08	4.69862e-08	1.00005e-07	6.40961e-08	2.57527e-08	0	6.39786e-08	1.00296e-08	2.01687e-07	0	1.63239e-08	0	4.00786e-08	5.76492e-09	0	0	9.50267e-10	0	1.04126e-08	6.75733e-09	2.45737e-08	0	3.92949e-09	0	0
OM-RGC.v1.006014864	Biota;	Bacteria;	Verrucomicrobia;	Verrucomicrobiae;	Verrucomicrobiales	0	0	0	0	0	0	0	0	0	0	0	0	0	0	0	0	0	0	0	0	0	0	0	0	0	0	0	0	0	0	0	0	0	0	0	0	0	0	0	0	0	0	0	0
OM-RGC.v1.006058945	Biota;	Bacteria;	Verrucomicrobia;	Verrucomicrobiae;	Verrucomicrobiales	0	0	0	0	0	0	0	0	0	0	0	0	0	0	0	0	0	0	0	0	0	0	0	0	0	0	0	0	0	0	0	0	0	0	0	0	0	0	0	0	0	0	0	0
OM-RGC.v1.006081213	Biota;	Bacteria;	Cyanobacteria;	Gloeobacteria;	Gloeobacterales;	Gloeobacteraceae;	Gloeobacter	0	0	0	0	0	0	0	0	0	0	0	0	0	0	0	0	1.19711e-07	0	0	0	0	0	0	0	0	0	0	0	0	0	0	0	0	0	0	0	0	9.49189e-10	0	0	8.44293e-08	0
OM-RGC.v1.006091789	Biota;	Bacteria;	Verrucomicrobia;	Verrucomicrobiae;	Verrucomicrobiales	0	0	0	0	0	1.38264e-08	0	1.7452e-08	2.91487e-08	0	0	0	0	0	1.89399e-08	1.06871e-08	0	0	0	5.2539e-09	1.01523e-08	1.07293e-08	6.24243e-08	3.62017e-08	0	4.36173e-09	0	8.41757e-08	1.67283e-07	0	2.7389e-07	0	0	3.65989e-09	3.04483e-07	0	0	1.54533e-08	0	0	0	1.36195e-08	0	0
OM-RGC.v1.006095088	Biota;	Bacteria;	Verrucomicrobia;	Opitutae;	Puniceicoccales;	Puniceicoccaceae;	Coraliomargarita	0	9.14897e-08	0	0	0	0	0	0	0	1.78377e-07	0	0	0	0	0	0	0	0	0	0	0	0	0	0	0	0	0	0	0	0	0	0	0	0	0	0	0	0	0	0	0	0
OM-RGC.v1.006107094	Biota;	Bacteria;	Proteobacteria	0	0	0	0	0	0	1.45569e-08	0	0	0	0	0	0	0	4.93226e-09	0	0	0	0	0	0	0	0	0	1.31973e-07	0	0	0	0	0	0	0	0	0	0	0	0	0	0	0	0	0	0	0	0	1.19282e-09
OM-RGC.v1.006109098	Biota;	Bacteria;	Proteobacteria;	Betaproteobacteria;	Rhodocyclales;	Zoogloeaceae;	Azoarcus	3.28983e-08	0	0	3.02412e-09	0	6.13365e-08	4.74923e-08	7.14947e-09	8.26709e-08	0	0	0	1.71909e-07	2.71638e-08	1.2232e-08	4.9421e-08	0	3.90726e-09	0	1.85581e-08	3.36373e-08	1.35635e-08	2.20352e-08	0	0	1.22396e-09	2.69684e-08	1.52611e-08	1.27355e-09	7.6066e-09	4.32499e-09	0	0	0	0	0	0	0	2.50304e-08	9.41039e-08	0	0
OM-RGC.v1.006109625	Biota;	Bacteria;	Proteobacteria	0	0	0	0	0	0	0	0	0	0	0	0	0	0	0	0	0	0	0	0	0	0	0	0	0	0	0	0	0	0	0	0	0	0	0	0	0	0	0	0	0	0	0	0	0	0
OM-RGC.v1.006180828	Biota;	Bacteria;	Proteobacteria;	Alphaproteobacteria;	Rhodospirillales;	Rhodospirillaceae;	Thalassospira	0	0	0	0	0	0	0	0	0	0	0	0	0	0	0	0	0	0	0	0	0	0	0	0	0	0	0	0	0	0	0	4.1711e-09	3.93303e-09	0	1.98698e-08	1.34545e-08	0	0	0	0	0	1.13227e-08
OM-RGC.v1.006182709	Biota;	Bacteria;	Proteobacteria;	Alphaproteobacteria;	Rhodospirillales;	Rhodospirillaceae;	Thalassospira	0	0	0	0	0	0	0	0	0	0	0	0	0	0	0	0	1.19836e-09	0	0	0	0	0	0	0	0	0	0	0	0	0	0	0	0	0	0	0	0	0	0	0	2.7182e-09	3.08423e-08
OM-RGC.v1.006183254	Biota;	Bacteria;	Verrucomicrobia;	Verrucomicrobiae;	Verrucomicrobiales	0	0	0	0	0	0	0	0	0	0	0	0	0	0	0	0	4.86962e-08	0	0	0	0	0	0	0	0	0	0	0	0	0	0	0	0	0	0	0	0	4.05368e-09	0	0	2.90553e-08	0	0	2.57087e-09
OM-RGC.v1.006184835	Biota;	Bacteria;	Proteobacteria;	Alphaproteobacteria;	Rhodospirillales;	Rhodospirillaceae;	Thalassospira	0	2.12031e-07	0	0	0	0	2.33981e-09	0	0	7.70004e-07	0	7.26566e-07	0	0	0	0	0	0	0	0	0	0	0	0	0	0	0	0	0	0	0	0	0	0	3.61633e-09	0	0	0	0	0	0	0
OM-RGC.v1.006193226	Biota;	Bacteria;	Proteobacteria;	Alphaproteobacteria;	Rhodospirillales;	Rhodospirillaceae;	Thalassospira	0	2.03787e-06	2.16422e-08	0	0	0	3.29814e-09	0	0	3.17481e-06	0	4.09906e-08	1.59063e-08	1.61034e-08	0	0	0	0	0	0	0	0	0	0	0	0	0	0	0	0	0	0	0	0	0	0	0	0	0	0	0	0
OM-RGC.v1.006203175	Biota;	Bacteria;	Proteobacteria	0	0	0	0	0	0	0	0	0	0	0	0	0	0	0	3.85269e-09	0	0	2.67717e-09	0	0	0	0	3.07752e-09	2.01967e-08	0	5.65386e-10	0	0	0	0	0	0	0	0	0	0	0	0	2.59811e-09	0	0	0	0	0	0
OM-RGC.v1.006205933	Biota;	Bacteria;	Proteobacteria;	Alphaproteobacteria;	Rhodospirillales;	Rhodospirillaceae;	Thalassospira	0	0	0	0	0	0	0	0	0	0	0	0	0	0	0	0	0	0	0	0	0	0	0	0	0	0	0	0	0	0	0	0	0	0	0	0	0	0	0	0	0	0
OM-RGC.v1.006219416	Biota;	Bacteria;	Proteobacteria;	Alphaproteobacteria;	Rhodospirillales;	Rhodospirillaceae;	Thalassospira;	Thalassospira	lucentensis	3.95556e-09	4.05399e-06	1.48454e-08	0	0	0	4.06978e-09	0	0	3.87813e-07	0	8.28332e-08	4.36141e-09	7.33449e-09	0	0	0	0	0	0	0	0	0	0	0	0	0	0	0	0	0	0	0	0	0	0	0	0	0	0
OM-RGC.v1.006220110	Biota;	Bacteria;	Proteobacteria;	Alphaproteobacteria;	Rhodobacterales;	Rhodobacteraceae;	Roseovarius;	Roseovarius	sp.	217	0	0	0	0	0	0	0	0	0	0	0	0	0	0	0	0	0	0	0	0	0	0	0	0	0	0	0	0	0	0	0	0	0	0	0	0	0	0	0
OM-RGC.v1.006220672	Biota;	Bacteria;	Proteobacteria;	Alphaproteobacteria;	Rhodobacterales;	Rhodobacteraceae;	Roseovarius;	Roseovarius	sp.	TM1035	0	4.50866e-08	0	0	0	0	0	0	0	0	0	3.976e-08	0	0	0	0	0	0	0	0	0	0	0	0	0	0	0	0	0	0	0	0	0	0	2.57162e-09	0	0	0	0
OM-RGC.v1.006242703	Biota;	Bacteria;	Verrucomicrobia;	Opitutae;	Puniceicoccales;	Puniceicoccaceae;	Coraliomargarita	1.14633e-09	0	0	6.31803e-08	3.16412e-07	0	0	0	0	0	0	0	2.60454e-08	0	0	0	0	0	0	0	0	0	0	0	0	0	0	0	0	0	0	0	0	0	0	0	0	0	0	0	0	0
OM-RGC.v1.006255054	Biota;	Bacteria;	Proteobacteria;	Alphaproteobacteria;	Rhodobacterales;	Rhodobacteraceae	0	2.06053e-08	0	0	0	0	0	0	0	1.61466e-09	0	0	0	0	0	0	1.9968e-09	0	0	0	1.3896e-08	4.8755e-09	0	0	0	0	0	0	0	0	2.17194e-09	6.72476e-09	4.72362e-09	1.67231e-09	0	0	0	0	0	0	0	0	4.65809e-09
OM-RGC.v1.006286374	Biota;	Bacteria;	Proteobacteria;	Betaproteobacteria;	Rhodocyclales;	Zoogloeaceae;	Azoarcus	0	0	0	0	0	3.87754e-08	3.08612e-08	2.93323e-09	9.45152e-08	0	0	0	0	0	1.41189e-08	4.12086e-09	0	0	0	2.53158e-08	1.31697e-07	1.49951e-08	9.29615e-08	4.72301e-09	0	0	0	4.9067e-09	1.9614e-07	3.8082e-08	2.65162e-07	0	0	4.4018e-08	7.66274e-08	1.94277e-09	0	2.55784e-08	5.52044e-09	2.53641e-08	0	1.11897e-08
OM-RGC.v1.006305901	Biota;	Bacteria;	Proteobacteria	0	0	0	2.45e-10	0	5.40826e-09	4.02464e-08	1.6337e-08	7.20782e-09	0	0	0	0	0	3.83941e-08	2.0615e-07	0	0	1.12461e-08	2.54303e-08	3.04055e-09	4.23299e-08	1.10066e-08	3.7939e-09	4.90217e-08	5.22842e-09	1.0486e-07	1.78086e-08	4.43485e-09	9.83947e-08	0	0	0	0	0	9.2764e-08	0	0	9.37643e-09	5.63851e-08	0	0	0	0	0	0
OM-RGC.v1.006332166	Biota;	Bacteria;	Bacteroidetes	0	0	0	0	0	0	0	0	0	0	0	0	0	0	0	0	0	1.80431e-08	4.86495e-08	0	0	0	0	0	0	0	0	0	0	0	0	0	0	0	0	0	0	0	0	0	0	0	2.67093e-09	0	7.88661e-09	0
OM-RGC.v1.006336282	Biota;	Bacteria;	Verrucomicrobia;	Opitutae;	Puniceicoccales;	Puniceicoccaceae;	Coraliomargarita	1.8791e-08	0	0	3.10433e-08	9.93662e-08	0	0	0	1.14957e-09	0	0	0	1.00494e-08	1.03828e-08	0	0	0	0	0	0	0	0	0	0	0	0	0	0	1.58892e-09	0	0	0	0	0	1.97756e-09	0	0	0	0	0	0	0
OM-RGC.v1.006355595	Biota;	Bacteria;	Bacteroidetes	0	0	0	0	0	0	0	0	0	0	0	0	0	0	0	0	0	0	0	0	0	0	0	0	0	0	0	0	0	0	0	2.05713e-08	0	0	0	0	0	0	0	0	0	0	0	0	0	0
OM-RGC.v1.006366893	Biota;	Bacteria;	Bacteroidetes;	Cytophagia;	Cytophagales	0	0	0	0	0	4.08474e-09	0	3.65028e-09	0	0	0	0	4.48855e-08	0	0	3.28941e-09	0	0	0	1.09047e-08	0	0	1.05519e-08	0	0	0	0	0	2.22449e-09	0	1.38284e-09	0	0	0	0	0	0	0	0	0	0	0	0	0
OM-RGC.v1.006380373	Biota;	Bacteria;	Proteobacteria;	Alphaproteobacteria;	Rhodospirillales;	Rhodospirillaceae;	Thalassospira	0	0	0	0	0	1.53667e-09	0	0	0	3.60521e-08	0	2.20196e-08	0	0	0	0	0	0	0	0	0	0	0	0	0	0	0	0	0	0	2.53585e-09	0	0	0	0	1.43646e-09	0	0	0	0	0	0
OM-RGC.v1.006410049	Biota;	Bacteria;	Proteobacteria	0	0	0	0	0	0	0	0	0	0	0	5.31155e-08	0	0	0	0	1.1026e-08	0	0	0	0	0	0	7.69472e-09	3.13764e-09	0	1.36546e-09	0	0	0	2.19276e-09	0	0	0	1.01737e-09	0	0	3.22068e-08	0	0	0	0	0	0	0	2.2911e-09
OM-RGC.v1.006421980	Biota;	Bacteria;	Actinobacteria;	Propionibacteriales;	Propionibacteriaceae;	Propionibacterium	0	2.43436e-08	0	8.76385e-09	7.26397e-09	0	3.83188e-09	0	1.56841e-09	0	0	2.82931e-07	0	2.22573e-08	0	1.71239e-08	6.74723e-09	0	0	0	0	0	0	0	0	0	0	0	0	0	0	0	0	0	0	0	0	7.73907e-09	2.06595e-09	0	6.65912e-09	0	0
OM-RGC.v1.006432469	Biota;	Bacteria;	Proteobacteria;	Gammaproteobacteria;	Oceanospirillales;	Halomonadaceae;	Halomonas	3.55008e-09	2.07436e-07	0	1.75301e-08	6.7986e-09	4.02703e-09	8.11699e-08	1.58943e-08	1.07202e-07	6.80098e-07	6.93546e-08	0.000136903	6.90762e-08	4.01475e-09	0	5.18942e-09	5.84845e-08	1.35888e-08	0	9.24176e-10	1.44904e-08	1.53758e-09	5.1888e-09	2.98222e-08	5.30612e-08	2.57109e-09	1.74102e-08	2.28331e-08	1.39807e-08	8.58784e-09	1.07745e-08	1.47679e-08	3.40331e-08	6.18415e-09	1.91165e-08	1.13284e-08	2.8501e-08	1.07665e-07	9.83069e-09	3.01968e-08	5.92957e-07	4.05544e-09
OM-RGC.v1.006469414	Biota;	Bacteria;	Proteobacteria;	Alphaproteobacteria	0	0	0	0	0	0	0	0	0	0	0	0	0	0	0	0	0	0	0	0	0	0	0	0	0	0	0	0	0	0	0	0	0	0	0	0	0	0	0	0	0	0	0	0	0
OM-RGC.v1.006475327	Biota;	Bacteria;	Proteobacteria;	Alphaproteobacteria;	Rhodobacterales;	Rhodobacteraceae;	Roseobacter;	Roseobacter	litoralis	0	0	0	0	0	0	0	0	0	0	0	0	0	0	0	0	0	0	0	0	0	0	0	0	0	0	0	0	0	0	0	0	0	0	0	0	0	0	0	0
OM-RGC.v1.006482956	Biota;	Bacteria;	Verrucomicrobia;	Verrucomicrobiae;	Verrucomicrobiales	8.38332e-08	0	0	1.73451e-07	4.07558e-08	8.92864e-09	2.48644e-09	0	4.04102e-08	0	0	0	7.60835e-07	2.19048e-07	0	0	0	0	0	0	0	0	4.95599e-09	0	0	0	0	0	4.2016e-09	0	1.18225e-08	3.5249e-09	0	1.58163e-08	1.41761e-08	0	0	0	0	0	0	1.06798e-08	0	0
OM-RGC.v1.006498807	Biota;	Bacteria;	Proteobacteria;	Alphaproteobacteria;	Rhodobacterales;	Rhodobacteraceae;	Roseobacter	0	0	0	0	0	0	3.7648e-07	0	0	0	0	0	0	0	0	0	0	0	0	0	0	0	0	6.27378e-09	1.81987e-08	0	0	0	0	0	0	0	0	0	0	2.42958e-09	0	0	0	0	0	0
OM-RGC.v1.006502279	Biota;	Bacteria;	Verrucomicrobia;	Verrucomicrobiae;	Verrucomicrobiales	1.47522e-07	0	0	0	0	0	0	0	0	0	0	0	0	2.67591e-08	0	0	0	8.59545e-08	1.70055e-07	0	0	0	0	0	0	0	0	0	0	0	0	0	0	0	0	0	0	0	0	0	0	0	0	0
OM-RGC.v1.006538432	Biota;	Bacteria;	Proteobacteria;	Alphaproteobacteria;	Rhodobacterales;	Rhodobacteraceae;	Oceanibulbus	0	4.65664e-07	0	1.27183e-09	0	0	6.5416e-09	0	9.17547e-09	2.05239e-07	7.34759e-09	2.3262e-07	0	5.36908e-09	0	0	0	0	0	0	0	0	0	0	1.07293e-08	0	0	0	0	0	0	0	1.51936e-09	0	0	0	0	0	0	0	0	0
OM-RGC.v1.006583725	Biota;	Bacteria;	Proteobacteria;	Alphaproteobacteria;	Rhodobacterales;	Rhodobacteraceae;	Ruegeria;	Ruegeria	conchae	0	0	0	0	0	0	0	0	0	0	0	0	0	0	0	0	0	0	0	0	0	0	0	0	0	0	0	0	0	0	0	0	0	0	0	0	0	0	0	0
OM-RGC.v1.006584756	Biota;	Bacteria;	Proteobacteria;	Alphaproteobacteria;	Rhodobacterales;	Rhodobacteraceae;	Roseobacter;	Roseobacter	sp.	MED193	0	9.68273e-09	5.85279e-09	0	0	0	0	0	0	1.42407e-08	0	0	0	0	0	0	0	0	0	0	0	0	0	0	0	0	0	0	0	0	0	0	0	0	0	0	0	0	0
OM-RGC.v1.006584802	Biota;	Bacteria;	Proteobacteria;	Alphaproteobacteria;	Rhodobacterales;	Rhodobacteraceae;	Rhodobacteraceae	bacterium	HTCC2083	0	0	0	0	0	0	0	0	0	0	0	0	0	0	0	0	0	0	0	0	0	0	0	0	0	0	0	0	0	0	0	0	0	0	0	0	0	0	0	0
OM-RGC.v1.006585421	Biota;	Bacteria;	Proteobacteria;	Alphaproteobacteria;	Rhodobacterales;	Rhodobacteraceae;	Oceanibulbus;	Oceanibulbus	indolifex	0	1.63117e-08	0	0	0	0	0	0	0	1.87491e-08	0	0	0	0	0	0	0	0	0	0	0	0	0	0	0	0	0	0	0	0	0	0	0	0	0	0	0	0	0	0
OM-RGC.v1.006585597	Biota;	Bacteria;	Proteobacteria;	Alphaproteobacteria;	Rhodobacterales;	Rhodobacteraceae;	Ruegeria;	Ruegeria	sp.	R11	0	0	0	0	0	0	0	0	0	0	0	0	0	0	0	0	0	0	0	0	0	0	0	0	0	0	0	0	0	0	0	0	0	0	1.19158e-09	0	0	0	0
OM-RGC.v1.006585951	Biota;	Bacteria;	Proteobacteria;	Alphaproteobacteria;	Rhodobacterales;	Rhodobacteraceae;	Ruegeria;	Ruegeria	lacuscaerulensis	0	0	0	0	0	0	0	0	0	3.50652e-09	0	5.51784e-09	0	0	0	0	0	0	0	0	0	0	0	0	0	0	0	0	0	0	0	1.00104e-09	0	0	0	0	0	0	0	0
OM-RGC.v1.006588260	Biota;	Bacteria;	Verrucomicrobia;	Verrucomicrobiae;	Verrucomicrobiales	2.70532e-08	0	0	0	0	0	0	0	0	0	0	0	0	1.69368e-08	2.41355e-08	5.96254e-08	4.06323e-09	2.02602e-08	0	2.04126e-09	6.04156e-10	2.9856e-09	0	0	0	0	2.00778e-09	2.45021e-09	0	2.21205e-09	0	0	4.39351e-09	3.28118e-09	0	0	0	0	1.29662e-08	1.938e-08	0	0	1.90821e-08	0
OM-RGC.v1.006588965	Biota;	Bacteria;	Verrucomicrobia;	Verrucomicrobiae;	Verrucomicrobiales	1.57359e-07	0	0	0	0	0	0	0	0	0	0	0	0	9.42352e-08	0	0	0	1.42219e-07	8.67639e-08	0	0	0	0	0	0	0	0	0	0	0	0	0	0	0	0	0	0	0	0	0	0	0	0	0
OM-RGC.v1.006596202	Biota;	Bacteria;	Verrucomicrobia;	Verrucomicrobiae;	Verrucomicrobiales	6.19067e-08	0	0	0	0	1.57986e-08	3.70732e-07	1.31341e-08	6.15274e-08	0	0	0	0	0	2.54933e-07	5.87954e-07	0	9.13696e-09	4.00737e-08	3.18189e-07	2.36593e-07	5.44394e-07	2.36944e-07	2.8691e-08	8.68208e-09	4.61328e-07	1.66913e-07	1.63732e-07	1.31938e-08	8.6491e-09	5.43728e-08	1.56252e-07	1.24845e-07	2.67466e-08	6.72946e-08	2.73429e-08	4.97831e-09	4.18253e-08	2.80413e-07	2.35662e-07	2.23839e-08	7.03848e-08	5.59364e-07	0
OM-RGC.v1.006596544	Biota;	Bacteria;	Verrucomicrobia;	Verrucomicrobiae;	Verrucomicrobiales	1.28503e-09	0	0	0	0	0	0	0	0	0	0	0	0	0	0	0	0	0	6.67895e-09	0	0	0	0	0	0	0	0	0	0	0	0	0	0	0	0	0	0	0	0	0	0	0	1.55648e-08	4.0907e-09
OM-RGC.v1.006615539	Biota;	Bacteria;	Verrucomicrobia;	Verrucomicrobiae;	Verrucomicrobiales	0	0	0	0	0	4.12966e-09	9.16745e-09	1.08631e-08	3.69141e-09	0	0	0	0	0	9.30116e-09	3.84516e-08	4.06323e-09	0	0	3.12313e-08	1.03337e-07	3.33939e-07	2.6033e-08	2.92041e-09	2.17052e-09	6.40053e-08	4.41711e-09	1.55137e-07	0	0	8.49928e-09	0	0	0	3.89649e-08	0	0	9.51227e-09	3.48546e-08	2.07252e-08	0	0	0	0
OM-RGC.v1.006638856	Biota;	Bacteria;	Proteobacteria;	Alphaproteobacteria;	Rhodobacterales;	Rhodobacteraceae;	Ruegeria;	Ruegeria	sp.	TM1040	0	0	0	0	0	0	0	0	0	0	0	0	0	0	0	0	0	0	0	0	0	0	0	0	0	0	0	0	0	0	3.2184e-09	0	0	0	1.1336e-09	0	0	0	0
OM-RGC.v1.006639345	Biota;	Bacteria;	Proteobacteria;	Alphaproteobacteria;	Rhodobacterales;	Rhodobacteraceae;	Roseobacter;	Roseobacter	sp.	AzwK-3b	0	0	0	0	0	0	0	0	0	0	0	0	0	0	0	0	0	0	0	0	0	0	0	0	0	0	0	0	0	0	0	0	0	0	0	0	0	0	0
OM-RGC.v1.006640209	Biota;	Bacteria;	Proteobacteria;	Alphaproteobacteria;	Rhodobacterales;	Rhodobacteraceae;	Ruegeria;	Silicibacter	sp.	TrichCH4B	8.00323e-09	0	0	0	0	0	1.88711e-08	5.60187e-09	0	9.34029e-08	0	1.98508e-07	3.21625e-08	1.98799e-08	0	0	0	4.95046e-09	0	0	4.75445e-09	0	0	0	2.56697e-08	0	0	0	0	0	0	0	1.14321e-08	0	0	3.96099e-09	0	0	0
OM-RGC.v1.006647558	Biota;	Bacteria;	Proteobacteria;	Alphaproteobacteria	3.75677e-08	0	0	2.46757e-08	6.36607e-08	4.34279e-08	6.19441e-07	3.74418e-08	2.65144e-07	0	0	0	1.20935e-08	0	3.10659e-07	3.07479e-07	0	3.39686e-08	2.31704e-08	2.01469e-07	2.47217e-07	1.6567e-07	2.27977e-07	1.57382e-07	9.64129e-08	1.90496e-07	1.23432e-07	2.13605e-07	5.11417e-08	1.29825e-08	1.1924e-07	2.49759e-07	6.8478e-08	3.03986e-07	1.86597e-07	1.34219e-08	0	3.20823e-08	2.37327e-07	1.82634e-07	0	1.98677e-07	6.24892e-08	0	7.46135e-08
OM-RGC.v1.006675100	Biota;	Bacteria;	Proteobacteria;	Alphaproteobacteria	0	0	0	0	0	0	3.15369e-08	0	9.0241e-09	0	0	0	0	0	0	0	0	0	0	0	0	0	0	0	7.18375e-08	0	0	0	0	0	0	0	0	0	0	0	0	0	0	0	0	0	2.72296e-09	0	0
OM-RGC.v1.006692433	Biota;	Bacteria;	Proteobacteria;	Gammaproteobacteria;	Salinisphaerales;	Salinisphaeraceae;	Salinisphaera;	Salinisphaera	shabanensis	0	0	0	0	0	0	8.47988e-09	0	0	0	0	0	0	0	0	0	2.71344e-08	0	0	0	0	4.07359e-09	0	0	0	0	0	0	0	0	3.52444e-09	0	0	0	0	0	0	4.84471e-08	0	0
OM-RGC.v1.006694965	Biota;	Bacteria;	Verrucomicrobia;	Opitutae;	Puniceicoccales;	Puniceicoccaceae;	Coraliomargarita	4.26594e-08	0	0	1.74768e-07	2.98476e-07	0	0	0	1.55203e-09	0	0	0	2.16697e-08	0	0	0	0	0	0	0	1.41448e-09	0	0	0	0	0	0	4.99623e-09	0	0	1.43718e-09	0	0	0	1.26546e-09	0	0	0	0	0	0	0
OM-RGC.v1.006696941	Biota;	Bacteria;	Planctomycetes;	Planctomycetia;	Planctomycetales;	Planctomycetaceae;	Rhodopirellula	2.22374e-09	0	0	0	0	0	0	0	0	0	0	0	0	2.1798e-09	0	0	0	0	0	0	0	0	0	0	0	0	0	0	0	0	0	0	0	0	0	0	0	0	0	0	0	0
OM-RGC.v1.006697101	Biota;	Bacteria;	Proteobacteria;	Alphaproteobacteria	4.20921e-08	0	0	3.08809e-07	3.27006e-08	0	0	0	0	0	0	0	3.98425e-08	4.19751e-08	0	0	0	1.27336e-08	3.3895e-08	0	0	0	0	0	0	0	0	0	0	0	0	0	0	0	0	0	0	0	0	0	0	0	0	0	0
OM-RGC.v1.006697878	Biota;	Bacteria;	Planctomycetes;	Planctomycetia;	Planctomycetales;	Planctomycetaceae;	Rhodopirellula	0	0	0	0	0	0	0	0	0	0	0	0	0	0	0	0	0	0	0	0	0	0	0	0	0	0	0	0	0	0	0	0	0	0	0	0	0	0	0	0	0	0
OM-RGC.v1.006704631	Biota;	Bacteria;	Firmicutes	0	0	0	0	0	8.48224e-08	6.59665e-07	3.72151e-07	5.77072e-08	0	0	0	0	0	6.28348e-07	5.66354e-07	2.52723e-09	3.62016e-08	3.26699e-09	3.21099e-07	1.16744e-06	4.18919e-07	5.8092e-07	9.55123e-07	4.91266e-07	7.34174e-08	1.38474e-06	4.99355e-07	1.05113e-06	7.04191e-08	7.01683e-07	9.54893e-08	6.63095e-08	2.16334e-07	1.84839e-07	2.33499e-07	0	5.06737e-08	5.00095e-07	3.88885e-07	0	7.04967e-07	1.7106e-07	0	3.98643e-07	0
OM-RGC.v1.006705426	Biota;	Bacteria;	Proteobacteria;	Alphaproteobacteria;	Rhodobacterales;	Rhodobacteraceae;	Roseovarius	0	3.26413e-08	0	0	0	0	0	0	0	0	0	3.83181e-08	0	0	0	0	0	0	0	0	0	0	0	0	0	0	0	0	0	0	0	0	1.69214e-09	0	0	0	0	0	0	0	0	2.06074e-09
OM-RGC.v1.006705480	Biota;	Bacteria;	Proteobacteria;	Alphaproteobacteria	4.06456e-07	0	0	0	3.92968e-09	1.55605e-08	9.54331e-08	7.27654e-09	3.72486e-08	1.45967e-08	0	0	3.20541e-08	9.43461e-08	0	6.22871e-09	2.39929e-08	2.52211e-09	0	2.96444e-08	0	0	5.2733e-09	1.47687e-07	2.03597e-07	3.69977e-09	2.14885e-08	3.19452e-09	8.07699e-08	1.10878e-08	1.90256e-08	1.70081e-08	1.68763e-08	1.07283e-08	1.59115e-07	1.373e-08	1.82407e-08	5.6411e-08	7.82755e-10	8.75025e-09	4.88903e-08	7.16634e-08	1.02026e-07	2.1929e-07	4.37201e-08
OM-RGC.v1.006705535	Biota;	Bacteria;	Proteobacteria;	Gammaproteobacteria;	Oceanospirillales;	Halomonadaceae;	Halomonas	0	7.32549e-08	0	0	0	0	0	0	0	5.47809e-07	1.19973e-08	2.60113e-07	0	0	0	0	0	0	0	0	0	0	0	0	2.18466e-09	0	0	0	0	0	0	0	0	0	0	0	0	0	0	0	0	0
OM-RGC.v1.006706752	Biota;	Bacteria;	Verrucomicrobia;	Opitutae;	Puniceicoccales;	Puniceicoccaceae;	Coraliomargarita	2.5641e-09	0	0	1.50695e-08	7.21161e-09	1.98236e-09	1.59355e-09	0	6.72545e-09	0	0	0	1.74841e-08	6.93064e-09	0	0	0	0	9.98945e-09	9.74449e-09	2.55134e-09	0	0	0	0	0	0	3.3223e-09	0	0	1.30031e-09	0	0	3.38262e-09	2.1575e-09	0	0	1.4193e-09	0	0	0	1.90303e-09
OM-RGC.v1.006708816	Biota;	Bacteria;	Proteobacteria	0	0	0	0	0	0	6.45375e-07	6.09553e-09	2.35156e-09	0	0	0	0	0	4.14446e-08	1.21437e-07	0	1.21184e-08	8.73291e-09	5.87018e-09	5.02337e-09	1.32222e-08	0	3.89276e-09	3.77857e-08	0	5.9054e-09	0	0	4.70005e-08	0	0	0	0	0	1.48081e-08	0	0	3.6021e-08	2.90589e-07	0	0	0	0	0	0
OM-RGC.v1.006709624	Biota;	Bacteria;	Firmicutes;	Bacilli;	Lactobacillales	0	0	0	0	0	2.17065e-08	3.69626e-07	8.40993e-08	5.31217e-08	0	0	0	0	0	2.08419e-08	7.93554e-08	2.05534e-09	0	0	3.86111e-08	3.39518e-08	2.98952e-08	5.42995e-08	9.82392e-08	5.63066e-07	8.23199e-09	1.15948e-07	1.3975e-08	3.91158e-08	1.00376e-08	1.28396e-08	5.72321e-08	3.7516e-07	3.009e-08	3.83786e-09	4.66787e-08	0	1.58408e-08	5.92308e-08	3.25941e-08	0	1.14249e-07	5.64346e-08	0
OM-RGC.v1.006717253	Biota;	Bacteria;	Proteobacteria;	Gammaproteobacteria;	Oceanospirillales;	Alcanivoracaceae;	Alcanivorax	0	0	0	0	0	0	0	0	0	9.35055e-07	0	0	0	0	0	0	0	0	0	0	0	5.85984e-09	0	0	0	0	0	0	7.3596e-09	0	0	4.17512e-09	0	0	1.24471e-09	4.78008e-09	0	3.22349e-09	0	0	0	0
OM-RGC.v1.006719942	Biota;	Bacteria;	Planctomycetes;	Planctomycetia;	Planctomycetales;	Planctomycetaceae;	Rhodopirellula	2.56251e-07	0	0	0	0	0	0	0	0	0	0	0	2.29412e-08	4.83356e-07	0	0	0	3.41408e-08	1.25025e-08	0	0	0	0	0	0	0	0	0	0	0	0	0	0	0	0	0	0	0	0	0	0	0
OM-RGC.v1.006720809	Biota;	Bacteria;	Verrucomicrobia;	Opitutae;	Puniceicoccales;	Puniceicoccaceae;	Coraliomargarita	1.51464e-08	0	0	3.1027e-08	2.43554e-08	0	0	1.61913e-09	1.15226e-09	0	0	0	2.46367e-09	2.43131e-09	0	0	0	0	0	0	0	0	1.17488e-09	0	0	0	0	0	1.46263e-09	0	1.14062e-09	0	0	1.56121e-09	9.54278e-10	0	0	0	0	0	0	0
OM-RGC.v1.006725063	Biota;	Bacteria;	Verrucomicrobia;	Opitutae;	Puniceicoccales;	Puniceicoccaceae;	Coraliomargarita	0	0	0	0	0	0	0	0	0	0	0	0	0	0	0	0	0	0	0	0	0	0	0	0	0	0	0	0	0	0	0	0	0	0	0	0	0	0	0	0	0	0
OM-RGC.v1.006727956	Biota;	Bacteria;	Firmicutes;	Bacilli;	Lactobacillales	0	0	0	0	0	0	1.11291e-08	1.02862e-09	0	0	0	0	0	0	0	0	0	0	0	0	1.76259e-09	4.41742e-09	3.123e-08	0	3.60357e-08	0	2.89656e-09	0	2.27134e-09	2.20419e-09	3.84389e-09	1.38746e-07	2.66343e-08	0	0	1.9934e-09	0	0	0	0	0	0	0	0
OM-RGC.v1.006741627	Biota;	Bacteria;	Proteobacteria;	Alphaproteobacteria	0	0	0	0	0	0	0	0	0	0	0	0	0	0	0	0	0	0	0	0	0	0	0	0	0	0	0	0	0	0	0	0	0	0	0	0	0	0	0	0	0	0	0	0	0
OM-RGC.v1.006746803	Biota;	Bacteria;	Proteobacteria;	Gammaproteobacteria;	Oceanospirillales;	Alcanivoracaceae;	Alcanivorax;	Alcanivorax	dieselolei	0	0	0	0	0	0	0	0	0	0	0	0	0	0	0	0	0	0	0	0	0	0	0	0	0	0	0	0	0	0	0	0	0	0	0	0	0	0	0	0
OM-RGC.v1.006752374	Biota;	Bacteria;	Bacteroidetes	0	0	0	0	0	0	0	0	0	0	0	0	0	0	0	0	0	0	0	0	0	0	0	0	0	0	0	0	0	0	0	0	0	0	0	0	0	0	0	0	0	0	0	0	0	0
OM-RGC.v1.006760180	Biota;	Bacteria;	Actinobacteria;	Actinomycetales	0	0	0	0	0	0	0	0	0	0	0	0	0	0	0	0	7.00678e-09	0	0	0	0	0	0	0	0	0	0	0	0	0	0	0	0	0	0	0	0	3.64431e-09	0	0	4.55683e-08	0	0	2.24599e-07	0
OM-RGC.v1.006777995	Biota;	Bacteria;	Proteobacteria;	Alphaproteobacteria;	Rhodobacterales;	Rhodobacteraceae;	Labrenzia	7.39873e-09	0	0	0	0	2.21339e-08	2.40355e-07	2.52262e-09	9.77905e-08	0	0	0	0	9.25236e-09	8.7582e-08	8.24694e-08	0	1.08312e-08	3.59283e-09	0	5.33157e-09	8.07985e-09	4.989e-09	1.84514e-08	1.87645e-08	0	2.52532e-08	5.02538e-09	0	5.36989e-08	0	0	0	0	0	2.58764e-08	0	0	6.70515e-08	2.42777e-07	0	0
OM-RGC.v1.006782917	Biota;	Bacteria;	Bacteroidetes	0	0	0	0	0	0	0	0	0	0	0	0	0	0	0	0	0	0	0	0	0	0	1.16364e-08	0	0	0	0	0	0	0	0	8.74018e-08	0	0	0	0	0	0	0	0	0	4.11386e-09	0	0	0	0
OM-RGC.v1.006803860	Biota;	Bacteria;	Proteobacteria;	Gammaproteobacteria;	Alteromonadales;	Shewanellaceae;	Shewanella;	Shewanella	violacea	0	0	0	0	0	0	0	0	0	0	0	0	0	0	0	0	0	0	0	0	0	0	0	0	0	0	0	1.30762e-09	0	0	0	0	0	0	0	0	0	0	6.71086e-10	0
OM-RGC.v1.006807088	Biota;	Bacteria;	Planctomycetes;	Planctomycetia;	Planctomycetales;	Planctomycetaceae;	Planctomyces	0	0	0	0	0	0	0	0	0	0	0	0	0	0	0	0	0	0	0	0	0	0	5.19788e-09	0	0	0	0	0	0	0	0	0	0	0	0	0	0	0	0	0	0	0
OM-RGC.v1.006808782	Biota;	Bacteria;	Actinobacteria;	Actinomycetales	0	0	0	0	0	0	0	0	0	0	0	0	0	0	0	0	2.06882e-09	0	0	0	0	0	0	0	0	0	0	0	0	0	0	0	0	0	0	0	0	0	0	0	6.26113e-09	0	0	1.70682e-08	0
OM-RGC.v1.006816022	Biota;	Bacteria;	Proteobacteria	0	0	0	0	0	0	0	0	0	0	0	0	8.3194e-09	2.2616e-08	0	2.03646e-09	5.24098e-07	7.57984e-08	4.64804e-08	0	0	0	0	0	0	0	0	0	0	0	0	0	0	0	0	0	0	2.15259e-08	0	0	3.5292e-07	0	0	3.46135e-08	1.47366e-08	7.60378e-07
OM-RGC.v1.006816023	Biota;	Bacteria;	Actinobacteria;	Actinomycetales	0	0	0	0	0	0	0	0	0	0	0	0	0	0	0	0	2.40025e-08	0	0	0	0	0	0	0	0	0	0	0	0	0	0	0	0	0	0	0	0	2.03394e-09	0	0	1.31808e-07	0	0	1.70368e-07	0
OM-RGC.v1.006832989	Biota;	Bacteria;	Proteobacteria;	Alphaproteobacteria	0	0	0	0	0	0	0	0	0	0	0	0	0	0	0	0	0	0	0	0	0	0	0	0	0	0	0	0	0	0	0	0	0	0	0	0	0	1.21068e-09	0	0	1.41257e-08	0	0	0	0
OM-RGC.v1.006833092	Biota;	Bacteria;	Proteobacteria;	Gammaproteobacteria;	Salinisphaerales;	Salinisphaeraceae;	Salinisphaera	0	0	0	0	0	0	0	0	0	0	0	0	0	0	0	3.82122e-09	0	0	0	0	0	0	0	0	0	0	0	0	0	0	0	0	0	0	0	0	0	0	0	0	2.26011e-08	0
OM-RGC.v1.006835797	Biota;	Bacteria;	Verrucomicrobia;	Opitutae;	Puniceicoccales;	Puniceicoccaceae;	Coraliomargarita	4.45379e-09	0	0	0	0	0	0	0	0	0	0	0	0	0	0	0	0	0	0	0	1.35722e-09	0	0	0	0	0	0	0	0	0	0	0	0	0	0	0	0	0	0	0	0	0
OM-RGC.v1.006836284	Biota;	Bacteria;	Actinobacteria;	Actinomycetales	0	0	0	0	0	0	0	0	0	0	0	0	0	0	0	0	0	0	0	0	0	0	0	0	0	0	0	0	0	0	0	0	0	0	0	0	0	0	0	0	0	0	0	0	0
OM-RGC.v1.006857955	Biota;	Bacteria;	Proteobacteria;	Alphaproteobacteria;	Rhodobacterales;	Rhodobacteraceae;	Pseudooceanicola;	Pseudooceanicola	batsensis	0	0	0	0	0	0	0	0	0	0	0	0	0	0	0	0	0	0	0	0	0	0	0	0	0	0	0	0	0	0	0	0	0	0	0	0	0	0	0	0
OM-RGC.v1.006863256	Biota;	Bacteria;	Proteobacteria	0	0	0	0	0	0	0	0	0	0	0	0	0	0	0	0	0	5.08779e-08	2.39194e-08	0	0	0	0	0	0	0	0	0	0	0	0	0	0	0	0	0	0	0	0	0	0	0	0	0	0	0
OM-RGC.v1.006863455	Biota;	Bacteria;	Proteobacteria;	Alphaproteobacteria;	Rhodobacterales;	Rhodobacteraceae	4.23929e-09	0	0	0	0	0	0	0	0	0	0	0	1.29482e-08	2.60065e-07	0	0	0	2.08109e-09	8.24808e-09	0	0	0	0	0	0	0	0	0	0	0	0	0	0	0	0	0	0	0	0	0	0	0	0
OM-RGC.v1.006874401	Biota;	Bacteria;	Proteobacteria;	Alphaproteobacteria;	Rhodobacterales;	Rhodobacteraceae;	Labrenzia	0	0	0	0	0	3.8606e-07	2.29971e-07	7.87543e-07	1.34427e-06	0	0	0	4.35797e-08	6.63779e-08	8.97454e-08	2.09068e-07	0	0	1.02784e-08	4.08506e-07	4.77551e-07	5.53469e-07	3.1574e-07	4.97093e-07	5.76318e-09	5.3242e-09	2.79136e-08	1.83239e-08	2.20153e-08	0	7.16928e-08	0	0	0	9.17605e-08	0	0	3.74845e-08	9.84363e-08	2.48729e-07	0	1.22104e-08
OM-RGC.v1.006874745	Biota;	Bacteria;	Proteobacteria	0	0	0	0	0	0	0	0	0	0	0	0	0	0	0	0	0	0	0	0	6.46133e-09	5.30314e-08	1.54173e-07	0	0	0	0	0	0	0	0	8.42021e-07	5.85449e-08	3.66867e-09	0	0	0	3.11683e-08	0	0	0	0	0	0	0	0
OM-RGC.v1.006885746	Biota;	Bacteria;	Proteobacteria	2.70169e-08	0	0	0	0	0	0	0	0	0	0	0	0	3.39792e-08	0	0	0	1.4257e-08	0	0	0	0	0	0	0	0	0	0	0	0	0	0	2.23289e-09	0	0	0	0	0	0	0	0	0	0	0	1.14452e-08	0
OM-RGC.v1.006902272	Biota;	Bacteria;	Firmicutes;	Clostridia;	Thermoanaerobacterales	0	0	0	0	0	0	0	0	0	0	0	0	0	0	0	0	0	0	0	0	0	0	0	0	0	0	0	0	0	0	0	0	0	0	0	0	0	0	0	0	0	0	0	0
OM-RGC.v1.006903649	Biota;	Bacteria;	Proteobacteria	0	0	0	0	0	0	0	0	0	0	0	0	1.05405e-08	5.70083e-09	0	0	0	1.86987e-08	3.24213e-08	0	0	0	0	0	0	0	0	0	0	0	0	0	0	0	0	0	0	0	0	0	0	0	0	0	0	0
OM-RGC.v1.006912458	Biota;	Bacteria;	Proteobacteria;	Alphaproteobacteria;	Rhodobacterales;	Rhodobacteraceae	0	0	0	0	0	0	0	0	0	0	0	0	0	0	0	3.92562e-09	0	0	0	0	0	0	0	0	0	0	0	2.55503e-09	0	0	0	0	0	0	0	0	0	0	0	0	0	0	0
OM-RGC.v1.006913878	Biota;	Bacteria;	Proteobacteria;	Gammaproteobacteria;	Oceanospirillales;	Marinomonas;	Marinomonas	sp.	MED121	0	0	0	0	0	0	0	0	0	0	0	0	0	0	0	0	0	0	0	0	0	0	0	0	0	0	0	0	0	0	0	0	0	0	0	0	0	0	0	0
OM-RGC.v1.006914263	Biota;	Bacteria;	Proteobacteria;	Alphaproteobacteria;	Rhodobacterales;	Rhodobacteraceae;	Labrenzia;	Labrenzia	aggregata	0	0	0	0	0	0	0	0	0	3.61221e-09	0	0	0	0	0	0	0	0	0	0	0	0	0	0	0	0	0	0	0	0	3.20222e-09	0	0	0	0	0	0	0	0	0
OM-RGC.v1.006945815	Biota;	Bacteria;	Proteobacteria;	Alphaproteobacteria	0	0	0	0	0	0	0	0	0	0	0	0	0	0	0	0	0	0	0	0	0	0	0	0	0	0	0	0	0	0	0	0	0	0	0	0	0	0	0	0	0	0	0	0	0
OM-RGC.v1.006950334	Biota;	Bacteria;	Verrucomicrobia;	Verrucomicrobiae;	Verrucomicrobiales	0	0	0	0	0	0	1.12761e-07	0	0	0	0	0	0	0	3.46181e-09	1.71132e-08	0	0	0	0	0	7.45956e-09	0	0	1.88599e-07	0	0	0	0	0	0	0	0	0	0	4.36917e-09	0	0	2.97048e-09	2.41332e-08	0	0	1.4362e-07	0
OM-RGC.v1.006953857	Biota;	Bacteria;	Verrucomicrobia;	Verrucomicrobiae;	Verrucomicrobiales	0	0	0	0	0	0	2.43816e-07	0	0	0	0	0	0	0	1.19952e-08	0	0	0	0	0	0	0	0	0	1.11793e-07	0	0	0	0	1.96259e-09	0	0	0	0	0	0	0	0	2.88396e-09	0	0	0	0	0
OM-RGC.v1.006959728	Biota;	Bacteria;	Proteobacteria	0	0	0	0	0	0	0	0	0	0	0	0	0	0	0	0	0	1.93214e-09	0	0	0	0	0	0	0	0	2.27504e-09	0	0	0	0	3.9408e-09	0	0	0	0	0	0	0	0	0	0	0	0	8.17292e-09	0
OM-RGC.v1.006971980	Biota;	Bacteria;	Proteobacteria;	Gammaproteobacteria;	Vibrionales;	Vibrionaceae;	Vibrio;	Vibrio	caribbeanicus	0	0	0	5.53706e-09	0	0	0	0	0	0	0	0	5.48625e-08	3.73759e-08	6.7159e-09	4.39923e-09	0	0	0	0	0	0	0	0	0	8.55153e-09	3.86757e-09	0	0	0	4.57649e-09	4.29703e-09	0	0	0	0	0	0	4.38362e-09	4.36937e-09
OM-RGC.v1.006972208	Biota;	Bacteria;	Proteobacteria	6.3134e-08	0	0	8.80252e-08	8.26275e-07	0	0	0	0	0	0	0	0	0	0	0	0	0	0	0	0	0	0	0	0	0	0	0	0	0	0	0	0	0	0	0	0	0	0	0	0	0	0	0	0	0
OM-RGC.v1.006973348	Biota;	Bacteria;	Proteobacteria	0	0	0	0	0	0	0	0	0	0	0	0	0	0	0	0	0	0	0	0	0	0	0	0	0	0	0	0	0	0	0	0	0	0	0	0	0	0	0	0	0	0	0	0	0	0
OM-RGC.v1.006981174	Biota;	Bacteria;	Actinobacteria;	Actinomycetales	0	0	0	0	0	0	0	0	0	0	0	0	0	0	0	0	3.51099e-07	0	0	0	0	0	0	0	0	0	0	0	0	0	0	0	0	0	0	0	9.45974e-09	3.98676e-07	0	0	4.80148e-07	0	0	1.49314e-06	0
OM-RGC.v1.006989089	Biota;	Bacteria;	Bacteroidetes;	Cytophagia;	Cytophagales	0	0	0	0	0	0	0	0	0	0	0	0	0	0	0	0	0	0	0	5.96737e-09	0	0	0	0	0	0	0	0	4.48179e-08	2.02793e-08	0	5.58453e-09	1.07797e-09	1.07513e-07	0	3.30841e-09	0	0	0	5.19944e-09	3.89424e-09	0	0	0
OM-RGC.v1.007003238	Biota;	Bacteria;	Firmicutes;	Clostridia;	Thermoanaerobacterales	0	0	0	0	0	0	0	0	0	0	0	0	0	0	0	0	0	0	0	0	0	0	0	0	0	0	0	0	0	0	0	0	0	0	0	0	0	0	0	0	0	0	0	0
OM-RGC.v1.007027805	Biota;	Bacteria;	Proteobacteria;	Alphaproteobacteria;	Rhodobacterales;	Rhodobacteraceae;	Sagittula;	Sagittula	stellata	0	0	0	0	0	0	0	0	0	0	0	0	0	0	0	0	0	0	0	0	0	0	0	0	0	0	0	0	0	0	0	0	0	0	0	0	0	0	0	0
OM-RGC.v1.007031576	Biota;	Bacteria;	Verrucomicrobia;	Verrucomicrobiae;	Verrucomicrobiales	5.76003e-08	0	0	0	0	1.06529e-09	0	0	1.76764e-08	0	0	0	1.77786e-08	1.15723e-08	0	0	0	0	0	0	0	0	0	0	0	0	0	0	4.61744e-09	0	0	0	0	5.98145e-09	6.63325e-09	0	0	0	0	0	0	1.58709e-09	0	0
OM-RGC.v1.007034493	Biota;	Bacteria;	Proteobacteria	0	0	0	0	0	0	0	0	0	0	0	0	0	0	0	0	0	0	0	0	0	0	0	0	0	0	0	0	0	0	0	0	0	0	0	0	0	0	0	0	0	0	0	0	0	0
OM-RGC.v1.007036547	Biota;	Bacteria;	Proteobacteria;	Gammaproteobacteria;	Oceanospirillales;	Halomonadaceae;	Halomonas	0	0	0	0	0	0	0	0	0	0	0	4.11755e-08	0	0	0	0	2.07064e-08	0	0	0	0	0	0	0	0	0	0	0	0	0	0	3.18255e-09	0	0	0	1.01657e-09	0	0	0	0	4.90912e-08	8.66465e-09
OM-RGC.v1.007053551	Biota;	Bacteria;	Proteobacteria;	Alphaproteobacteria	1.92253e-07	0	0	3.35629e-07	2.91043e-07	0	0	0	0	0	0	0	0	9.97611e-09	0	0	0	0	0	0	0	0	0	0	0	0	0	0	0	0	0	0	0	0	0	0	0	0	0	0	0	0	0	0	0
OM-RGC.v1.007056419	Biota;	Bacteria;	Verrucomicrobia;	Verrucomicrobiae;	Verrucomicrobiales	3.49467e-09	0	0	0	0	0	0	0	0	0	0	0	0	0	0	0	0	0	1.1342e-08	0	0	0	0	0	0	0	0	0	0	0	0	0	0	0	0	0	0	0	0	0	0	0	0	0
OM-RGC.v1.007058300	Biota;	Bacteria;	Bacteroidetes;	Flavobacteriia	0	3.6437e-08	5.65105e-09	0	0	0	0	0	0	0	0	0	0	0	0	0	0	0	0	0	0	0	0	0	0	0	0	0	0	0	0	0	0	0	0	0	0	0	0	0	0	0	0	0	0
OM-RGC.v1.007061445	Biota;	Bacteria;	Proteobacteria	4.53612e-09	0	0	8.3329e-09	0	0	0	0	0	0	0	0	0	0	0	0	0	0	0	0	0	0	0	0	0	0	0	0	0	0	0	0	0	0	0	0	0	0	0	0	0	0	0	0	0	0
OM-RGC.v1.007064128	Biota;	Bacteria;	Verrucomicrobia;	Verrucomicrobiae;	Verrucomicrobiales	8.54689e-08	0	0	0	0	1.61968e-08	2.91604e-07	1.50219e-07	3.78592e-08	0	0	0	0	2.13954e-07	2.43431e-07	2.43109e-07	0	1.56069e-08	8.28542e-08	9.21678e-08	1.70029e-07	1.86262e-07	1.26648e-07	1.43068e-07	5.88883e-09	1.43123e-07	4.58871e-08	2.57146e-07	2.48395e-08	8.35669e-09	1.53912e-08	3.05144e-08	4.18697e-08	0	4.43275e-09	9.18229e-08	0	1.14948e-08	2.5149e-07	7.01452e-07	0	3.88194e-09	8.12999e-08	0
OM-RGC.v1.007083827	Biota;	Bacteria;	Proteobacteria;	Gammaproteobacteria;	Oceanospirillales;	Halomonadaceae;	Chromohalobacter;	Chromohalobacter	salexigens	0	0	0	0	0	0	0	0	0	0	0	0	0	0	0	1.11291e-09	1.52731e-08	0	0	0	0	0	0	0	0	0	2.42757e-09	0	1.16028e-09	0	0	0	0	0	5.45894e-09	0	0	3.68031e-09	0	0
OM-RGC.v1.007110739	Biota;	Bacteria;	Verrucomicrobia;	Verrucomicrobiae;	Verrucomicrobiales	3.54347e-08	0	0	1.11061e-07	6.93908e-08	0	0	0	0	0	0	0	0	3.50614e-08	0	0	0	0	0	0	0	0	0	0	0	0	0	0	0	0	0	0	0	0	0	0	0	0	0	0	0	0	0	0
OM-RGC.v1.007120188	Biota;	Bacteria;	Proteobacteria	0	0	0	0	0	0	0	0	0	0	0	0	0	0	0	0	0	0	0	0	0	0	4.50162e-09	0	0	0	0	0	0	0	0	0	0	0	0	0	0	0	0	0	0	0	0	0	0	0
OM-RGC.v1.007149942	Biota;	Bacteria;	Proteobacteria;	Gammaproteobacteria;	Alteromonadales;	Alteromonadaceae;	Glaciecola	0	0	0	0	0	0	0	0	0	0	0	0	0	0	0	0	0	0	0	0	0	0	0	0	0	0	0	0	0	0	0	0	0	0	0	0	0	0	6.99948e-09	0	0	0
OM-RGC.v1.007151406	Biota;	Bacteria;	Actinobacteria;	Actinomycetales	0	0	0	0	0	0	0	0	0	0	0	0	0	0	0	0	3.3593e-09	0	0	0	0	0	0	0	0	0	0	0	0	0	0	0	0	9.24797e-10	0	0	0	0	0	0	0	1.03635e-09	1.03897e-08	0	0
OM-RGC.v1.007151483	Biota;	Bacteria;	Proteobacteria;	Gammaproteobacteria;	Alteromonadales;	Alteromonadaceae;	Glaciecola	0	0	0	0	0	5.02558e-07	2.03547e-07	1.92726e-07	4.7605e-07	0	0	0	0	0	7.96693e-08	8.25678e-08	0	1.02952e-08	1.21059e-08	5.5541e-08	2.89107e-08	1.37611e-08	5.55467e-09	9.21737e-08	8.97245e-09	0	0	0	0	0	0	0	0	0	0	0	0	3.90252e-09	2.3004e-07	1.46968e-07	0	0
OM-RGC.v1.007152119	Biota;	Bacteria;	Actinobacteria;	Actinomycetales	0	0	0	0	0	0	0	0	0	0	0	0	0	0	0	0	6.00867e-07	0	0	0	0	0	0	0	0	0	0	0	0	0	0	0	0	0	0	0	2.58684e-08	8.50618e-07	0	0	8.17824e-07	0	0	1.41583e-06	0
OM-RGC.v1.007154537	Biota;	Bacteria;	Proteobacteria;	Gammaproteobacteria;	Oceanospirillales;	Halomonadaceae;	Halomonas	0	4.60479e-07	0	0	0	6.06244e-09	2.55984e-09	0	0	4.32552e-08	0	6.39078e-07	1.51775e-08	2.58245e-09	0	0	4.22066e-09	0	0	0	0	0	0	1.58653e-08	2.22022e-09	0	0	4.69695e-09	0	0	0	0	0	0	3.91924e-09	0	0	9.43521e-09	0	0	0	0
OM-RGC.v1.007172860	Biota;	Bacteria;	Proteobacteria;	Alphaproteobacteria	0	0	0	0	0	0	0	0	0	0	0	0	0	0	0	0	0	0	0	0	0	0	0	0	0	0	0	0	0	0	0	0	0	0	0	0	0	0	0	0	0	0	0	0	0
OM-RGC.v1.007185369	Biota;	Bacteria;	Proteobacteria;	Gammaproteobacteria;	Alteromonadales;	Alteromonadaceae;	Glaciecola	0	0	0	0	0	4.19337e-08	3.68538e-08	1.53336e-08	8.58587e-08	0	0	0	0	0	0	0	0	0	0	5.81628e-09	0	0	0	7.54519e-09	0	0	0	0	0	0	0	0	0	0	0	0	0	0	0	0	0	0
OM-RGC.v1.007187129	Biota;	Bacteria;	Verrucomicrobia;	Opitutae;	Puniceicoccales;	Puniceicoccaceae;	Coraliomargarita	0	0	0	0	0	0	0	0	0	0	0	0	0	0	0	0	0	0	0	0	0	0	1.07166e-08	0	0	0	0	0	0	0	0	5.11937e-08	0	0	0	0	0	4.39651e-09	0	0	0	0
OM-RGC.v1.007227295	Biota;	Bacteria;	Proteobacteria;	Gammaproteobacteria	1.7156e-07	0	0	4.14295e-07	3.28874e-07	0	0	0	0	0	0	0	0	0	0	0	0	0	0	0	0	0	0	0	0	0	0	0	0	0	0	0	0	0	0	0	0	0	0	0	0	0	0	0	0
OM-RGC.v1.007238502	Biota;	Bacteria;	Proteobacteria;	Deltaproteobacteria	0	0	0	0	0	0	0	0	0	0	0	0	0	0	0	0	9.26908e-09	0	0	0	0	0	0	0	1.62368e-08	0	0	0	0	0	0	0	0	0	0	0	0	0	0	0	0	0	0	7.47879e-09	0
OM-RGC.v1.007256963	Biota;	Bacteria;	Proteobacteria;	Gammaproteobacteria;	Vibrionales;	Vibrionaceae;	Photobacterium;	Photobacterium	leiognathi	0	0	0	0	0	0	0	0	0	0	0	0	0	0	0	0	0	0	0	0	0	0	0	0	0	0	4.60329e-09	0	0	0	0	0	0	0	0	0	0	0	0	0
OM-RGC.v1.007257168	Biota;	Bacteria;	Cyanobacteria;	Oscillatoriophycideae;	Oscillatoriales;	Microcoleaceae;	Trichodesmium;	Trichodesmium	erythraeum	0	0	0	0	0	0	0	0	0	0	0	0	0	0	0	0	0	0	0	0	0	0	5.5733e-09	0	0	0	0	0	0	0	0	0	0	0	0	0	0	0	0	0
OM-RGC.v1.007257583	Biota;	Bacteria;	Proteobacteria;	Alphaproteobacteria;	Rhizobiales;	Aurantimonadaceae;	Fulvimarina;	Fulvimarina	pelagi	0	0	0	0	0	0	0	0	0	0	0	0	0	0	0	0	0	0	0	0	0	0	0	0	0	0	0	0	0	0	0	0	0	0	0	0	0	0	0	0
OM-RGC.v1.007258720	Biota;	Bacteria;	Proteobacteria;	Gammaproteobacteria;	Alteromonadales;	Moritellaceae;	Moritella;	Moritella	sp.	PE36	0	0	0	0	0	0	0	0	0	0	0	0	0	0	0	0	0	0	0	0	0	0	0	0	0	0	0	0	0	0	0	0	0	0	0	0	0	0	0
OM-RGC.v1.007259046	Biota;	Bacteria;	Proteobacteria;	Alphaproteobacteria;	Rhodobacterales;	Rhodobacteraceae;	Roseibium;	Roseibium	sp.	TrichSKD4	0	0	0	0	0	0	0	3.96401e-09	0	0	0	0	0	0	0	0	0	0	0	0	0	0	0	0	0	0	0	0	0	0	0	0	0	2.30944e-09	0	0	0	0	0
OM-RGC.v1.007259299	Biota;	Bacteria;	Proteobacteria;	Gammaproteobacteria	6.5956e-08	0	0	9.18231e-08	9.9405e-07	0	0	0	0	0	0	0	0	0	0	0	0	0	0	0	0	0	0	0	0	0	0	0	0	0	0	0	0	0	0	0	0	0	0	0	0	0	0	0	0
OM-RGC.v1.007259660	Biota;	Bacteria;	Bacteroidetes;	Cytophagia;	Cytophagales	0	0	0	5.53848e-07	3.53427e-07	0	0	0	0	0	0	0	3.84457e-08	1.11504e-08	0	0	0	0	0	0	0	0	0	0	0	0	0	0	0	0	0	0	0	0	0	0	0	0	0	0	0	0	0	0
OM-RGC.v1.007264793	Biota;	Bacteria;	Proteobacteria;	Gammaproteobacteria	0	0	0	0	0	0	0	0	0	0	0	0	0	0	0	0	0	0	0	0	0	0	0	0	0	0	0	0	0	0	0	0	0	0	0	0	0	0	0	0	0	0	0	0	0
OM-RGC.v1.007270477	Biota;	Bacteria;	Proteobacteria;	Alphaproteobacteria	5.2051e-08	0	0	4.3652e-08	4.32982e-09	4.13678e-08	9.53519e-08	3.57372e-08	4.64189e-08	0	0	0	3.55979e-09	1.94507e-09	1.48669e-07	7.68852e-08	0	9.46162e-08	8.00411e-08	5.45194e-08	3.84109e-08	1.92897e-08	1.88379e-08	2.91112e-08	1.42959e-07	1.46862e-08	1.04097e-07	7.80612e-09	1.57701e-10	1.84229e-08	0	1.22429e-08	1.45188e-07	0	0	4.23877e-08	0	9.00143e-09	1.13857e-07	1.1389e-07	7.68437e-09	2.45726e-08	2.95281e-07	0	9.2844e-08
OM-RGC.v1.007277119	Biota;	Bacteria;	Proteobacteria;	Betaproteobacteria;	Burkholderiales;	Alcaligenaceae	0	1.31997e-06	0	0	0	0	0	0	0	3.68881e-06	2.79028e-08	1.35042e-07	0	0	0	0	0	0	0	0	0	0	0	0	0	0	0	0	0	0	0	0	0	0	0	0	0	0	0	0	0	0	0
OM-RGC.v1.007292978	Biota;	Bacteria;	Proteobacteria;	Gammaproteobacteria	0	0	0	6.07259e-09	7.38747e-09	0	0	0	0	0	0	0	0	0	0	0	0	0	0	0	0	0	0	0	0	0	0	0	0	0	0	0	0	0	0	0	0	0	0	0	0	0	0	0	0
OM-RGC.v1.007297062	Biota;	Bacteria;	Proteobacteria	0	0	0	0	0	0	4.73439e-08	0	0	0	0	0	0	0	4.13214e-09	0	0	0	0	0	0	0	0	0	1.31345e-08	0	0	0	0	0	0	0	0	0	0	0	0	0	0	0	0	0	0	0	0	0
OM-RGC.v1.007301905	Biota;	Bacteria;	Proteobacteria;	Gammaproteobacteria;	Oceanospirillales;	Halomonadaceae	2.41588e-09	0	0	0	1.02666e-09	0	0	0	0	4.78414e-08	0	0	0	0	0	0	0	0	0	0	0	0	0	0	0	6.23846e-09	0	0	0	0	0	0	0	0	0	0	0	0	0	0	0	0	0
OM-RGC.v1.007316460	Biota;	Bacteria;	Proteobacteria;	Gammaproteobacteria;	Vibrionales;	Vibrionaceae;	Photobacterium;	Photobacterium	sp.	SKA34	0	0	0	0	0	0	0	0	0	0	0	0	0	0	0	0	0	0	0	0	0	0	0	0	0	0	0	0	0	0	0	0	0	0	0	0	0	0	5.75204e-09
OM-RGC.v1.007317155	Biota;	Bacteria;	Proteobacteria;	Gammaproteobacteria;	Vibrionales;	Vibrionaceae;	Photobacterium;	Photobacterium	angustum	8.67842e-09	0	0	0	0	0	0	0	0	0	0	0	0	0	0	0	0	0	0	0	0	0	0	0	0	0	0	0	0	0	0	1.11299e-09	0	0	0	0	0	0	0	0
OM-RGC.v1.007319047	Biota;	Bacteria;	Proteobacteria	8.73049e-08	0	0	1.44066e-07	2.2241e-07	0	0	0	0	0	0	0	5.39033e-07	1.03968e-07	0	0	0	0	0	0	0	0	0	0	0	0	0	0	0	0	0	0	0	0	0	0	0	0	0	0	0	0	0	0	0	0
OM-RGC.v1.007322461	Biota;	Bacteria;	Bacteroidetes	0	5.07112e-07	2.31904e-07	0	0	0	0	0	0	0	2.7203e-07	0	0	0	0	0	0	0	0	0	0	1.61135e-08	1.09952e-08	0	0	0	0	0	0	0	0	4.46702e-09	0	0	0	0	0	0	0	0	0	0	0	0	0	0
OM-RGC.v1.007342929	Biota;	Bacteria;	Firmicutes;	Clostridia;	Clostridiales;	Peptococcaceae;	Desulfotomaculum	0	0	0	0	0	0	3.97624e-07	0	1.78043e-09	0	0	0	0	0	7.54802e-09	2.68781e-09	0	0	0	0	0	1.53966e-08	5.61096e-09	2.01871e-09	2.56179e-08	0	0	0	0	0	0	0	0	0	0	0	0	0	2.40601e-09	1.98411e-08	0	0
OM-RGC.v1.007344599	Biota;	Bacteria;	Proteobacteria;	Alphaproteobacteria;	Rhizobiales	0	0	0	4.40404e-08	1.85423e-08	0	0	0	0	0	0	0	1.7958e-07	7.69833e-08	0	0	0	0	0	0	0	0	0	0	0	0	0	0	0	0	0	0	0	0	0	0	0	0	0	0	0	0	0	0
OM-RGC.v1.007345093	Biota;	Bacteria;	Proteobacteria	4.81044e-08	0	0	2.01993e-07	1.23839e-08	0	0	0	0	0	0	0	0	0	0	0	0	0	0	0	0	0	0	0	0	0	0	0	0	0	0	0	0	0	0	0	0	0	0	0	0	0	0	0	0	0
OM-RGC.v1.007350727	Biota;	Bacteria;	Proteobacteria;	Gammaproteobacteria;	Alteromonadales;	Pseudoalteromonadaceae;	Pseudoalteromonas	0	0	0	0	0	0	0	0	0	0	0	0	0	0	0	0	0	0	0	0	0	0	0	0	0	0	0	0	0	0	3.69099e-09	0	4.58647e-09	0	0	6.20243e-09	0	0	0	0	0	0
OM-RGC.v1.007353712	Biota;	Bacteria;	Proteobacteria;	Alphaproteobacteria;	Rhodobacterales;	Rhodobacteraceae;	Labrenzia	0	0	0	0	0	2.60873e-08	0	0	7.4461e-08	0	0	0	0	0	0	0	0	0	0	6.38057e-08	7.43941e-08	1.63519e-07	1.36703e-07	0	0	0	0	0	8.35548e-09	0	3.63657e-08	0	0	0	1.85899e-08	0	0	1.32733e-08	0	0	0	0
OM-RGC.v1.007354942	Biota;	Bacteria;	Proteobacteria	0	0	0	0	0	0	1.96106e-07	0	0	0	0	0	0	0	6.62667e-09	4.71546e-09	0	0	1.49871e-09	0	0	0	0	8.07485e-09	1.24286e-07	0	0	0	0	0	0	0	0	0	0	0	0	0	1.63845e-09	0	0	0	0	0	0	0
OM-RGC.v1.007369967	Biota;	Bacteria;	Proteobacteria	0	0	0	0	0	0	0	0	0	0	0	0	0	0	0	0	0	0	0	0	0	0	0	0	0	0	0	0	0	0	0	0	0	0	0	0	0	0	0	0	0	0	0	0	0	0
OM-RGC.v1.007372166	Biota;	Bacteria;	Planctomycetes;	Planctomycetia;	Planctomycetales;	Planctomycetaceae;	Pirellula	0	0	0	0	0	0	0	0	0	0	0	0	1.36828e-08	8.56497e-08	0	0	2.98006e-09	0	0	0	0	0	0	0	0	0	0	0	0	0	0	5.12796e-09	0	0	0	0	0	0	7.23279e-10	0	0	0
OM-RGC.v1.007376308	Biota;	Bacteria;	Proteobacteria;	Alphaproteobacteria;	Rhizobiales;	Aurantimonadaceae;	Aurantimonas;	Aurantimonas	coralicida	0	1.04215e-07	0	8.92711e-10	0	0	0	0	0	2.28773e-07	0	5.90386e-08	0	0	0	2.35773e-09	2.58272e-08	0	0	0	0	4.17641e-09	0	0	0	0	0	0	0	0	0	8.63776e-09	0	0	0	0	0	2.77193e-08	0	0
OM-RGC.v1.007383299	Biota;	Bacteria;	Proteobacteria;	Alphaproteobacteria	0	0	0	0	0	0	0	0	0	0	0	0	0	0	0	0	0	0	0	0	0	0	0	0	0	0	0	0	0	0	0	0	0	0	0	0	0	0	0	0	0	0	0	0	0
OM-RGC.v1.007384308	Biota;	Bacteria;	Proteobacteria	0	0	0	0	0	0	0	0	0	0	0	0	0	0	0	0	0	0	0	0	0	0	0	0	0	0	0	0	0	0	0	0	0	0	0	0	0	0	0	0	0	0	0	0	0	0
OM-RGC.v1.007384884	Biota;	Bacteria;	Proteobacteria;	Alphaproteobacteria;	Rhodobacterales	0	0	0	0	0	0	0	0	0	0	0	0	0	0	0	0	0	0	0	0	0	0	0	0	0	0	0	0	0	0	0	0	0	0	0	0	0	0	0	0	0	0	0	0
OM-RGC.v1.007386236	Biota;	Bacteria;	Proteobacteria;	Gammaproteobacteria;	Alteromonadales;	Alteromonadaceae;	Glaciecola	0	0	0	0	0	1.08696e-09	0	0	1.7522e-08	0	0	0	0	0	0	0	0	0	0	0	0	5.72294e-09	0	0	0	0	0	0	0	0	0	0	0	0	0	0	0	0	0	0	0	0
OM-RGC.v1.007388361	Biota;	Bacteria;	Actinobacteria;	Actinomycetales	0	0	0	0	0	0	0	0	0	0	0	0	0	0	0	1.14939e-07	1.04695e-06	0	1.17034e-08	0	0	0	0	0	0	0	0	0	3.55164e-09	0	1.536e-08	0	0	3.16612e-09	0	0	0	4.5378e-06	0	0	8.95456e-07	3.90618e-09	0	6.71761e-08	1.12067e-08
OM-RGC.v1.007392000	Biota;	Bacteria;	Proteobacteria;	Alphaproteobacteria;	Rhodobacterales	0	0	0	0	0	0	0	0	0	0	0	0	0	0	0	0	0	0	0	0	0	0	0	0	0	0	0	0	0	0	0	0	0	0	0	0	0	0	0	0	0	0	0	0
OM-RGC.v1.007395688	Biota;	Bacteria;	Proteobacteria	5.60365e-08	0	0	2.431e-07	2.75706e-08	0	0	0	0	0	0	0	1.88569e-08	3.5423e-08	0	0	0	2.04855e-08	6.99592e-09	0	0	0	0	0	0	0	0	0	0	0	0	0	0	0	0	0	0	0	0	0	0	0	0	0	3.18993e-09	0
OM-RGC.v1.007404164	Biota;	Bacteria;	Verrucomicrobia;	Opitutae;	Puniceicoccales;	Puniceicoccaceae;	Coraliomargarita	1.18779e-07	0	0	1.18522e-07	4.19739e-07	4.76709e-08	0	1.02289e-08	1.29188e-07	0	0	0	2.69952e-07	6.40406e-08	0	0	0	0	0	4.28544e-08	1.44422e-07	6.16076e-09	5.39113e-08	0	0	0	0	1.65997e-07	9.256e-08	0	9.857e-08	0	0	7.42891e-08	8.22543e-08	0	0	2.24308e-08	0	0	0	2.85578e-09
OM-RGC.v1.007404628	Biota;	Bacteria;	Proteobacteria	2.35127e-07	0	0	3.3819e-07	1.51893e-07	1.58385e-08	9.0408e-09	0	1.11226e-08	0	0	0	0	3.5074e-08	0	2.02033e-08	0	1.94933e-08	1.22265e-08	0	0	0	5.68685e-09	0	0	0	0	0	0	0	0	0	1.47218e-08	0	0	0	0	0	1.16413e-08	1.40115e-08	0	3.8832e-08	5.9499e-08	0	9.04934e-08	0
OM-RGC.v1.007407113	Biota;	Bacteria;	Proteobacteria	0	4.44259e-07	0	0	0	0	0	0	0	4.92562e-08	0	1.40281e-07	0	0	0	9.93603e-09	2.56674e-08	0	0	0	0	0	0	0	4.52385e-09	0	0	0	0	0	0	2.62984e-09	0	0	0	0	0	1.47953e-08	0	0	1.33809e-08	0	0	1.02893e-08	0	9.57476e-09
OM-RGC.v1.007428323	Biota;	Bacteria;	Proteobacteria	1.38379e-08	0	0	1.70048e-08	2.25823e-08	0	0	0	0	0	0	0	0	0	3.55569e-09	1.17813e-08	0	0	0	0	0	0	0	0	0	0	0	0	0	0	0	0	1.66706e-09	0	0	0	0	0	2.14757e-09	0	0	3.40943e-08	1.33445e-09	0	4.19728e-09	0
OM-RGC.v1.007438826	Biota;	Bacteria;	Proteobacteria;	Alphaproteobacteria;	Rhodobacterales;	Rhodobacteraceae;	Octadecabacter;	Octadecabacter	antarcticus	0	0	0	0	0	0	0	0	0	0	0	0	0	0	0	0	0	0	0	0	0	0	0	0	0	0	0	0	0	0	0	0	0	0	0	0	0	0	0	0
OM-RGC.v1.007439612	Biota;	Bacteria;	Planctomycetes;	Planctomycetia;	Planctomycetales;	Planctomycetaceae;	Rubinisphaera;	Rubinisphaera	brasiliensis	0	0	0	0	0	0	0	0	0	0	0	0	0	0	0	0	0	0	0	0	0	0	0	0	0	0	0	3.82979e-09	0	0	0	0	0	0	0	0	0	0	0	0
OM-RGC.v1.007439639	Biota;	Bacteria;	Proteobacteria;	Gammaproteobacteria;	Vibrionales;	Vibrionaceae;	Vibrio;	Vibrio	caribbeanicus	0	0	0	0	0	0	0	0	0	0	0	0	6.20846e-08	2.19867e-08	7.78695e-09	0	0	0	0	0	0	5.44148e-09	0	0	0	0	8.31878e-09	0	0	0	0	1.12054e-09	0	2.83284e-09	0	0	0	0	0	0
OM-RGC.v1.007439644	Biota;	Bacteria;	Cyanobacteria;	Synechococcales;	Synechococcaceae;	Synechococcus;	Synechococcus	sp.	WH	8102	3.1336e-08	0	7.68798e-09	1.70631e-06	2.67456e-07	0	0	2.81492e-09	4.40498e-09	0	0	0	1.06704e-06	5.71828e-07	0	0	0	0	0	0	0	9.28804e-09	8.67245e-10	0	0	0	0	0	1.64294e-09	0	0	0	0	0	2.05096e-09	0	0	0	1.93281e-09
OM-RGC.v1.007444051	Biota;	Bacteria;	Proteobacteria;	Alphaproteobacteria	5.90467e-08	0	0	4.39405e-08	7.53688e-08	0	0	0	0	0	0	0	1.37925e-07	1.11308e-06	0	0	0	8.33449e-09	0	0	0	0	0	0	0	2.36631e-09	0	0	0	0	0	0	0	0	0	0	0	0	0	0	0	0	0	0	0
OM-RGC.v1.007444611	Biota;	Bacteria;	Chloroflexi;	Chloroflexia;	Herpetosiphonales;	Herpetosiphonaceae;	Herpetosiphon	0	0	0	0	0	0	0	0	0	0	0	0	0	0	0	0	9.01632e-08	0	0	0	0	0	0	0	0	0	0	0	0	0	0	0	0	0	0	0	3.97762e-09	4.24521e-09	0	0	1.68167e-07	0
OM-RGC.v1.007445878	Biota;	Bacteria;	Proteobacteria;	Alphaproteobacteria;	Rhodobacterales	0	0	0	0	0	0	0	0	0	0	0	0	0	0	0	0	0	0	0	0	0	0	0	0	0	0	0	0	0	0	0	0	0	0	0	0	0	0	0	0	0	0	0	0
OM-RGC.v1.007446171	Biota;	Bacteria;	Proteobacteria;	Alphaproteobacteria	0	0	0	0	0	0	0	0	0	0	0	0	0	0	0	0	0	0	0	0	0	0	0	0	0	0	0	0	0	0	0	0	0	0	0	0	0	0	0	0	0	0	0	0	0
OM-RGC.v1.007453470	Biota;	Bacteria;	Actinobacteria	0	0	0	0	0	0	0	0	0	0	0	0	0	5.9531e-09	0	0	0	0	0	0	0	0	0	0	0	0	0	0	0	0	0	0	0	0	0	0	0	0	0	0	0	0	0	0	0	4.87833e-09
OM-RGC.v1.007453576	Biota;	Bacteria;	Proteobacteria;	Alphaproteobacteria	0	0	0	0	0	0	0	0	0	0	0	0	0	0	0	0	0	0	0	0	0	0	0	0	0	0	0	0	0	0	0	0	0	0	0	0	0	0	0	0	0	0	0	0	0
OM-RGC.v1.007453678	Biota;	Bacteria;	Proteobacteria	0	0	0	0	0	0	0	0	0	0	0	0	0	0	0	0	0	3.27599e-08	7.01971e-09	0	0	0	0	0	0	0	0	0	0	0	0	0	0	0	0	0	0	0	0	0	0	0	0	0	0	0
OM-RGC.v1.007465357	Biota;	Bacteria;	Cyanobacteria	4.86291e-08	0	0	3.35574e-07	3.22571e-07	0	0	0	0	0	0	0	0	1.61667e-08	0	4.62885e-09	0	0	0	0	0	0	0	0	0	2.17314e-09	0	0	0	0	0	0	0	0	0	0	0	0	0	2.80137e-09	0	2.10795e-09	0	0	0	0
OM-RGC.v1.007483922	Biota;	Bacteria;	Cyanobacteria;	Synechococcales;	Prochloraceae;	Prochlorococcus	0	0	0	0	0	0	0	0	0	0	0	0	0	0	0	0	0	0	0	0	0	0	0	0	0	0	0	0	0	0	0	0	4.52343e-09	0	0	0	0	0	0	0	0	0	0
OM-RGC.v1.007499731	Biota;	Bacteria;	Proteobacteria;	Alphaproteobacteria;	Rhodobacterales;	Rhodobacteraceae;	Labrenzia;	Labrenzia	alexandrii	0	0	0	0	0	0	0	0	0	0	0	0	0	0	0	0	0	0	0	0	0	0	0	0	0	0	0	0	0	0	0	0	0	0	0	0	0	0	0	0
OM-RGC.v1.007500912	Biota;	Bacteria;	Proteobacteria;	Alphaproteobacteria;	Rhodobacterales;	Rhodobacterales	bacterium	Y4I	0	0	0	0	0	0	0	0	0	0	0	0	0	0	0	0	0	0	0	0	0	0	0	0	0	0	0	0	0	0	0	0	0	0	0	0	0	0	0	0	0
OM-RGC.v1.007503820	Biota;	Bacteria;	Actinobacteria	5.89035e-08	0	0	0	0	0	0	0	0	0	0	0	0	0	2.32518e-08	4.24211e-08	0	4.70516e-09	5.33212e-09	0	0	0	0	0	0	0	0	0	0	7.58173e-10	0	0	0	0	0	0	0	0	0	1.42123e-08	0	0	8.43244e-07	0	2.15523e-09	0
OM-RGC.v1.007506058	Biota;	Bacteria;	Proteobacteria;	Alphaproteobacteria;	Rhodobacterales;	Rhodobacteraceae;	Octadecabacter	0	0	0	0	0	0	0	0	0	0	0	0	0	0	0	0	0	0	0	0	0	0	0	0	0	0	0	0	0	0	0	0	0	0	0	0	0	0	0	0	0	0
OM-RGC.v1.007508128	Biota;	Bacteria;	Bacteroidetes	0	0	0	0	0	0	0	0	0	0	0	0	0	0	0	0	0	0	0	0	0	0	0	0	0	0	0	0	0	0	0	0	0	0	0	0	0	0	0	0	0	0	0	0	0	0
OM-RGC.v1.007514292	Biota;	Bacteria;	Actinobacteria;	Micrococcales;	Micrococcaceae	3.3868e-08	0	0	0	0	0	0	0	0	0	0	0	1.13248e-08	1.18883e-08	0	4.73992e-09	0	2.04519e-07	2.23818e-07	0	0	0	0	0	0	0	0	0	0	0	0	0	0	0	0	0	0	0	0	0	0	0	1.0398e-08	0
OM-RGC.v1.007527220	Biota;	Bacteria;	Actinobacteria;	Actinobacteria	3.87539e-09	0	0	6.87125e-10	0	1.70589e-07	3.71803e-07	1.09374e-07	8.27112e-07	1.47641e-08	0	1.76164e-08	1.13803e-08	5.48441e-08	2.41647e-08	9.7085e-08	0	4.5118e-09	0	8.2096e-08	1.23385e-07	4.90085e-08	5.98905e-08	7.30848e-08	1.07445e-09	2.88561e-08	2.04919e-08	9.42828e-08	3.34207e-07	4.65402e-08	8.8188e-08	1.25966e-07	6.04001e-08	6.84208e-08	1.69522e-07	6.67087e-09	0	1.86015e-08	1.68057e-08	4.09817e-08	1.24787e-08	6.38656e-08	1.64732e-08	0	2.94125e-08
OM-RGC.v1.007537474	Biota;	Bacteria;	Proteobacteria	7.94098e-09	0	0	4.49494e-09	0	0	0	0	0	0	0	0	0	0	0	0	0	8.45478e-08	1.13192e-07	0	0	0	0	0	0	0	0	0	0	0	0	0	0	0	0	0	0	0	0	0	0	0	0	0	8.45186e-09	0
OM-RGC.v1.007538755	Biota;	Bacteria;	Bacteroidetes;	Flavobacteriia;	Flavobacteriales;	Cryomorphaceae;	Owenweeksia	0	0	0	0	0	0	0	0	0	0	0	0	0	0	0	6.91933e-08	8.04064e-08	0	1.76421e-08	0	0	0	0	0	0	0	0	0	0	0	0	0	0	0	0	0	0	2.70781e-07	0	0	3.839e-08	7.31487e-09
OM-RGC.v1.007539181	Biota;	Bacteria;	Actinobacteria;	Micrococcales;	Micrococcaceae	0	0	0	0	0	0	0	0	0	0	0	0	0	0	0	2.31041e-09	0	0	0	0	0	0	0	0	0	0	0	0	0	0	0	0	0	0	0	0	0	0	0	0	0	0	0	0
OM-RGC.v1.007542978	Biota;	Bacteria;	Proteobacteria;	Alphaproteobacteria;	Rhodobacterales;	Rhodobacteraceae;	Labrenzia	5.8963e-09	0	0	0	0	2.05475e-09	3.19127e-09	0	8.26644e-09	0	0	0	0	0	0	6.97888e-09	0	0	0	0	9.69573e-09	0	1.26967e-07	0	0	0	0	0	0	0	0	6.09798e-08	0	6.65857e-09	1.23173e-09	0	0	2.47642e-08	0	5.43796e-09	0	2.18565e-08
OM-RGC.v1.007546635	Biota;	Bacteria;	Cyanobacteria	0	0	0	0	0	0	0	0	0	0	0	0	0	0	0	0	0	0	0	0	0	0	0	0	0	0	0	0	0	0	0	0	0	0	0	0	0	0	0	0	0	0	0	0	0	0
OM-RGC.v1.007560448	Biota;	Bacteria;	Proteobacteria	2.31691e-08	0	0	1.43437e-08	3.27133e-08	0	0	0	0	0	0	0	7.34168e-08	1.60306e-07	4.47494e-10	1.46604e-08	0	1.35998e-08	4.08138e-08	0	7.63193e-09	0	4.92408e-09	0	0	4.74878e-09	0	0	0	2.30951e-09	0	9.07156e-09	1.51296e-08	0	0	0	0	3.02464e-09	9.65896e-09	1.16903e-09	0	1.32564e-08	3.53414e-09	0	6.55019e-08	0
OM-RGC.v1.007561186	Biota;	Bacteria;	Actinobacteria	0	0	0	6.87125e-10	0	1.47406e-09	0	7.22505e-09	1.8233e-09	0	0	0	0	1.33523e-08	0	0	0	0	0	0	3.43506e-09	1.66878e-09	1.57456e-09	3.82904e-09	0	2.05942e-09	1.03518e-09	0	3.09748e-09	4.66568e-10	0	1.56565e-09	0	0	2.70618e-09	0	1.82149e-09	0	0	0	0	3.48117e-09	0	0	3.54978e-09	0
OM-RGC.v1.007561644	Biota;	Bacteria;	Proteobacteria;	Alphaproteobacteria;	Rhizobiales;	Aurantimonadaceae;	Aurantimonas;	Aurantimonas	coralicida	0	5.24835e-08	0	1.60329e-09	0	0	0	0	0	1.54229e-07	0	6.52762e-08	0	0	0	0	3.14242e-09	0	0	0	0	7.74564e-09	0	0	0	0	0	0	0	0	0	0	0	0	0	0	0	8.50679e-09	0	0
OM-RGC.v1.007562174	Biota;	Bacteria;	Proteobacteria;	Gammaproteobacteria;	Oceanospirillales;	Neptuniibacter;	Neptuniibacter	caesariensis	0	0	0	0	0	0	0	0	0	0	0	0	0	0	0	0	0	0	0	0	0	0	0	0	0	0	0	0	0	0	0	0	0	0	0	0	0	0	0	0	0
OM-RGC.v1.007562251	Biota;	Bacteria;	Actinobacteria;	Corynebacteriales;	Nocardiaceae;	Rhodococcus;	Rhodococcus	erythropolis	0	0	0	0	0	0	0	0	0	0	0	0	0	0	0	0	0	0	0	0	0	0	0	0	0	0	0	0	0	0	0	0	0	0	0	0	0	0	0	0	0
OM-RGC.v1.007562366	Biota;	Bacteria;	Proteobacteria;	Alphaproteobacteria;	Rhizobiales;	Aurantimonadaceae;	Aurantimonas;	Aurantimonas	manganoxydans	0	1.29239e-08	0	1.60329e-09	0	0	0	0	0	3.66075e-08	0	2.10304e-08	0	0	0	0	7.31766e-09	0	0	0	0	0	0	0	0	0	0	0	0	0	0	0	0	0	0	0	0	1.86519e-09	0	0
OM-RGC.v1.007566496	Biota;	Bacteria;	Cyanobacteria;	Synechococcales;	Prochloraceae;	Prochlorococcus	0	0	0	0	0	0	0	0	0	0	0	0	0	0	0	0	0	0	0	3.08587e-09	1.25086e-08	0	8.61792e-10	0	0	0	0	0	0	1.48409e-08	0	1.25681e-08	2.25088e-07	0	0	0	0	0	2.96866e-08	1.61852e-08	0	8.46081e-08	1.87482e-07
OM-RGC.v1.007566884	Biota;	Bacteria;	Proteobacteria;	Deltaproteobacteria	0	0	0	0	0	0	0	0	0	0	0	0	0	0	1.90567e-08	7.17008e-09	2.02862e-09	0	0	1.00877e-07	8.61845e-08	3.69336e-08	1.06862e-08	0	0	0	0	0	0	0	0	0	4.6493e-09	0	0	0	0	1.46186e-08	2.37238e-08	4.8727e-08	7.2776e-08	0	0	0	0
OM-RGC.v1.007569277	Biota;	Bacteria;	Chloroflexi;	Chloroflexia;	Herpetosiphonales;	Herpetosiphonaceae;	Herpetosiphon	0	0	0	0	0	0	0	0	0	0	0	0	0	0	0	0	0	0	0	0	0	0	0	0	0	0	0	0	0	0	0	0	0	0	0	0	0	0	0	0	0	0
OM-RGC.v1.007573937	Biota;	Bacteria;	Proteobacteria;	Alphaproteobacteria;	Rhodobacterales;	Rhodobacteraceae	2.15666e-08	1.01048e-06	5.47571e-08	5.83183e-09	0	0	0	0	2.17567e-09	1.17644e-07	2.05801e-08	3.79124e-07	5.07461e-08	6.58738e-08	0	6.88328e-09	0	0	0	0	0	0	0	0	0	0	0	1.50466e-09	0	0	0	0	0	4.96632e-09	0	0	0	0	0	0	3.07055e-09	0	5.74433e-09
OM-RGC.v1.007580661	Biota;	Bacteria;	Proteobacteria	9.35187e-09	0	0	4.90391e-08	3.63894e-08	4.95725e-07	7.45058e-07	1.43422e-06	9.54255e-07	0	0	0	3.25989e-06	5.31251e-07	6.91214e-07	1.37605e-06	7.40887e-09	2.5317e-07	2.90176e-07	8.86769e-07	1.10783e-06	1.65628e-06	5.60868e-07	8.32808e-07	3.18986e-08	3.7698e-06	1.61833e-06	2.68183e-06	1.3284e-06	2.206e-07	1.17234e-06	1.03202e-07	1.1239e-07	1.48214e-06	1.16911e-06	1.81864e-07	0	9.88396e-08	7.43699e-07	5.10375e-07	1.87822e-08	1.99283e-07	3.08025e-08	0	0	0
OM-RGC.v1.007585565	Biota;	Bacteria;	Cyanobacteria;	Synechococcales;	Prochloraceae;	Prochlorococcus	0	0	0	0	0	4.04962e-08	0	2.70405e-07	2.47854e-08	0	0	0	0	0	5.65056e-08	1.35754e-08	0	0	0	2.15578e-07	3.08565e-07	3.82342e-07	2.44562e-07	1.98811e-07	0	1.4441e-08	4.19575e-07	8.19759e-07	3.71058e-08	2.94008e-08	3.72556e-09	1.54791e-09	5.49139e-09	1.74312e-09	1.1563e-07	2.01293e-07	0	9.88396e-08	2.40867e-07	1.44477e-07	0	2.07596e-08	3.52671e-09
OM-RGC.v1.007586390	Biota;	Bacteria;	Chloroflexi;	Chloroflexia;	Herpetosiphonales;	Herpetosiphonaceae;	Herpetosiphon	0	0	0	0	0	0	0	0	0	0	0	0	0	0	0	0	0	0	0	0	0	0	0	0	0	5.3242e-09	0	0	0	0	0	0	0	0	0	0	9.40969e-07	0	0	0	0	0
OM-RGC.v1.007588321	Biota;	Bacteria;	Chloroflexi;	Chloroflexia;	Herpetosiphonales;	Herpetosiphonaceae;	Herpetosiphon	0	0	0	0	0	0	1.13198e-07	0	0	0	0	0	0	0	0	3.82404e-09	0	0	0	0	0	0	0	0	8.31285e-07	0	0	0	0	0	0	0	0	0	0	0	0	0	0	5.1139e-09	0	0
OM-RGC.v1.007589293	Biota;	Bacteria;	Proteobacteria;	Alphaproteobacteria	0	0	0	0	0	3.8793e-08	5.29646e-09	4.4432e-07	7.3429e-09	0	0	0	0	0	0	0	0	0	0	0	0	5.49738e-09	3.69134e-09	2.26875e-07	0	4.0919e-07	1.3291e-08	4.14857e-08	0	0	0	1.24179e-08	0	0	2.67183e-09	3.74249e-09	0	0	0	0	0	0	0	0	0
OM-RGC.v1.007589414	Biota;	Bacteria;	Cyanobacteria;	Synechococcales;	Prochloraceae;	Prochlorococcus	0	0	0	0	0	7.15089e-07	3.70752e-08	1.35783e-07	9.24216e-07	0	0	0	0	0	4.30886e-08	1.21652e-08	4.32184e-09	0	0	1.7108e-07	5.45932e-08	1.93988e-08	5.17075e-08	5.01986e-08	0	0	2.36075e-09	0	4.24961e-08	2.29401e-09	4.38912e-08	0	1.47307e-08	6.10057e-08	1.44933e-08	4.19159e-09	0	7.51161e-09	1.88369e-07	6.61556e-08	0	9.99733e-08	9.96466e-09
OM-RGC.v1.007593521	Biota;	Bacteria;	Cyanobacteria;	Synechococcales;	Prochloraceae;	Prochlorococcus	1.63193e-07	0	0	0	0	3.64832e-08	0	1.25661e-08	3.35366e-08	0	0	0	0	0	6.34624e-10	4.32196e-09	0	0	0	1.95983e-08	2.51958e-08	1.02041e-08	2.44921e-08	3.41061e-09	0	0	3.57765e-09	8.28505e-09	1.89232e-08	6.3378e-09	1.60747e-08	2.57985e-09	5.48586e-09	1.81262e-08	3.00292e-08	1.42749e-09	0	2.10974e-09	4.13987e-08	7.44445e-09	0	1.23135e-08	2.01052e-09
OM-RGC.v1.007595725	Biota;	Bacteria;	Chloroflexi;	Chloroflexia;	Herpetosiphonales;	Herpetosiphonaceae;	Herpetosiphon	2.00397e-09	0	0	0	0	0	0	0	0	0	0	0	0	0	2.14815e-08	4.75615e-09	0	0	0	0	0	0	0	0	7.36722e-09	0	0	0	0	0	0	0	0	0	0	0	0	3.21204e-09	0	0	0	0
OM-RGC.v1.007598873	Biota;	Bacteria;	Cyanobacteria;	Synechococcales;	Prochloraceae;	Prochlorococcus	0	0	0	0	0	0	0	0	0	0	0	0	0	0	0	0	0	0	0	0	0	0	2.18895e-08	0	0	0	1.65252e-09	0	0	0	0	3.10159e-07	1.39384e-07	0	0	0	0	8.37153e-09	0	0	0	0	0
OM-RGC.v1.007602377	Biota;	Bacteria;	Cyanobacteria;	Synechococcales;	Prochloraceae;	Prochlorococcus	0	0	0	0	0	0	0	0	0	0	0	0	0	0	0	0	0	0	0	0	0	0	5.11042e-08	0	0	0	0	0	0	0	0	1.59758e-08	1.61895e-08	0	0	0	0	1.2747e-08	0	0	0	0	0
OM-RGC.v1.007602589	Biota;	Bacteria;	Cyanobacteria;	Synechococcales;	Prochloraceae;	Prochlorococcus	0	0	0	0	0	0	0	0	0	0	0	0	0	0	0	0	0	0	0	0	0	0	1.13756e-08	0	0	0	0	0	0	0	0	1.28361e-07	5.76656e-08	0	0	0	0	5.00774e-09	0	0	0	8.66642e-09	0
OM-RGC.v1.007602797	Biota;	Bacteria;	Chloroflexi;	Chloroflexia;	Herpetosiphonales;	Herpetosiphonaceae;	Herpetosiphon	0	0	0	0	0	0	0	0	0	0	0	0	0	0	0	0	0	0	0	0	0	0	0	0	0	0	0	0	0	0	0	0	0	0	0	0	0	0	0	0	0	0
OM-RGC.v1.007604561	Biota;	Bacteria;	Cyanobacteria;	Synechococcales;	Prochloraceae;	Prochlorococcus	0	0	0	0	0	0	0	0	0	0	0	0	0	0	0	6.45307e-10	0	0	0	0	0	0	0	0	0	0	0	0	0	0	0	0	0	9.46968e-10	0	6.41571e-10	0	0	0	0	0	0	0
OM-RGC.v1.007604587	Biota;	Bacteria;	Cyanobacteria;	Synechococcales;	Prochloraceae;	Prochlorococcus	0	0	0	0	0	0	0	0	0	0	0	0	0	0	0	0	0	0	0	0	0	0	4.45259e-09	0	0	0	0	0	0	0	0	5.7804e-08	9.2986e-09	0	0	0	0	0	0	0	0	0	0
OM-RGC.v1.007604608	Biota;	Bacteria;	Cyanobacteria;	Synechococcales;	Prochloraceae;	Prochlorococcus	0	0	0	0	0	0	0	0	0	0	0	0	0	0	0	0	0	0	0	0	0	0	5.68782e-09	0	0	0	0	0	0	0	0	4.13315e-08	1.2667e-08	0	0	0	0	0	0	0	0	0	0
OM-RGC.v1.007605935	Biota;	Bacteria;	Cyanobacteria;	Synechococcales;	Prochloraceae;	Prochlorococcus	0	0	0	0	0	0	0	0	0	0	0	0	0	0	0	0	0	0	0	0	0	0	1.13756e-08	0	0	0	0	0	0	0	0	9.60012e-08	5.70725e-08	0	0	0	0	5.03303e-09	0	0	0	0	0
OM-RGC.v1.007607631	Biota;	Bacteria;	Proteobacteria;	Alphaproteobacteria;	Rhodobacterales;	Rhodobacteraceae;	Labrenzia	7.74154e-09	0	0	1.25734e-08	0	1.98503e-07	8.84184e-08	5.08524e-07	3.95383e-07	0	0	0	2.39526e-09	6.22696e-08	4.99857e-08	7.99066e-08	0	4.81828e-09	0	2.70147e-07	2.02367e-07	3.98439e-07	2.2319e-07	3.99187e-07	5.6719e-09	4.51386e-07	8.72059e-08	8.41299e-07	4.23015e-07	2.57023e-08	4.18718e-07	7.69334e-08	4.18911e-08	4.3289e-07	4.6099e-07	4.83691e-08	0	3.28538e-08	7.93488e-08	3.17288e-07	0	7.3145e-08
OM-RGC.v1.007609549	Biota;	Bacteria;	Cyanobacteria;	Synechococcales;	Prochloraceae;	Prochlorococcus	0	0	0	0	0	0	0	0	0	0	0	0	0	0	0	0	0	0	0	0	0	0	1.13756e-08	0	0	0	0	0	0	0	0	1.66573e-08	7.04986e-08	0	0	0	0	0	0	0	0	0	0
OM-RGC.v1.007609565	Biota;	Bacteria;	Cyanobacteria	0	0	0	0	0	0	0	0	0	0	0	0	0	0	0	0	0	0	0	0	0	0	0	0	0	0	0	0	0	0	0	0	0	0	0	0	0	0	0	0	0	0	0	0	0	0
OM-RGC.v1.007609569	Biota;	Bacteria;	Cyanobacteria	0	0	0	0	0	0	0	0	0	0	0	0	0	0	0	0	0	0	0	0	0	0	0	0	0	0	0	0	0	0	0	0	0	0	0	0	0	0	0	0	0	0	0	0	0	0
OM-RGC.v1.007609580	Biota;	Bacteria;	Cyanobacteria;	Synechococcales;	Prochloraceae;	Prochlorococcus	0	0	0	0	0	0	0	0	0	0	0	0	0	0	0	0	0	0	0	0	0	0	0	0	0	0	0	0	0	0	0	0	2.2606e-08	0	0	0	0	0	0	0	0	0	1.15766e-08
OM-RGC.v1.007610782	Biota;	Bacteria;	Cyanobacteria;	Synechococcales;	Prochloraceae;	Prochlorococcus	0	0	0	0	0	0	0	0	3.25689e-09	0	0	0	0	0	0	0	0	0	0	2.07193e-10	6.24969e-09	3.38058e-09	2.89179e-09	0	0	0	3.18363e-09	6.85159e-10	2.21817e-09	6.36706e-09	4.01965e-09	0	0	2.38408e-09	2.70642e-09	4.70485e-09	0	2.32683e-09	1.10984e-09	1.92053e-10	0	2.41532e-09	0
OM-RGC.v1.007611278	Biota;	Bacteria;	Cyanobacteria;	Synechococcales;	Prochloraceae;	Prochlorococcus	0	0	0	0	0	0	0	0	0	0	0	0	0	0	0	0	0	0	0	0	0	0	0	0	0	0	0	0	0	0	0	0	0	0	0	0	0	0	0	0	0	0	5.74433e-09
OM-RGC.v1.007614804	Biota;	Bacteria;	Cyanobacteria;	Synechococcales;	Prochloraceae;	Prochlorococcus	0	0	0	0	0	0	0	0	0	0	0	0	0	0	0	0	0	0	0	0	0	0	1.08873e-08	0	0	0	0	0	0	0	0	2.26738e-08	2.73977e-08	0	0	0	0	0	0	0	0	0	0
OM-RGC.v1.007615428	Biota;	Bacteria;	Cyanobacteria;	Synechococcales;	Prochloraceae;	Prochlorococcus	0	0	0	0	0	0	0	0	0	0	0	0	0	0	0	0	0	0	0	0	0	0	6.04212e-09	0	0	0	0	0	0	0	0	1.02809e-09	1.66995e-08	0	0	0	0	0	0	0	0	0	0
OM-RGC.v1.007624425	Biota;	Bacteria;	Cyanobacteria;	Synechococcales;	Prochloraceae;	Prochlorococcus	1.61948e-08	0	0	9.57609e-10	0	1.03478e-05	5.6941e-07	3.77226e-06	1.23704e-05	1.0231e-08	0	0	0	2.99694e-09	1.01146e-06	6.18289e-07	1.83678e-08	1.17978e-08	2.13025e-08	5.80529e-06	5.91993e-06	5.15076e-06	8.31882e-06	2.00858e-06	0	1.15836e-07	2.48357e-06	3.83222e-06	8.03445e-06	7.68886e-07	1.44557e-05	1.23721e-06	1.68132e-06	1.32996e-05	9.35563e-06	4.28051e-07	0	1.81488e-06	8.82386e-06	3.51875e-06	3.64212e-08	5.3294e-06	3.63639e-07
OM-RGC.v1.007624569	Biota;	Bacteria;	Cyanobacteria;	Synechococcales;	Prochloraceae;	Prochlorococcus	1.03379e-10	0	0	0	0	4.49531e-06	2.30358e-07	1.78083e-06	5.64701e-06	0	0	0	0	0	4.78104e-07	2.77881e-07	9.79471e-09	3.27686e-09	1.93208e-08	2.83172e-06	2.7655e-06	2.71096e-06	3.70112e-06	1.12405e-06	4.59377e-09	2.82868e-08	1.09885e-06	1.65123e-06	3.72052e-06	2.85998e-07	6.34187e-06	3.81745e-07	5.56097e-07	5.65893e-06	4.59468e-06	2.04313e-07	0	6.96407e-07	3.81764e-06	1.56707e-06	3.31845e-08	2.10734e-06	1.28516e-07
OM-RGC.v1.007625492	Biota;	Bacteria;	Proteobacteria;	Gammaproteobacteria;	Vibrionales;	Vibrionaceae;	Vibrio	0	0	0	0	0	0	0	0	0	0	0	0	0	0	0	0	0	0	0	0	0	0	0	0	0	0	0	0	0	0	0	0	0	0	0	0	0	0	0	0	0	0
OM-RGC.v1.007625520	Biota;	Bacteria;	Cyanobacteria;	Synechococcales;	Prochloraceae;	Prochlorococcus;	Prochlorococcus	marinus	0	0	0	0	0	0	0	0	0	0	0	0	0	0	0	0	0	0	0	0	0	0	0	0	1.50001e-09	0	0	0	0	0	0	0	0	0	0	0	0	0	0	0	0
OM-RGC.v1.007625953	Biota;	Bacteria;	Cyanobacteria;	Synechococcales;	Synechococcaceae;	Synechococcus;	Synechococcus	sp.	BL107	1.30735e-08	0	0	0	0	0	0	0	0	0	0	0	1.91621e-08	8.89605e-07	0	0	0	1.74542e-07	2.17714e-07	0	0	0	0	0	0	0	0	0	0	0	0	0	0	0	0	0	0	0	0	0
OM-RGC.v1.007626060	Biota;	Bacteria;	Proteobacteria;	Alphaproteobacteria;	Rhodobacterales;	Rhodobacteraceae;	Pelagibaca;	Pelagibaca	bermudensis	0	0	0	0	0	0	0	0	0	0	0	0	0	0	0	0	1.52146e-09	0	0	0	0	0	0	0	0	0	1.08594e-09	0	0	0	1.31914e-09	0	0	1.09427e-09	0	4.19159e-09	1.65033e-08	1.06098e-08	0	0
OM-RGC.v1.007626186	Biota;	Bacteria;	Cyanobacteria;	Synechococcales;	Synechococcaceae;	Synechococcus;	Synechococcus	sp.	CC9902	0	0	0	0	0	0	0	0	0	0	0	0	2.98943e-08	5.84373e-07	0	0	0	2.24207e-08	1.45572e-07	0	0	0	0	0	0	0	0	0	0	0	0	0	0	0	0	0	0	0	0	0
OM-RGC.v1.007626331	Biota;	Bacteria;	Proteobacteria;	Gammaproteobacteria;	Vibrionales;	Vibrionaceae;	Vibrio;	Vibrio	campbellii	0	0	0	0	4.26775e-09	0	0	0	0	0	0	0	1.02495e-08	0	0	0	0	0	0	0	0	0	0	0	8.39066e-09	0	1.5817e-09	0	0	0	4.74889e-09	0	0	0	0	0	0	0	0	0
OM-RGC.v1.007626552	Biota;	Bacteria;	Proteobacteria;	Alphaproteobacteria;	Rhodobacterales;	Rhodobacteraceae;	Roseobacter;	Roseobacter	sp.	GAI101	0	0	0	0	0	0	0	0	0	0	0	0	0	4.28973e-09	0	0	0	0	0	0	0	0	0	0	0	0	0	0	0	0	0	0	0	0	0	0	0	0	0
OM-RGC.v1.007627099	Biota;	Bacteria;	Proteobacteria;	Gammaproteobacteria;	Alteromonadales;	Moritellaceae;	Moritella;	Moritella	sp.	PE36	0	0	0	0	0	0	0	0	0	0	0	0	0	0	0	0	0	0	0	0	0	0	0	0	0	0	0	0	0	0	0	0	0	0	0	0	0	1.44162e-09	0
OM-RGC.v1.007627430	Biota;	Bacteria;	Cyanobacteria;	Synechococcales;	Prochloraceae;	Prochlorococcus;	Prochlorococcus	marinus	0	0	0	0	0	5.34417e-07	4.49699e-07	9.55691e-08	6.23705e-07	0	0	0	0	0	8.48481e-08	2.7557e-08	4.32184e-09	0	7.06779e-09	3.00064e-07	7.63996e-07	1.70229e-07	2.10478e-07	4.68158e-08	8.43754e-08	0	8.0525e-08	3.88257e-08	9.15827e-08	7.548e-06	1.47675e-09	0	1.80042e-08	2.85844e-09	3.51518e-09	5.3877e-06	0	5.91571e-08	4.82399e-07	2.38923e-07	0
OM-RGC.v1.007627562	Biota;	Bacteria;	Cyanobacteria;	Synechococcales;	Prochloraceae;	Prochlorococcus;	Prochlorococcus	marinus	2.56063e-09	0	0	0	0	5.1847e-06	3.13363e-07	2.00191e-06	6.72803e-06	0	0	0	0	0	6.09382e-07	3.51117e-07	2.00363e-09	1.91869e-09	2.804e-08	3.6571e-06	3.62324e-06	3.06264e-06	4.44949e-06	1.13206e-06	1.37813e-08	1.02993e-07	1.70014e-06	1.97164e-06	3.8623e-06	3.99392e-07	8.00622e-06	7.97837e-07	1.14838e-06	6.29768e-06	5.46278e-06	2.25472e-07	0	1.04461e-06	5.20345e-06	2.25635e-06	2.1002e-08
OM-RGC.v1.007627616	Biota;	Bacteria;	Proteobacteria	1.60653e-07	0	0	2.63291e-07	3.41477e-07	0	0	0	0	0	0	0	4.80391e-07	7.98981e-08	0	0	0	1.00055e-07	6.01501e-08	0	0	0	0	0	0	0	0	0	0	0	0	0	0	0	0	0	0	0	0	0	0	0	0	0	4.64643e-08	0
OM-RGC.v1.007630320	Biota;	Bacteria;	Proteobacteria	0	0	0	0	0	5.26213e-08	1.85742e-08	4.612e-08	5.29662e-08	0	0	0	3.89589e-08	6.22085e-08	7.20912e-09	1.19193e-08	0	2.18379e-08	0	4.85526e-08	8.34264e-08	6.87949e-08	3.31633e-08	5.6657e-08	0	0	0	0	0	2.34887e-09	1.1528e-08	0	0	0	1.00456e-08	0	0	1.06082e-08	3.6485e-09	2.64509e-09	0	3.26107e-09	0	0	0	0
OM-RGC.v1.007632535	Biota;	Bacteria;	Bacteroidetes;	Cytophagia;	Cytophagales;	Hymenobacteraceae;	Pontibacter	0	0	0	0	0	0	0	0	0	0	0	0	0	0	0	0	0	0	0	0	0	0	0	0	0	0	0	0	0	0	0	0	0	0	0	0	0	0	0	0	0	0
OM-RGC.v1.007635074	Biota;	Bacteria;	Proteobacteria	0	0	0	0	0	0	0	0	0	0	0	0	5.3324e-08	9.5574e-07	0	0	0	6.48972e-09	2.83683e-08	0	0	0	0	0	0	0	0	0	0	0	0	0	0	0	0	0	0	0	0	0	0	0	0	0	0	0
OM-RGC.v1.007635419	Biota;	Bacteria;	Proteobacteria	1.0964e-08	0	0	1.59845e-08	1.69019e-08	1.37962e-07	5.42312e-08	1.05986e-07	1.35058e-07	0	0	0	8.38427e-09	0	5.80334e-09	6.71507e-09	0	3.35843e-09	6.32985e-09	1.20979e-07	8.63133e-08	6.10595e-08	6.24784e-08	8.01663e-08	0	0	0	5.31138e-09	2.15783e-08	2.34887e-09	1.61488e-08	0	0	8.27748e-09	4.83457e-08	0	0	1.80188e-09	3.00288e-09	0	0	2.4935e-08	0	0	4.25497e-09	0
OM-RGC.v1.007639479	Biota;	Bacteria;	Cyanobacteria;	Synechococcales;	Prochloraceae;	Prochlorococcus	2.54254e-05	0	0	1.65658e-05	3.70148e-06	5.62194e-10	0	0	1.13747e-08	0	0	0	7.37291e-06	1.17395e-05	0	0	0	1.0416e-06	1.4154e-06	0	2.84502e-10	0	0	0	0	0	2.36886e-09	0	0	2.95175e-09	0	0	2.33264e-09	3.19909e-10	0	1.27682e-09	0	0	2.90498e-08	1.04746e-08	0	0	0
OM-RGC.v1.007641151	Biota;	Bacteria;	Cyanobacteria;	Synechococcales;	Prochloraceae;	Prochlorococcus	6.41759e-09	0	0	6.48606e-10	0	0	1.97944e-08	0	4.53996e-09	0	0	0	0	0	0	0	0	2.92443e-07	3.06186e-07	0	7.93076e-09	3.17027e-09	0	0	1.15239e-09	0	0	0	0	0	0	5.33197e-10	4.32133e-08	0	0	0	0	0	1.30626e-09	7.98156e-09	0	1.97439e-09	7.96064e-08
OM-RGC.v1.007642238	Biota;	Bacteria;	Proteobacteria	0	0	0	0	0	0	0	0	0	0	0	0	0	1.197e-08	0	0	0	2.00857e-08	5.36877e-08	0	0	0	0	0	0	0	0	0	0	0	0	0	0	0	0	0	0	0	0	0	0	0	0	0	0	1.16929e-08
OM-RGC.v1.007645017	Biota;	Bacteria;	Cyanobacteria;	Synechococcales;	Prochloraceae;	Prochlorococcus	2.93251e-10	0	0	0	0	0	1.39284e-08	0	8.2695e-10	0	0	0	0	0	0	0	0	0	0	1.54823e-09	1.51921e-08	9.93353e-10	1.96011e-08	0	8.9369e-10	0	2.34517e-09	0	0	3.5233e-10	0	2.94395e-07	1.9959e-06	0	0	0	0	0	7.50721e-10	0	0	1.03156e-09	1.00283e-08
OM-RGC.v1.007645077	Biota;	Bacteria;	Proteobacteria	1.23943e-07	0	0	1.18205e-07	5.31532e-07	0	0	0	0	0	0	0	7.98854e-07	9.75975e-07	6.4828e-08	1.29769e-07	0	2.54397e-07	3.12449e-07	3.09647e-09	5.63428e-08	5.04232e-08	5.75436e-07	0	0	1.68813e-08	4.81352e-08	0	0	0	0	2.18617e-06	8.91377e-07	4.10073e-08	0	0	0	7.77725e-08	1.13875e-07	1.29702e-07	0	1.58454e-07	7.14039e-08	5.60113e-09	1.11775e-06	0
OM-RGC.v1.007646135	Biota;	Bacteria;	Proteobacteria	0	0	0	0	0	0	0	0	0	0	0	0	0	0	1.22555e-08	0	0	5.8083e-09	0	5.58293e-08	1.52851e-08	5.64309e-09	0	0	1.16415e-08	2.04918e-09	1.0115e-08	1.88554e-07	4.45036e-08	2.53678e-08	1.0806e-08	6.06339e-08	1.04993e-07	2.61828e-07	2.83421e-08	0	0	0	2.88277e-09	2.61864e-09	0	0	5.76407e-09	1.11451e-08	0	0
OM-RGC.v1.007649558	Biota;	Bacteria;	Cyanobacteria	0	0	0	0	0	0	0	0	0	0	0	0	0	0	0	3.11771e-09	0	0	0	0	3.73759e-09	4.5652e-09	2.45013e-09	0	0	7.85518e-09	8.70792e-07	1.81504e-07	4.80061e-09	1.24021e-08	0	6.20132e-08	9.30437e-08	0	0	1.06223e-08	0	3.04542e-09	0	1.98382e-09	0	0	0	0	0	0
OM-RGC.v1.007653071	Biota;	Bacteria;	Proteobacteria	0	0	0	0	0	5.98623e-08	3.00983e-07	1.85284e-08	2.03231e-07	0	0	1.18593e-08	0	0	3.25131e-08	3.74485e-08	0	0	0	1.65661e-08	8.03304e-09	2.346e-08	4.28629e-08	7.71072e-09	8.39598e-09	0	0	0	1.76349e-09	0	1.52583e-08	0	0	0	0	0	0	3.32459e-09	2.40231e-08	9.50116e-08	0	0	0	0	0	0
OM-RGC.v1.007653224	Biota;	Bacteria;	Actinobacteria	0	0	0	0	0	0	6.05247e-07	0	2.67932e-09	0	0	0	0	0	3.61718e-08	4.21251e-08	0	0	0	0	9.79027e-09	0	0	0	1.41916e-06	0	1.75295e-09	0	0	1.56541e-07	0	0	1.31866e-08	0	0	3.79827e-09	0	1.50495e-08	1.23193e-08	2.02614e-08	0	0	1.37191e-08	0	0	0
OM-RGC.v1.007656031	Biota;	Bacteria;	Cyanobacteria;	Synechococcales;	Prochloraceae;	Prochlorococcus	2.14348e-07	0	0	7.01936e-08	0	0	7.97199e-09	0	9.55128e-10	0	0	0	0	0	0	0	0	0	0	0	5.10712e-08	0	0	0	8.74875e-09	0	0	0	0	9.14886e-09	0	0	5.2866e-07	0	0	7.3605e-09	0	0	0	0	0	6.25594e-09	2.08599e-06
OM-RGC.v1.007662154	Biota;	Bacteria;	Actinobacteria;	Micrococcales;	Micrococcaceae	0	0	0	0	0	0	0	0	0	0	0	0	0	0	0	0	0	0	0	0	0	0	0	0	0	0	0	0	0	0	0	0	0	0	0	3.04291e-08	0	0	0	0	0	0	3.51579e-08	0
OM-RGC.v1.007665420	Biota;	Bacteria;	Actinobacteria;	Micrococcales;	Micrococcaceae;	Micrococcus	0	0	0	0	0	0	0	0	0	0	0	0	0	0	6.59635e-09	0	0	0	0	0	0	0	0	0	0	0	0	0	0	0	0	0	1.928e-09	0	0	2.103e-09	0	0	0	0	0	0	1.9667e-07
OM-RGC.v1.007666428	Biota;	Bacteria;	Actinobacteria	0	0	0	0	0	0	0	0	0	0	0	0	0	0	0	0	0	0	0	0	0	0	0	0	1.35465e-07	0	0	0	0	0	0	0	0	0	0	0	0	0	0	0	0	0	0	0	0	0
OM-RGC.v1.007668760	Biota;	Bacteria;	Cyanobacteria;	Synechococcales;	Prochloraceae;	Prochlorococcus	0	0	0	0	0	0	0	0	0	0	0	0	0	0	0	0	0	0	0	6.19294e-09	0	4.15306e-09	1.76035e-06	0	0	0	0	0	0	0	0	1.69772e-05	3.30294e-06	0	0	0	0	3.52825e-07	0	0	0	1.91154e-08	1.15281e-08
OM-RGC.v1.007669172	Biota;	Bacteria;	Cyanobacteria;	Synechococcales;	Prochloraceae;	Prochlorococcus	0	0	0	0	0	0	0	0	0	0	0	0	0	0	0	0	0	0	0	0	0	0	6.45682e-09	0	0	0	0	0	0	0	0	4.35773e-08	1.62928e-08	0	0	0	0	5.71017e-10	0	0	0	0	0
OM-RGC.v1.007669961	Biota;	Bacteria;	Proteobacteria	0	0	0	0	0	0	1.06564e-08	1.4469e-08	7.02081e-09	0	0	0	0	0	6.7189e-08	1.22862e-07	1.28331e-09	0	0	1.44915e-08	7.75411e-09	3.1893e-08	6.0821e-09	6.66307e-09	1.66979e-09	0	0	0	0	0	0	0	0	0	0	0	0	5.05033e-09	6.80153e-08	1.73187e-07	0	0	0	0	0	0
OM-RGC.v1.007672777	Biota;	Bacteria;	Cyanobacteria;	Synechococcales;	Prochloraceae;	Prochlorococcus	0	0	0	0	0	0	1.94216e-09	0	0	0	0	0	0	0	0	0	0	0	0	0	0	0	0	0	0	0	0	0	0	0	0	0	6.21561e-08	0	0	0	0	0	0	0	0	0	5.43077e-09
OM-RGC.v1.007672880	Biota;	Bacteria;	Cyanobacteria	0	0	0	0	0	0	0	0	0	0	0	0	0	0	0	0	0	0	0	0	0	0	0	0	0	0	0	0	0	0	0	0	2.9039e-09	0	0	0	0	0	0	0	0	0	5.76407e-09	0	1.25522e-09	0
OM-RGC.v1.007672931	Biota;	Bacteria;	Cyanobacteria	0	0	0	0	0	0	0	0	0	0	0	0	0	0	0	0	0	0	0	0	0	0	0	0	0	0	0	0	0	0	0	0	4.66528e-09	0	0	0	0	0	0	0	0	0	0	0	0	0
OM-RGC.v1.007673280	Biota;	Bacteria;	Cyanobacteria;	Synechococcales;	Prochloraceae;	Prochlorococcus	1.7613e-08	0	0	2.30327e-08	0	2.42867e-09	6.28438e-08	3.93879e-09	3.69647e-09	0	0	0	0	2.97775e-09	3.60456e-09	0	0	0	0	2.78682e-09	4.51821e-08	0	5.20773e-09	0	1.8646e-08	0	5.99321e-09	0	0	5.28497e-09	0	2.27189e-09	4.76336e-07	0	0	1.07779e-08	0	2.51248e-09	2.03708e-08	9.36362e-09	0	1.08702e-09	2.2053e-07
OM-RGC.v1.007673629	Biota;	Bacteria;	Cyanobacteria;	Synechococcales;	Prochloraceae;	Prochlorococcus	4.29991e-07	0	0	5.29714e-07	2.4324e-08	2.05238e-08	8.32958e-07	0	1.60676e-07	0	0	0	0	1.9548e-07	3.37747e-08	2.3119e-08	0	2.01538e-07	3.50958e-07	2.07773e-08	1.75167e-07	2.2715e-08	8.56106e-09	0	9.19442e-08	0	1.04822e-08	0	4.09032e-09	3.72375e-08	0	7.57296e-10	1.5364e-06	0	0	3.51465e-08	0	6.72531e-10	2.9715e-07	2.06191e-07	1.20043e-08	5.8544e-08	2.03598e-06
OM-RGC.v1.007673657	Biota;	Bacteria;	Cyanobacteria;	Synechococcales;	Prochloraceae;	Prochlorococcus	7.54073e-10	0	0	0	0	4.39887e-08	2.05401e-09	1.87195e-08	5.38388e-08	0	0	0	0	0	1.21371e-08	0	0	0	0	3.85897e-08	1.70639e-08	2.94453e-08	2.97787e-08	9.52316e-09	0	0	1.55716e-08	2.57921e-08	4.61515e-08	3.91322e-08	7.11638e-08	8.91368e-09	1.20389e-07	7.30025e-08	5.0824e-08	2.00929e-08	0	8.71825e-09	4.5158e-08	5.05433e-09	0	1.60114e-08	4.45343e-08
OM-RGC.v1.007675436	Biota;	Bacteria;	Cyanobacteria;	Synechococcales;	Prochloraceae;	Prochlorococcus	0	0	0	0	0	0	4.73506e-09	0	2.45604e-09	0	0	0	0	0	0	0	0	0	0	0	0	0	0	0	0	0	0	0	0	3.5233e-10	0	0	2.34375e-08	0	0	0	0	6.59843e-10	7.50721e-10	0	0	0	1.01606e-08
OM-RGC.v1.007676219	Biota;	Bacteria;	Verrucomicrobia;	Verrucomicrobiae;	Verrucomicrobiales	0	0	0	0	0	0	0	0	0	0	0	0	0	1.13803e-08	0	0	0	0	0	0	0	0	0	0	0	0	0	7.68397e-09	0	0	0	2.03311e-08	0	0	0	0	0	0	0	0	0	0	0	0
OM-RGC.v1.007676780	Biota;	Bacteria;	Cyanobacteria;	Synechococcales;	Prochloraceae;	Prochlorococcus	0	0	0	0	0	0	7.78218e-09	0	2.36508e-09	0	0	0	0	0	0	0	0	0	0	3.09647e-09	2.16399e-09	9.93353e-10	0	0	6.58508e-10	0	0	0	0	2.34887e-09	0	6.21291e-09	4.88771e-07	0	0	2.66094e-09	0	0	0	2.64509e-09	0	0	3.60598e-08
OM-RGC.v1.007676839	Biota;	Bacteria;	Cyanobacteria;	Synechococcales;	Prochloraceae;	Prochlorococcus	1.96737e-08	0	0	1.92084e-08	5.99083e-09	0	0	0	0	0	0	0	5.44978e-09	5.98499e-09	3.60456e-09	0	0	8.42042e-09	1.04724e-08	0	0	0	0	0	0	0	0	0	0	0	0	0	0	1.21417e-10	0	0	0	0	9.70306e-10	0	0	0	0
OM-RGC.v1.007677623	Biota;	Bacteria;	Cyanobacteria;	Synechococcales;	Prochloraceae;	Prochlorococcus	2.88463e-09	0	0	0	0	0	0	0	0	0	0	0	0	5.9555e-09	0	0	0	0	0	0	4.74173e-10	0	0	0	0	0	0	0	0	3.5233e-10	4.25178e-10	0	1.88039e-09	1.49924e-09	0	0	0	1.92877e-09	1.19114e-09	0	0	3.99316e-10	7.49917e-10
OM-RGC.v1.007678805	Biota;	Bacteria;	Cyanobacteria;	Synechococcales;	Prochloraceae;	Prochlorococcus	0	0	0	5.09275e-10	0	0	7.02294e-09	0	0	0	0	0	0	0	0	0	0	0	0	0	3.50051e-09	2.3143e-09	0	0	3.41013e-09	0	0	0	0	4.69775e-09	0	1.4605e-09	1.42735e-08	0	0	0	0	0	5.6304e-10	0	0	8.67401e-09	6.7968e-08
OM-RGC.v1.007680302	Biota;	Bacteria;	Proteobacteria;	Alphaproteobacteria;	Rhodobacterales;	Rhodobacteraceae	0	0	0	0	0	0	5.12485e-09	0	4.41591e-09	0	0	0	1.32472e-08	2.45178e-07	0	0	0	4.46493e-08	3.9371e-08	6.13101e-09	0	0	0	0	3.52772e-09	4.89851e-08	4.52452e-09	1.05958e-08	0	0	0	0	0	0	0	4.18454e-09	0	0	1.63657e-09	5.29018e-09	0	0	0
OM-RGC.v1.007683756	Biota;	Bacteria;	Cyanobacteria;	Synechococcales;	Prochloraceae;	Prochlorococcus	1.28072e-09	0	0	2.68523e-08	4.51021e-09	5.28477e-06	4.41311e-07	1.42174e-06	6.5233e-06	0	0	0	0	0	4.6824e-07	2.20031e-07	5.42087e-09	2.12701e-08	3.54604e-09	2.20043e-06	2.06414e-06	1.95139e-06	3.55501e-06	6.19122e-07	0	3.77188e-08	7.91453e-07	1.04037e-06	3.24042e-06	2.6829e-07	6.30032e-06	5.53698e-07	8.66853e-07	8.19332e-06	3.81924e-06	1.03569e-07	0	6.31296e-07	4.10094e-06	1.7488e-06	1.73795e-08	2.95321e-06	2.17194e-07
OM-RGC.v1.007686235	Biota;	Bacteria;	Cyanobacteria;	Synechococcales;	Prochloraceae;	Prochlorococcus	4.79574e-09	0	0	0	0	6.06467e-06	3.82957e-07	2.05824e-06	7.71092e-06	1.53993e-08	0	0	5.53362e-09	1.197e-08	6.24544e-07	2.94787e-07	2.32072e-08	7.84715e-09	4.17571e-09	3.72689e-06	3.54149e-06	3.17901e-06	4.78444e-06	1.19936e-06	0	1.22195e-07	1.55756e-06	2.10184e-06	4.3533e-06	4.33763e-07	8.14438e-06	7.65961e-07	1.08005e-06	7.30282e-06	5.44535e-06	2.73472e-07	0	9.51706e-07	5.45635e-06	2.53222e-06	2.91478e-08	3.09264e-06	2.36052e-07
OM-RGC.v1.007687851	Biota;	Bacteria;	Cyanobacteria;	Synechococcales;	Prochloraceae;	Prochlorococcus	4.50049e-09	0	0	0	0	3.64292e-06	2.64603e-07	1.38099e-06	4.5252e-06	3.65923e-09	0	1.03125e-08	0	0	3.73969e-07	2.35429e-07	5.64212e-10	1.0005e-08	5.66703e-09	2.35886e-06	2.40737e-06	2.0595e-06	3.06316e-06	8.69122e-07	0	5.8676e-08	1.11789e-06	1.33025e-06	2.6371e-06	2.81964e-07	5.15734e-06	4.40696e-07	6.51871e-07	4.42237e-06	3.40785e-06	1.82481e-07	0	6.89999e-07	3.18315e-06	1.40052e-06	1.1244e-08	1.91985e-06	1.29117e-07
OM-RGC.v1.007689260	Biota;	Bacteria;	Cyanobacteria;	Synechococcales;	Prochloraceae;	Prochlorococcus;	Prochlorococcus	marinus	1.28424e-08	0	0	1.92276e-09	8.6104e-10	0	3.18608e-10	0	6.45022e-10	0	0	0	1.12349e-08	5.18895e-09	0	0	0	6.45944e-09	1.2726e-08	0	0	1.01449e-09	6.91802e-10	0	0	0	2.72419e-10	0	0	1.21135e-09	0	0	0	1.01357e-09	2.68102e-10	2.77717e-09	0	0	1.59716e-09	0	0
OM-RGC.v1.007689517	Biota;	Bacteria;	Proteobacteria;	Alphaproteobacteria;	Rhizobiales;	Bradyrhizobiaceae;	Bradyrhizobium;	Bradyrhizobium	sp.	BTAi1	0	0	0	0	0	0	0	0	0	0	0	0	0	0	0	0	0	0	0	0	0	0	0	0	0	0	0	0	0	0	0	0	0	0	0	0	0	0	0
OM-RGC.v1.007690901	Biota;	Bacteria;	Cyanobacteria;	Synechococcales;	Prochloraceae;	Prochlorococcus;	Prochlorococcus	marinus	2.21432e-06	0	0	1.15342e-06	7.97221e-08	2.05238e-08	4.29098e-07	3.93879e-09	7.14775e-08	0	0	0	1.12349e-08	5.78165e-07	4.12001e-08	2.17281e-08	0	4.80515e-07	5.76016e-07	7.02898e-09	1.55869e-07	1.40443e-08	2.82486e-09	0	1.00262e-07	0	0	8.89724e-10	0	3.56637e-08	0	6.78088e-09	9.50447e-07	0	0	2.11498e-08	0	1.36917e-08	1.61702e-07	1.32274e-07	2.68096e-09
OM-RGC.v1.007691529	Biota;	Bacteria;	Proteobacteria;	Deltaproteobacteria	1.07856e-08	0	0	3.03915e-07	7.80373e-07	8.1596e-08	3.50998e-08	0	2.53795e-07	0	0	0	4.10563e-08	6.5411e-08	5.24464e-08	1.93965e-08	0	0	6.38493e-09	2.73584e-08	2.76528e-08	2.50997e-08	4.85064e-08	2.81739e-09	2.31273e-09	8.10258e-09	4.61143e-09	7.79163e-09	3.89551e-08	0	8.40047e-08	8.00228e-09	7.38031e-09	1.07332e-07	3.99585e-08	0	0	1.42228e-08	2.51003e-08	6.61429e-08	0	8.56925e-08	1.14203e-08	0	3.41572e-09
OM-RGC.v1.007692144	Biota;	Bacteria;	Proteobacteria	1.89805e-07	0	0	5.78527e-09	0	0	0	0	0	0	0	0	1.95158e-07	1.69628e-06	0	0	0	4.44516e-07	2.10836e-07	0	0	0	0	0	0	0	0	0	0	0	0	0	0	0	0	0	0	0	0	0	0	0	0	0	0	0
OM-RGC.v1.007693124	Biota;	Bacteria;	Proteobacteria;	Gammaproteobacteria;	Alteromonadales;	Alteromonadaceae;	Glaciecola	0	0	0	0	0	0	0	0	0	0	0	0	0	0	0	0	0	0	0	0	0	0	0	0	0	0	0	0	0	0	0	0	0	0	0	0	0	0	0	0	0	0
OM-RGC.v1.007694846	Biota;	Bacteria;	Proteobacteria	0	0	0	0	0	0	0	0	0	0	0	0	0	0	0	0	0	0	0	0	0	0	0	0	0	0	0	0	0	0	0	0	0	0	0	0	0	0	0	1.75178e-09	0	0	0	0	0	0
OM-RGC.v1.007698068	Biota;	Bacteria;	Proteobacteria	0	0	0	0	0	0	0	0	0	0	0	0	0	0	0	0	0	0	0	0	0	0	0	0	0	0	0	0	0	0	0	0	0	0	0	0	0	0	0	0	0	0	1.4755e-09	0	0	0
OM-RGC.v1.007698208	Biota;	Bacteria;	Proteobacteria	0	0	0	0	0	0	0	0	0	0	0	0	0	0	0	0	0	4.13518e-09	0	0	0	0	0	0	0	0	0	0	0	0	0	0	0	0	0	0	0	0	0	0	0	0	0	0	0	0
OM-RGC.v1.007698466	Biota;	Bacteria;	Proteobacteria;	Alphaproteobacteria;	Rhodobacterales;	Rhodobacteraceae	0	0	0	3.50877e-08	9.57724e-09	0	0	0	0	0	0	0	0	4.31931e-09	0	0	0	5.40504e-09	5.45379e-09	0	0	0	0	0	0	0	0	0	0	0	0	0	0	0	0	0	0	0	0	0	0	0	0
OM-RGC.v1.007699715	Biota;	Bacteria;	Proteobacteria	1.23674e-07	0	0	8.3655e-08	0	7.20716e-08	1.11603e-07	4.31195e-07	1.23246e-07	0	0	0	3.53709e-07	3.61136e-07	4.03623e-07	6.85725e-07	4.28504e-09	7.71787e-07	6.69686e-07	1.44943e-07	1.07931e-07	1.96524e-07	1.50048e-07	3.49265e-07	1.4309e-08	2.39889e-07	2.2529e-07	2.52385e-07	9.41621e-08	1.02876e-07	1.04955e-07	2.00739e-07	2.04633e-07	8.1886e-08	1.20478e-07	1.97222e-07	2.62518e-09	2.80063e-08	3.08885e-07	2.25449e-07	0	5.7772e-08	2.85691e-07	1.44526e-08	6.55768e-07	4.94562e-09
OM-RGC.v1.007701635	Biota;	Bacteria;	Actinobacteria;	Actinomycetales	0	0	0	0	0	0	0	0	0	0	0	0	0	0	0	1.00785e-07	9.28811e-07	0	1.64279e-08	0	0	0	0	0	0	0	0	0	0	0	1.08674e-09	0	0	2.62742e-09	0	0	0	3.69319e-06	0	0	7.12442e-07	0	0	5.5717e-08	4.22695e-09
OM-RGC.v1.007701855	Biota;	Bacteria;	Proteobacteria	0	0	0	0	0	0	3.64602e-09	0	0	0	0	0	0	0	0	4.74083e-09	0	0	0	0	0	0	0	0	0	0	0	0	0	0	0	0	0	0	0	0	0	0	0	0	0	0	2.9569e-08	0	0	0
OM-RGC.v1.007706137	Biota;	Bacteria;	Proteobacteria;	Alphaproteobacteria;	Rhodobacterales;	Rhodobacteraceae	8.64768e-09	0	0	2.21865e-08	5.46291e-09	0	0	0	0	0	0	0	7.9084e-09	1.75139e-08	0	0	0	5.04688e-09	1.57628e-08	0	0	0	0	0	0	0	0	0	0	0	0	0	0	0	0	0	0	0	0	0	0	0	0
OM-RGC.v1.007708041	Biota;	Bacteria;	Proteobacteria;	Alphaproteobacteria;	Rhizobiales;	Rhodobiaceae;	Parvibaculum	0	0	0	0	0	0	0	0	0	0	0	0	0	0	0	0	0	0	0	0	0	0	0	0	0	0	0	0	0	0	0	0	0	0	0	0	0	0	0	0	0	0
OM-RGC.v1.007708630	Biota;	Bacteria;	Proteobacteria	2.08265e-08	0	0	1.54467e-08	0	3.6331e-07	3.62543e-07	4.05393e-06	6.28845e-07	0	0	0	7.15549e-07	3.20024e-07	9.00639e-07	1.24624e-06	0	5.14822e-07	4.48087e-07	1.17196e-06	8.75381e-07	2.01673e-06	8.27759e-07	3.53677e-06	1.37741e-08	2.04717e-06	1.08576e-06	2.4392e-06	7.99086e-07	5.49287e-07	6.16856e-07	3.8952e-07	4.69498e-07	3.96569e-07	8.97692e-07	7.92801e-07	5.30448e-09	1.28202e-07	5.41125e-07	4.76426e-07	0	1.46134e-07	1.07431e-07	7.94318e-09	3.91132e-07	0
OM-RGC.v1.007710796	Biota;	Bacteria;	Proteobacteria	0	0	0	0	0	9.84861e-08	1.83253e-07	1.41156e-08	2.23428e-07	0	0	0	0	0	1.13393e-08	3.38355e-08	0	0	0	6.77979e-08	9.30343e-08	3.10486e-08	8.49946e-08	0	0	0	0	0	9.78179e-08	3.13006e-08	4.46528e-07	0	0	0	6.05472e-08	0	0	1.34588e-08	1.0004e-08	3.9561e-08	0	0	0	0	0	0
OM-RGC.v1.007715996	Biota;	Bacteria;	Proteobacteria	0	0	0	0	0	0	8.51006e-07	1.51239e-08	0	0	0	0	0	0	1.43594e-08	1.67373e-08	0	0	0	0	0	0	0	0	8.72417e-07	0	0	0	0	0	0	0	0	0	0	0	1.32612e-09	5.06774e-09	3.01324e-09	1.03514e-08	0	0	0	0	0	0
OM-RGC.v1.007716447	Biota;	Bacteria;	Cyanobacteria	0	0	0	0	0	0	1.25434e-07	0	0	0	0	0	0	0	0	0	0	0	0	0	0	0	0	0	2.79462e-07	0	0	0	0	0	0	0	1.45695e-09	0	0	0	0	0	0	0	0	0	0	0	0	0
OM-RGC.v1.007717488	Biota;	Bacteria;	Cyanobacteria;	Synechococcales;	Prochloraceae;	Prochlorococcus	1.40285e-08	0	0	0	0	0	1.05936e-06	0	0	0	0	3.55972e-08	0	2.48509e-09	0	6.64197e-09	0	0	0	0	1.11955e-08	0	0	0	1.44921e-06	0	0	0	0	0	0	0	0	0	0	2.56245e-09	0	0	0	0	0	0	0
OM-RGC.v1.007717554	Biota;	Bacteria;	Proteobacteria	0	0	0	0	0	0	2.91342e-07	0	0	0	0	0	0	0	0	0	0	0	0	0	0	0	0	0	4.64433e-08	0	0	0	0	0	0	0	0	0	0	0	0	0	0	0	0	0	0	0	0	0
OM-RGC.v1.007718246	Biota;	Bacteria;	Proteobacteria;	Deltaproteobacteria	6.96618e-10	0	0	1.29735e-08	9.92076e-07	0	0	0	0	0	0	0	1.00397e-08	0	0	0	0	1.77455e-08	7.71512e-08	0	0	0	5.72705e-09	0	0	0	0	0	0	0	0	0	0	0	0	0	0	0	0	0	0	0	0	0	2.29707e-08
OM-RGC.v1.007722280	Biota;	Bacteria;	Proteobacteria	0	0	0	0	0	0	0	0	0	0	0	0	0	1.31887e-07	1.05978e-08	1.20085e-08	0	7.71293e-07	9.22689e-07	0	0	0	0	0	0	0	7.10731e-09	0	0	0	0	0	0	0	0	0	0	0	0	2.65421e-09	0	0	0	0	0	4.94562e-09
OM-RGC.v1.007723577	Biota;	Bacteria;	Proteobacteria	2.21116e-08	0	0	2.86371e-09	0	0	6.45627e-08	0	8.84984e-09	0	0	0	0	0	1.47031e-07	1.49661e-07	0	2.38994e-08	1.81239e-08	0	3.38663e-09	5.72617e-09	0	0	8.90871e-09	0	0	0	0	7.11806e-09	0	0	4.25025e-08	0	0	4.84497e-10	0	0	1.40129e-07	3.50608e-07	0	0	2.34265e-07	0	2.7283e-08	0
OM-RGC.v1.007723589	Biota;	Bacteria;	Proteobacteria	5.90925e-09	0	0	0	0	1.10818e-07	2.69765e-07	1.93182e-08	2.74046e-07	0	0	0	0	0	1.33973e-07	2.63381e-07	0	1.99921e-08	1.02425e-08	1.58464e-09	0	1.55879e-09	0	4.16721e-08	1.04309e-08	0	0	0	0	0	0	0	0	0	0	0	0	0	1.32545e-07	4.00799e-07	0	5.06653e-08	5.06391e-08	0	1.24674e-08	0
OM-RGC.v1.007724500	Biota;	Bacteria;	Proteobacteria;	Alphaproteobacteria;	Rhizobiales;	Rhodobiaceae;	Parvibaculum	0	0	0	0	0	0	0	0	0	0	0	0	0	0	0	0	0	0	0	0	0	0	0	0	0	0	0	0	0	0	0	0	0	0	0	0	0	0	0	0	0	0
OM-RGC.v1.007724722	Biota;	Bacteria;	Proteobacteria	0	0	0	0	0	0	0	0	0	0	0	0	0	0	0	0	0	0	0	0	0	0	0	0	0	0	0	0	0	0	0	0	0	0	0	0	0	0	0	0	0	0	0	0	0	0
OM-RGC.v1.007726326	Biota;	Bacteria;	Proteobacteria;	Alphaproteobacteria	0	0	0	0	0	0	0	0	0	0	0	0	0	0	0	1.35366e-08	0	6.5121e-09	0	0	5.40181e-09	0	0	0	0	0	0	0	0	0	0	0	0	0	0	0	0	0	0	0	0	0	3.14192e-07	0	2.04943e-09
OM-RGC.v1.007726426	Biota;	Bacteria;	Cyanobacteria;	Synechococcales;	Prochloraceae;	Prochlorococcus	2.63754e-08	0	0	1.38846e-09	0	0	2.78349e-08	0	0	0	0	0	0	0	0	0	0	0	0	0	0	0	0	0	1.39448e-07	0	0	0	0	0	0	0	0	0	0	4.19897e-09	0	0	0	0	0	0	1.30434e-08
OM-RGC.v1.007728886	Biota;	Bacteria;	Proteobacteria	7.06227e-09	0	0	0	0	0	0	0	0	0	0	0	1.99112e-09	4.52049e-08	0	0	0	1.88542e-07	6.25856e-08	0	0	0	0	0	0	0	0	0	0	0	0	0	0	0	0	0	0	0	0	0	0	0	0	0	0	0
OM-RGC.v1.007730666	Biota;	Bacteria;	Proteobacteria	0	0	0	0	0	0	7.79187e-07	2.50048e-09	1.3169e-08	0	0	0	9.08624e-09	0	1.09233e-08	4.2884e-08	0	1.95363e-09	3.32549e-09	0	0	1.29793e-08	0	4.12096e-09	8.40369e-08	0	0	0	0	0	0	0	0	0	0	0	0	0	5.2129e-09	1.56652e-07	0	0	0	0	0	0
OM-RGC.v1.007732811	Biota;	Bacteria;	Proteobacteria	0	0	0	0	0	0	1.03803e-08	0	0	0	0	0	0	0	4.66592e-09	4.81302e-09	0	0	0	0	0	0	0	0	2.17821e-08	0	0	0	0	0	0	0	0	0	0	0	0	0	0	2.63165e-08	0	0	0	0	0	2.44758e-09
OM-RGC.v1.007734602	Biota;	Bacteria;	Proteobacteria;	Alphaproteobacteria;	Rhodobacterales;	Rhodobacteraceae;	Labrenzia	0	0	0	0	0	8.01067e-09	3.15939e-07	2.13751e-09	0	0	0	0	0	0	4.70209e-09	6.04034e-09	0	0	0	0	0	4.99449e-09	0	1.47177e-08	5.25083e-08	0	0	0	0	0	0	0	0	0	0	0	0	0	1.11038e-08	6.94076e-08	0	0
OM-RGC.v1.007734648	Biota;	Bacteria;	Proteobacteria	0	0	0	0	0	1.32007e-08	6.66215e-08	1.40753e-08	2.85037e-08	0	0	0	0	0	8.87609e-08	2.0039e-07	0	0	0	9.32144e-09	4.87003e-09	3.56295e-08	4.85931e-09	8.19986e-09	2.19473e-08	0	0	0	0	0	0	0	0	0	0	0	0	8.76032e-09	5.52176e-08	1.95124e-07	0	0	0	0	0	0
OM-RGC.v1.007734683	Biota;	Bacteria;	Proteobacteria	0	0	0	0	0	0	0	0	0	0	0	0	0	0	1.33829e-09	7.89335e-09	0	0	0	0	0	0	0	0	0	0	3.97439e-08	0	0	0	0	0	4.65748e-09	0	0	1.04436e-09	0	0	0	1.70666e-08	0	0	0	0	0	0
OM-RGC.v1.007734788	Biota;	Bacteria;	Proteobacteria	2.89697e-08	0	0	0	0	0	0	0	0	0	0	0	0	0	3.29146e-08	2.44983e-08	0	0	0	4.31893e-09	0	0	0	0	0	0	0	0	0	0	0	0	0	0	0	0	0	0	1.41622e-08	4.16446e-08	3.89477e-09	8.68166e-09	5.78395e-09	0	0	0
OM-RGC.v1.007737486	Biota;	Bacteria;	Cyanobacteria	0	0	0	0	0	0	0	0	0	0	0	0	0	0	0	0	0	0	0	0	0	0	0	0	0	0	0	0	0	2.94622e-09	0	0	4.76257e-08	0	0	0	0	0	0	0	0	0	3.4025e-08	0	0	0
OM-RGC.v1.007737495	Biota;	Bacteria;	Cyanobacteria	0	0	0	0	0	0	0	0	0	0	0	0	0	0	0	0	0	0	0	0	0	0	0	0	0	0	0	0	0	0	0	1.04681e-09	2.4601e-09	0	0	0	0	0	0	0	0	0	0	0	0	0
OM-RGC.v1.007737528	Biota;	Bacteria;	Cyanobacteria	0	0	0	0	0	0	0	0	0	0	0	0	0	0	0	0	0	0	0	0	0	0	0	0	0	0	0	0	0	0	0	0	0	0	0	0	0	0	0	0	0	0	0	0	0	0
OM-RGC.v1.007737546	Biota;	Bacteria;	Cyanobacteria	0	0	0	0	0	0	0	0	0	0	0	0	0	0	0	0	0	0	0	0	0	0	0	0	2.40712e-09	0	0	0	0	1.43775e-09	0	0	0	0	0	0	0	0	0	0	0	0	0	0	0	0
OM-RGC.v1.007737559	Biota;	Bacteria;	Proteobacteria;	Gammaproteobacteria;	Salinisphaerales;	Salinisphaeraceae;	Salinisphaera	0	0	0	0	0	0	0	0	0	0	0	0	0	0	0	0	0	0	0	0	0	0	0	0	0	0	0	0	0	0	0	0	0	0	0	0	0	2.41927e-09	0	0	0	0
OM-RGC.v1.007737667	Biota;	Bacteria;	Cyanobacteria;	Synechococcales;	Prochloraceae;	Prochlorococcus	0	0	0	0	0	0	4.26277e-10	0	0	0	0	0	0	0	0	0	0	0	0	0	0	0	0	0	0	0	0	0	0	0	0	0	3.82152e-09	0	0	0	0	0	0	0	0	0	0
OM-RGC.v1.007737723	Biota;	Bacteria;	Cyanobacteria	0	0	0	0	0	0	7.156e-09	0	0	0	0	0	0	0	0	0	0	0	0	0	0	0	0	0	3.72868e-09	0	0	0	0	0	0	0	0	0	0	0	0	0	0	0	0	0	4.456e-09	0	0	0
OM-RGC.v1.007754747	Biota;	Bacteria;	Actinobacteria;	Micrococcales;	Micrococcaceae;	Kocuria;	Kocuria	rhizophila	0	0	0	0	0	0	0	0	0	0	0	0	0	0	0	0	0	0	0	0	0	0	0	0	0	0	0	0	0	0	0	0	0	0	0	0	0	3.73078e-09	0	0	0
OM-RGC.v1.007754844	Biota;	Bacteria;	Proteobacteria;	Alphaproteobacteria;	Rhodobacterales;	Rhodobacteraceae;	Rhodobacteraceae	bacterium	HTCC2150	0	0	0	0	0	0	0	0	0	0	0	0	0	0	0	0	0	0	0	0	0	0	0	0	0	0	0	0	0	0	0	0	0	0	0	0	0	0	0	0
OM-RGC.v1.007755906	Biota;	Bacteria;	Cyanobacteria;	Synechococcales;	Prochloraceae;	Prochlorococcus;	Prochlorococcus	marinus	0	0	0	0	0	0	4.54392e-09	0	0	0	0	0	0	0	0	0	0	0	0	0	0	0	0	0	0	0	0	0	0	7.25948e-09	0	0	0	0	0	0	0	0	0	0	0
OM-RGC.v1.007757459	Biota;	Bacteria;	Proteobacteria;	Gammaproteobacteria;	Alteromonadales;	Alteromonadaceae;	Glaciecola	0	0	0	0	0	1.90182e-07	4.53234e-08	7.40599e-09	4.53003e-07	0	0	0	0	0	7.18642e-09	4.82967e-09	0	0	0	1.45715e-07	2.36171e-07	3.87215e-08	3.75578e-08	0	0	0	0	1.0099e-08	9.29773e-09	0	2.12526e-08	0	0	9.78059e-10	2.1288e-08	0	0	1.5588e-08	1.78699e-08	3.03893e-08	0	2.18909e-09
OM-RGC.v1.007759027	Biota;	Bacteria;	Bacteroidetes	0	0	0	0	0	0	0	0	0	0	0	0	0	0	0	0	0	0	0	0	0	0	0	0	0	0	0	0	0	0	0	0	0	0	0	0	0	0	0	0	0	0	0	0	0	0
OM-RGC.v1.007761178	Biota;	Bacteria;	Bacteroidetes;	Cytophagia;	Cytophagales;	Hymenobacteraceae;	Pontibacter	0	0	0	0	0	0	0	0	0	0	0	0	0	0	0	0	0	0	0	0	0	0	0	0	0	0	0	0	0	0	0	0	0	0	0	0	0	0	0	0	0	0
OM-RGC.v1.007763673	Biota;	Bacteria;	Proteobacteria;	Gammaproteobacteria;	Alteromonadales;	Alteromonadaceae;	Glaciecola	1.01239e-09	0	0	0	0	0	0	0	0	0	0	0	4.76708e-08	3.95724e-08	0	0	0	0	1.03447e-08	0	0	0	0	0	0	0	0	0	0	0	0	0	0	0	0	0	0	0	0	0	0	0
OM-RGC.v1.007766296	Biota;	Bacteria;	Proteobacteria;	Gammaproteobacteria;	Alteromonadales;	Alteromonadaceae;	Glaciecola	2.36224e-09	0	0	1.33478e-07	6.76625e-09	0	8.87356e-08	0	4.26412e-08	0	0	0	0	0	2.74028e-08	6.23028e-08	0	3.83583e-08	6.37365e-08	0	0	3.92642e-09	0	0	8.59617e-09	0	2.09902e-09	0	0	0	0	0	7.04634e-09	0	0	1.16681e-09	0	0	3.61782e-08	1.40534e-07	0	3.87112e-08
OM-RGC.v1.007768429	Biota;	Bacteria;	Proteobacteria;	Alphaproteobacteria;	Rhizobiales	0	8.0454e-08	5.64155e-08	0	0	0	0	0	2.49802e-09	1.28008e-06	0	2.52416e-06	0	0	0	0	8.71113e-09	0	0	0	0	0	0	0	1.89447e-09	0	0	0	4.83383e-09	0	0	0	0	0	0	0	0	0	0	0	0	0	2.72431e-08	6.44977e-07
OM-RGC.v1.007774170	Biota;	Bacteria;	Actinobacteria;	Actinobacteria	2.73899e-07	0	0	0	0	0	0	0	0	0	0	0	1.0581e-08	2.12082e-07	0	0	0	4.02011e-07	3.71073e-07	0	0	0	0	0	0	0	0	0	0	0	0	0	0	0	0	0	0	0	0	0	0	0	0	0	7.84049e-09
OM-RGC.v1.007781960	Biota;	Bacteria;	Proteobacteria	4.36291e-09	0	0	0	0	1.76618e-08	5.07977e-07	1.35169e-08	7.25425e-08	0	0	0	0	0	2.77113e-08	6.29669e-08	0	1.24485e-08	5.80636e-09	6.20461e-09	1.49696e-08	2.00152e-08	5.71784e-09	5.53191e-08	1.18618e-07	0	1.18475e-07	0	2.24428e-09	2.39055e-07	0	0	3.15647e-08	0	0	2.29387e-07	0	4.6253e-09	4.98136e-08	8.77456e-08	0	0	4.66834e-08	0	9.53284e-09	0
OM-RGC.v1.007784111	Biota;	Bacteria;	Cyanobacteria;	Synechococcales;	Synechococcaceae;	Synechococcus	1.61982e-08	0	0	9.20138e-09	0	0	0	0	0	0	0	0	5.06538e-09	1.65058e-08	0	0	0	0	1.2814e-08	0	0	0	0	0	0	0	0	0	0	0	0	0	0	0	0	0	0	0	0	0	0	0	0
OM-RGC.v1.007788128	Biota;	Bacteria;	Proteobacteria	6.91557e-08	0	0	4.26689e-09	0	2.21905e-09	3.10438e-08	0	2.5255e-08	0	0	0	0	0	1.13966e-08	3.29384e-08	0	1.06188e-08	0	5.924e-09	0	0	0	0	2.25916e-08	0	0	0	0	0	0	0	1.78076e-08	0	0	0	0	0	1.65546e-08	4.38661e-08	0	4.35585e-09	2.83091e-08	0	4.24158e-09	0
OM-RGC.v1.007795714	Biota;	Bacteria;	Proteobacteria;	Alphaproteobacteria;	Rhodobacterales;	Rhodobacteraceae;	Labrenzia	0	0	0	0	0	2.724e-08	2.18426e-09	6.58648e-08	3.4098e-08	0	0	0	3.09551e-09	1.88511e-08	1.21951e-08	2.73239e-08	0	0	0	8.3887e-08	7.093e-08	9.92087e-08	7.57542e-08	3.20128e-08	0	1.20363e-09	0	4.07218e-09	0	0	4.74972e-09	0	0	0	9.82862e-09	0	0	5.72413e-09	1.12329e-08	1.2185e-08	0	1.58598e-09
OM-RGC.v1.007796059	Biota;	Bacteria;	Actinobacteria;	Micrococcales;	Micrococcaceae	0	0	0	0	0	2.21905e-09	6.78513e-07	3.92558e-09	3.59715e-09	0	0	0	0	0	4.53325e-08	4.80915e-08	0	0	0	4.86392e-09	2.31706e-08	5.45868e-09	1.45703e-08	2.42206e-08	1.65437e-06	0	4.66078e-08	3.31204e-09	2.94716e-08	2.23087e-06	0	0	5.6203e-08	0	0	7.96178e-07	0	0	1.19435e-08	2.6847e-08	0	0	0	0
OM-RGC.v1.007796217	Biota;	Bacteria;	Actinobacteria;	Micrococcales;	Micrococcaceae	0	0	0	0	0	0	1.42113e-08	0	0	0	0	0	0	0	7.04124e-09	3.63433e-09	0	0	0	3.1179e-09	0	0	0	0	2.60703e-07	0	0	0	0	1.83948e-08	0	0	0	0	0	3.08125e-08	0	0	0	0	0	0	0	0
OM-RGC.v1.007796951	Biota;	Bacteria;	Proteobacteria	0	0	0	0	0	0	0	0	0	0	0	0	0	0	0	0	0	0	0	0	0	0	1.26837e-08	0	0	0	0	0	0	0	0	0	0	0	0	0	0	1.30326e-09	0	0	0	6.27689e-09	0	0	3.72745e-09	0
OM-RGC.v1.007797268	Biota;	Bacteria;	Proteobacteria	0	0	0	0	0	0	0	0	0	0	0	0	0	0	0	9.6352e-09	0	0	0	0	0	0	0	0	2.66173e-08	0	0	0	0	0	0	0	0	0	0	0	0	0	0	0	0	0	5.80396e-09	0	0	0
OM-RGC.v1.007799326	Biota;	Bacteria;	Actinobacteria	0	0	0	0	0	0	3.43229e-07	0	0	0	0	0	0	0	0	4.34671e-09	0	0	0	0	0	0	0	0	3.01979e-07	0	0	0	0	0	0	0	0	0	0	0	0	0	0	0	0	0	7.40301e-09	0	0	0
OM-RGC.v1.007818090	Biota;	Bacteria;	Proteobacteria;	Alphaproteobacteria;	Rhizobiales;	Rhizobiaceae;	Rhizobium/Agrobacterium	group;	Agrobacterium;	Agrobacterium	tumefaciens	complex;	Agrobacterium	tumefaciens	0	0	0	0	0	0	0	0	0	0	0	0	0	0	0	0	0	0	0	0	0	0	0	0	0	0	1.26418e-09	0	0	0	4.24082e-09	0	0	3.97602e-09	0
OM-RGC.v1.007818375	Biota;	Bacteria;	Proteobacteria;	Alphaproteobacteria;	Rhodobacterales;	Rhodobacteraceae;	Labrenzia;	Labrenzia	alexandrii	0	0	0	0	0	0	0	0	0	0	0	0	0	0	0	0	0	0	0	0	0	0	0	0	0	0	0	0	0	0	0	0	0	0	0	0	0	0	0	0
OM-RGC.v1.007819873	Biota;	Bacteria;	Cyanobacteria;	Synechococcales;	Synechococcaceae;	Synechococcus;	Synechococcus	sp.	CC9311	0	0	0	0	0	0	0	0	0	0	0	0	0	0	0	1.08668e-09	0	2.9994e-08	1.74858e-08	0	0	0	0	0	0	0	0	0	0	0	0	0	0	0	0	0	0	0	0	0
OM-RGC.v1.007820102	Biota;	Bacteria;	Proteobacteria;	Alphaproteobacteria;	Rhodobacterales;	Rhodobacteraceae;	Ahrensia;	Ahrensia	sp.	R2A130	0	0	0	0	0	0	0	0	0	0	0	0	0	0	0	0	0	0	0	0	0	0	0	0	0	0	0	0	0	0	0	0	0	0	0	0	0	0	0
OM-RGC.v1.007820942	Biota;	Bacteria;	Proteobacteria	1.64407e-07	0	0	0	0	0	0	0	0	0	0	0	1.21878e-07	1.21536e-06	0	0	0	5.00684e-07	5.92564e-07	0	0	0	0	0	0	0	0	0	0	0	0	0	0	0	0	0	0	0	0	0	0	0	0	0	0	0
OM-RGC.v1.007821303	Biota;	Bacteria;	Planctomycetes;	Planctomycetia;	Planctomycetales;	Planctomycetaceae	0	0	0	0	0	0	0	0	0	0	0	0	0	0	0	0	0	0	0	0	0	0	0	0	0	0	0	0	0	0	0	0	0	0	0	0	0	0	0	0	0	0	0
OM-RGC.v1.007822586	Biota;	Bacteria;	Actinobacteria;	Micrococcales;	Micrococcaceae	8.69161e-09	0	0	0	0	7.54614e-08	3.88954e-07	1.68313e-07	1.54774e-07	0	0	0	1.09001e-08	1.5094e-07	4.07713e-07	2.70574e-07	4.38187e-09	8.3278e-08	1.48364e-07	1.24875e-07	3.28234e-07	2.64937e-07	7.35124e-08	2.86659e-07	4.61638e-08	5.73001e-08	1.70086e-07	1.14797e-07	4.21117e-08	1.70085e-07	5.81591e-09	0	2.30369e-07	3.45643e-09	4.16329e-08	1.76389e-07	0	1.06264e-08	5.46693e-07	8.33166e-07	6.12532e-09	4.53648e-08	6.38756e-07	0
OM-RGC.v1.007823568	Biota;	Bacteria;	Firmicutes;	Bacilli;	Bacillales	0	0	0	0	0	0	0	0	0	0	0	0	0	0	0	0	0	0	0	0	0	0	0	0	0	0	0	0	0	0	0	0	0	0	0	0	0	0	0	0	0	0	0	0
OM-RGC.v1.007825100	Biota;	Bacteria;	Proteobacteria	0	0	0	0	0	0	0	0	0	0	0	0	0	0	0	0	0	0	0	0	0	0	0	0	0	0	0	0	0	0	0	0	0	0	0	0	0	0	0	0	0	0	0	0	0	0
OM-RGC.v1.007825213	Biota;	Bacteria;	Bacteroidetes;	Cytophagia;	Cytophagales;	Hymenobacteraceae;	Pontibacter	0	0	0	0	0	0	0	0	0	0	0	0	0	0	0	0	0	0	0	0	0	0	0	0	0	0	0	0	0	0	0	0	0	0	0	0	0	0	0	0	0	0
OM-RGC.v1.007826946	Biota;	Bacteria;	Proteobacteria;	Alphaproteobacteria;	Rhodobacterales	0	0	0	0	0	0	0	0	0	0	0	0	0	0	0	0	0	0	0	0	0	0	0	0	0	0	0	0	0	0	0	0	0	0	0	0	0	0	0	0	0	0	0	0
OM-RGC.v1.007827174	Biota;	Bacteria;	Proteobacteria	0	0	0	0	0	0	0	0	0	0	0	0	0	0	0	0	0	0	0	0	0	0	0	0	0	0	0	0	0	0	0	0	0	0	0	0	0	0	0	0	0	0	0	0	0	0
OM-RGC.v1.007829232	Biota;	Bacteria;	Actinobacteria;	Micrococcales;	Micrococcaceae	0	0	0	0	0	0	0	0	0	0	0	0	0	0	0	0	0	0	0	0	0	0	0	0	0	0	0	0	0	0	0	0	0	0	0	0	0	0	0	0	0	0	0	0
OM-RGC.v1.007829306	Biota;	Bacteria;	Actinobacteria;	Actinomycetales	0	0	0	0	0	0	0	0	0	0	0	0	0	0	0	6.39731e-09	0	0	0	3.12872e-09	0	0	0	0	0	0	0	0	0	0	0	0	0	0	0	0	0	0	4.33885e-09	2.67264e-09	0	0	0	0	0
OM-RGC.v1.007831283	Biota;	Bacteria;	Actinobacteria;	Micrococcales;	Micrococcaceae	4.74088e-09	0	0	0	0	6.95211e-08	1.3241e-07	6.83643e-08	1.15584e-07	0	0	0	0	0	3.47518e-08	4.08999e-08	0	2.72129e-09	1.29478e-09	1.14011e-07	1.37585e-07	1.60537e-07	1.01822e-07	8.17353e-08	0	7.9025e-08	7.11039e-08	1.1063e-07	1.64334e-07	7.01544e-08	2.74973e-07	0	5.16201e-08	4.12638e-08	9.14294e-08	8.17478e-08	0	3.8849e-08	7.8691e-08	4.15275e-08	2.04177e-09	2.44592e-07	7.7853e-08	0
OM-RGC.v1.007832202	Biota;	Bacteria;	Actinobacteria;	Micrococcales;	Micrococcaceae	1.58029e-09	0	0	0	0	5.45501e-09	1.81307e-08	1.64668e-08	4.63989e-09	0	0	0	0	8.03828e-09	8.15572e-09	1.66164e-10	0	0	0	3.75447e-09	2.87608e-08	6.73836e-09	2.44653e-09	2.10372e-08	1.94066e-09	2.50188e-09	8.11727e-09	5.49747e-09	4.64733e-09	3.3654e-09	8.10579e-10	0	2.53598e-07	0	0	7.2907e-09	0	8.56472e-10	8.6638e-09	1.82149e-08	0	2.4993e-09	1.27195e-07	0
OM-RGC.v1.007832974	Biota;	Bacteria;	Proteobacteria;	Gammaproteobacteria;	Pseudomonadales;	Pseudomonadaceae;	Pseudomonas	0	5.46774e-08	0	0	0	0	0	0	0	0	0	0	0	0	0	0	0	0	0	0	0	0	0	0	0	0	0	0	0	0	4.13396e-09	0	0	0	0	0	0	0	0	0	0	1.06473e-09
OM-RGC.v1.007833556	Biota;	Bacteria;	Actinobacteria;	Micrococcales;	Micrococcaceae	8.4513e-07	0	0	0	0	0	0	0	0	0	0	0	2.91423e-08	3.61469e-07	0	6.47e-09	0	4.45335e-07	3.37012e-07	0	0	0	0	0	0	0	0	0	0	0	0	0	0	0	0	0	0	0	3.97475e-09	1.12518e-08	0	0	2.74863e-08	0
OM-RGC.v1.007834838	Biota;	Bacteria;	Actinobacteria	0	0	0	0	0	0	0	0	0	0	0	0	0	8.22198e-09	0	0	0	0	0	0	0	0	0	0	0	0	0	0	0	0	0	0	0	0	0	0	0	0	0	0	0	0	0	0	0	0
OM-RGC.v1.007836955	Biota;	Bacteria;	Actinobacteria;	Micrococcales;	Micrococcaceae	1.41259e-08	0	0	0	0	0	0	0	0	0	0	0	0	1.69206e-08	6.54123e-08	5.51041e-08	0	1.6131e-08	0	0	0	4.99715e-09	0	0	0	0	0	0	0	0	0	0	2.07074e-08	0	0	0	0	0	1.47658e-07	1.13708e-07	0	0	2.66245e-08	0
OM-RGC.v1.007841381	Biota;	Bacteria;	Proteobacteria;	Gammaproteobacteria;	Pseudomonadales;	Pseudomonadaceae;	Pseudomonas	0	0	0	0	0	0	0	0	0	0	0	2.08398e-08	0	0	0	0	0	0	0	0	0	0	0	0	0	0	0	0	6.23651e-09	1.02528e-08	4.1218e-08	1.45229e-09	1.41897e-09	2.38963e-09	5.01983e-09	1.59585e-08	0	0	0	0	0	0
OM-RGC.v1.007844323	Biota;	Bacteria;	Verrucomicrobia	0	1.19296e-07	0	0	0	0	0	0	0	8.47694e-08	0	0	0	0	0	0	0	0	0	0	0	0	0	0	0	0	0	0	0	0	0	0	0	0	0	0	0	0	0	0	0	0	0	0	0	0
OM-RGC.v1.007853726	Biota;	Bacteria;	Cyanobacteria	0	0	0	0	0	4.45351e-09	3.57819e-08	0	1.12049e-08	0	0	0	0	0	0	2.11305e-08	0	0	0	6.25745e-09	5.1575e-09	2.63952e-08	0	0	0	0	0	0	0	0	0	0	0	0	0	0	0	7.92365e-09	1.6612e-08	2.64592e-08	0	0	0	0	0	0
OM-RGC.v1.007853835	Biota;	Bacteria;	Actinobacteria;	Micrococcales;	Micrococcaceae	0	0	0	0	0	0	0	0	0	0	0	0	0	0	5.882e-08	5.64126e-08	0	6.39339e-09	0	0	1.01177e-08	1.97163e-08	0	0	0	0	0	0	0	0	0	0	0	0	0	0	0	5.07729e-09	9.00237e-08	8.197e-08	0	0	0	0
OM-RGC.v1.007860478	Biota;	Bacteria;	Actinobacteria;	Micrococcales;	Micrococcaceae	0	0	0	0	0	1.77728e-07	2.67793e-07	4.7634e-07	1.6845e-07	0	0	0	0	0	2.12796e-07	1.71774e-07	0	2.16392e-09	3.14766e-09	1.13669e-07	1.91981e-07	2.92149e-07	1.29821e-07	8.20204e-07	1.05033e-08	1.19717e-07	1.89047e-07	2.72723e-07	6.68527e-08	1.8736e-07	3.13127e-08	0	4.84495e-08	0	2.01788e-08	3.9097e-07	0	2.09502e-08	1.36014e-07	9.80682e-08	0	1.05763e-08	1.06974e-08	0
OM-RGC.v1.007863606	Biota;	Bacteria;	Planctomycetes;	Planctomycetia;	Planctomycetales;	Planctomycetaceae;	Planctomyces	0	0	0	0	0	0	0	0	0	0	0	0	0	0	0	0	0	0	0	0	0	0	1.80577e-09	0	0	0	0	0	0	0	0	0	0	0	0	0	0	0	0	0	0	0
OM-RGC.v1.007871247	Biota;	Bacteria;	Cyanobacteria;	Synechococcales;	Prochloraceae;	Prochlorococcus	0	0	0	0	0	7.63459e-10	0	0	0	0	0	0	0	0	0	0	0	0	0	0	0	1.15319e-09	3.02903e-10	0	0	0	0	0	1.55088e-09	1.63761e-09	1.20979e-09	0	2.35694e-09	1.20396e-09	0	3.41683e-09	0	0	2.12391e-10	0	0	0	0
OM-RGC.v1.007876085	Biota;	Bacteria;	Proteobacteria;	Alphaproteobacteria	0	0	0	0	0	0	0	0	0	0	0	0	0	0	0	0	0	0	0	0	0	0	0	0	0	0	0	0	0	0	0	0	0	0	0	0	0	0	0	0	0	0	0	0	0
OM-RGC.v1.007879271	Biota;	Bacteria;	Proteobacteria;	Alphaproteobacteria;	Rhizobiales	0	0	0	0	0	0	0	0	0	0	0	0	0	0	0	0	0	0	0	0	0	0	0	0	0	0	0	0	0	0	0	0	0	0	0	0	0	0	0	0	0	0	0	0
OM-RGC.v1.007882989	Biota;	Bacteria;	Bacteroidetes;	Cytophagia;	Cytophagales;	Flammeovirgaceae;	Flexithrix;	Flexithrix	dorotheae	0	0	0	0	0	0	0	0	0	0	0	0	0	0	0	0	0	0	0	0	0	0	0	0	0	0	0	0	0	0	0	0	0	0	0	0	0	0	0	0
OM-RGC.v1.007883240	Biota;	Bacteria;	Proteobacteria;	Gammaproteobacteria;	Vibrionales;	Vibrionaceae;	Photobacterium;	Photobacterium	leiognathi	0	0	0	0	0	0	0	0	0	0	0	0	0	0	0	0	0	0	0	0	0	0	0	0	8.67354e-09	0	0	0	0	0	0	0	0	0	0	0	0	0	0	0
OM-RGC.v1.007883605	Biota;	Bacteria;	Proteobacteria;	Alphaproteobacteria;	Rhodobacterales;	Rhodobacteraceae;	Labrenzia;	Labrenzia	alexandrii	0	0	0	0	0	0	0	0	0	0	0	0	0	0	0	0	0	0	0	0	0	0	0	0	0	0	0	0	0	0	0	0	0	0	0	0	0	0	0	0
OM-RGC.v1.007883967	Biota;	Bacteria;	Proteobacteria;	Alphaproteobacteria;	Rhodobacterales;	Rhodobacteraceae;	Maritimibacter;	Maritimibacter	alkaliphilus	0	0	0	0	0	0	0	0	0	0	0	0	0	0	0	0	0	0	0	0	0	0	0	0	0	0	0	0	0	0	0	0	0	0	0	0	0	0	0	0
OM-RGC.v1.007885728	Biota;	Bacteria;	Proteobacteria	9.6131e-08	0	0	2.72222e-07	2.57859e-07	0	0	0	0	0	0	0	1.50017e-07	1.12878e-07	0	0	0	2.98411e-08	1.64652e-09	0	0	0	0	0	0	0	0	0	0	0	0	0	0	0	0	0	0	0	1.21789e-09	6.4367e-10	0	0	0	0	2.54974e-08	0
OM-RGC.v1.007886729	Biota;	Bacteria;	Proteobacteria	3.53552e-07	0	0	4.93692e-07	2.11239e-07	0	0	0	0	0	0	0	6.65355e-08	9.08765e-09	0	0	0	6.58017e-09	2.45298e-09	0	0	0	0	0	0	0	0	0	0	0	0	0	0	0	0	0	0	0	0	0	0	0	0	0	4.31428e-09	0
OM-RGC.v1.007888892	Biota;	Bacteria;	Proteobacteria	0	0	0	0	0	0	0	0	0	0	0	0	0	0	0	0	0	0	0	0	0	0	0	0	0	0	0	0	0	0	0	0	0	0	0	0	0	0	0	0	0	0	0	0	8.62855e-09	0
OM-RGC.v1.007889320	Biota;	Bacteria;	Bacteroidetes	0	0	0	0	0	0	0	0	0	0	0	0	0	2.34366e-08	0	0	0	0	0	0	0	0	0	0	0	0	0	0	0	0	0	0	0	0	0	0	0	0	0	0	0	0	0	0	0	0
OM-RGC.v1.007889722	Biota;	Bacteria;	Bacteroidetes	0	0	0	0	0	0	0	0	0	0	0	0	0	0	0	0	0	0	0	0	0	0	0	0	0	0	0	0	0	0	0	0	0	0	0	0	0	0	0	0	0	0	0	0	0	0
OM-RGC.v1.007890210	Biota;	Bacteria;	Proteobacteria;	Alphaproteobacteria	0	0	0	0	0	0	0	0	0	0	0	0	0	0	0	0	0	0	0	0	0	0	0	0	0	0	0	0	0	0	0	0	0	0	0	0	0	0	0	0	0	0	0	0	0
OM-RGC.v1.007891682	Biota;	Bacteria;	Bacteroidetes;	Flavobacteriia;	Flavobacteriales;	Flavobacteriaceae;	Polaribacter	0	0	0	0	0	0	0	0	0	0	0	0	0	0	0	0	0	0	0	0	0	0	0	0	0	0	0	0	0	0	0	0	0	0	0	0	0	0	0	0	0	0
OM-RGC.v1.007892204	Biota;	Bacteria;	Bacteroidetes	0	0	0	0	0	0	0	0	0	0	0	0	0	0	0	0	0	0	0	0	0	0	0	0	0	0	0	0	0	0	0	0	0	0	0	0	0	0	0	0	0	0	0	0	0	0
OM-RGC.v1.007892214	Biota;	Bacteria;	Proteobacteria	0	0	0	0	0	0	0	0	0	0	0	0	0	0	0	0	0	6.61965e-08	2.41266e-08	0	0	0	0	0	0	0	0	0	0	0	0	0	0	0	0	0	0	0	0	0	0	0	0	0	0	0
OM-RGC.v1.007892835	Biota;	Bacteria;	Proteobacteria	1.30173e-07	0	0	2.64593e-07	8.35085e-08	0	0	0	0	0	0	0	8.39307e-07	9.30289e-08	0	0	0	2.40176e-09	2.45298e-09	0	0	0	0	0	0	0	0	0	0	0	0	0	0	0	0	0	0	0	0	0	0	0	0	0	0	0
OM-RGC.v1.007894148	Biota;	Bacteria;	Actinobacteria;	Actinobacteria	1.99083e-07	0	0	0	1.73684e-08	7.56998e-09	1.99466e-07	0	3.55681e-08	0	0	0	0	0	2.51998e-07	7.27797e-07	4.39714e-09	6.14917e-08	1.4113e-07	5.58225e-08	5.65625e-09	0	0	0	1.09453e-08	0	0	0	0	0	0	0	4.29106e-08	0	0	0	0	0	2.12797e-07	5.671e-07	0	0	1.11908e-07	0	1.31585e-08
OM-RGC.v1.007897846	Biota;	Bacteria;	Proteobacteria;	Gammaproteobacteria;	Oceanospirillales;	Halomonadaceae;	Halomonas	3.17969e-09	1.37331e-07	0	3.5659e-09	4.06495e-09	2.22311e-09	6.08157e-08	2.99527e-09	5.37044e-09	1.19925e-07	6.56021e-08	9.79991e-05	2.94706e-09	2.01283e-09	0	6.66276e-09	3.54239e-08	0	0	1.6954e-09	1.43244e-08	5.07884e-09	0	5.67243e-09	1.26026e-08	2.15194e-09	6.19683e-09	0	3.72514e-09	3.52478e-09	1.03709e-08	0	0	0	1.54448e-08	2.89385e-09	7.23317e-09	2.53463e-08	4.68128e-09	1.93905e-08	5.92169e-07	4.27374e-09
OM-RGC.v1.007898154	Biota;	Bacteria;	Proteobacteria	0	0	0	0	0	0	0	0	0	0	0	0	0	0	0	0	0	0	0	0	0	0	0	0	0	0	0	0	0	0	0	0	0	0	0	0	0	0	0	0	0	3.86886e-09	0	5.6792e-09	0	4.99732e-09
OM-RGC.v1.007899863	Biota;	Bacteria;	Bacteroidetes;	Cytophagia;	Cytophagales;	Cytophagaceae;	Cytophaga	0	0	0	0	0	0	0	0	0	0	0	0	0	0	0	0	0	0	0	0	0	0	0	0	0	0	0	0	0	0	0	0	0	0	0	0	0	0	0	0	0	0
OM-RGC.v1.007902862	Biota;	Bacteria;	Proteobacteria;	Alphaproteobacteria;	Rhizobiales	0	0	0	0	0	0	0	0	0	0	0	0	0	0	0	1.43955e-08	1.88897e-08	0	0	0	0	0	0	0	0	0	0	0	6.38241e-09	0	0	0	0	0	3.06233e-09	0	0	2.00068e-07	0	2.06511e-09	0	0	0	0
OM-RGC.v1.007905791	Biota;	Bacteria;	Proteobacteria	0	0	0	0	1.91699e-09	8.69408e-08	5.30625e-09	0	3.88722e-07	0	0	0	0	0	5.13134e-08	9.67803e-09	0	0	0	1.95033e-07	2.64656e-07	6.61214e-08	3.16001e-07	0	0	0	0	2.955e-07	6.02405e-07	1.09554e-09	7.76769e-07	5.88322e-07	1.75938e-08	8.87344e-07	5.5456e-07	0	0	8.35783e-08	6.63296e-08	5.30759e-08	4.09777e-09	6.32547e-07	0	0	6.34199e-09	0
OM-RGC.v1.007912363	Biota;	Bacteria;	Proteobacteria;	Gammaproteobacteria;	Oceanospirillales;	Alcanivoracaceae;	Alcanivorax	0	0	0	0	0	0	4.64641e-09	0	0	7.00383e-07	2.92128e-08	0	0	0	0	0	0	0	0	0	0	4.66096e-09	0	0	0	0	0	0	4.47017e-09	0	0	5.71186e-09	0	0	1.02965e-08	0	0	4.45168e-09	0	0	0	0
OM-RGC.v1.007913816	Biota;	Bacteria;	Proteobacteria	4.7574e-09	0	0	0	0	0	0	0	0	0	0	0	7.44699e-08	0	0	0	0	0	0	0	0	0	0	0	0	2.44876e-09	0	0	0	0	0	0	0	0	0	0	0	0	0	0	0	0	0	0	0	0
OM-RGC.v1.007926139	Biota;	Bacteria;	Proteobacteria;	Alphaproteobacteria;	Micavibrio	0	0	0	0	0	0	0	0	0	0	0	0	0	0	0	0	0	0	0	0	0	0	0	0	0	0	0	0	0	0	0	0	0	0	0	0	0	0	0	0	0	0	0	0
OM-RGC.v1.007933730	Biota;	Bacteria;	Proteobacteria	0	0	0	0	0	0	0	0	0	0	0	0	0	0	0	0	0	0	0	0	0	0	0	0	0	0	0	0	0	0	0	0	0	0	0	0	0	4.73473e-09	0	0	0	0	0	0	4.55372e-08	0
OM-RGC.v1.007937841	Biota;	Bacteria;	Proteobacteria;	Alphaproteobacteria;	Rhodospirillales;	Rhodospirillaceae;	Tistrella	0	0	0	0	0	0	0	0	0	0	0	0	0	0	0	0	8.07637e-09	0	0	0	0	0	0	0	0	0	0	0	7.45028e-09	0	0	0	0	0	7.38955e-09	0	0	9.11822e-08	0	0	0	0
OM-RGC.v1.007944364	Biota;	Bacteria;	Proteobacteria	0	0	0	0	0	0	0	0	0	0	0	0	0	0	0	0	0	0	0	0	0	0	0	0	0	0	0	0	0	0	0	0	0	0	0	0	0	0	1.85729e-09	0	0	2.20435e-09	0	0	6.12627e-09	0
OM-RGC.v1.007946381	Biota;	Bacteria;	Proteobacteria	0	0	0	0	0	0	1.7046e-09	0	6.26341e-09	0	0	0	4.13721e-09	6.03851e-09	3.6548e-09	2.43166e-09	0	2.04643e-08	2.35889e-08	3.13962e-09	1.44234e-09	1.83224e-09	2.92268e-09	0	0	6.48056e-08	4.13122e-09	0	6.87909e-09	0	7.41825e-09	0	1.23567e-08	7.45079e-09	9.00948e-09	0	0	0	1.29554e-08	7.02672e-09	0	8.83989e-09	0	0	8.04613e-09	0
OM-RGC.v1.007947776	Biota;	Bacteria;	Proteobacteria;	Alphaproteobacteria;	Rhizobiales;	Phyllobacteriaceae;	Nitratireductor;	Nitratireductor	indicus	0	0	0	0	0	0	0	0	0	0	0	0	0	0	0	0	0	0	0	0	0	0	0	0	0	0	0	0	0	0	0	0	0	0	0	0	0	0	0	0
OM-RGC.v1.007947891	Biota;	Bacteria;	Proteobacteria;	Alphaproteobacteria;	Rhizobiales;	Rhizobiaceae;	Rhizobium/Agrobacterium	group;	Agrobacterium;	Agrobacterium	tumefaciens	complex;	Agrobacterium	tumefaciens	0	0	0	0	0	0	0	0	0	0	0	0	0	0	0	0	0	0	0	0	0	0	0	0	0	0	0	0	0	0	1.02001e-08	0	0	1.84129e-09	0
OM-RGC.v1.007948017	Biota;	Bacteria;	Cyanobacteria;	Synechococcales;	Synechococcaceae;	Cyanobium;	Cyanobium	sp.	PCC	7001	0	0	0	0	0	0	0	0	0	0	0	0	0	0	0	0	0	0	0	0	0	0	0	0	0	0	0	0	0	0	0	0	0	0	0	0	0	0	0
OM-RGC.v1.007948523	Biota;	Bacteria;	Proteobacteria;	Alphaproteobacteria;	Rhodobacterales;	Rhodobacteraceae;	Maritimibacter;	Maritimibacter	alkaliphilus	0	0	0	0	0	0	0	0	0	0	0	0	0	0	0	0	0	0	0	0	0	0	0	0	0	0	0	0	0	0	0	0	0	0	0	0	0	0	0	0
OM-RGC.v1.007949246	Biota;	Bacteria;	Proteobacteria;	Alphaproteobacteria;	Rhodobacterales;	Rhodobacterales	bacterium	Y4I	0	0	0	0	0	0	0	0	0	0	0	0	0	0	0	0	0	0	0	0	0	0	0	0	0	0	0	0	0	0	0	0	0	0	0	0	0	0	0	0	0
OM-RGC.v1.007949462	Biota;	Bacteria;	Proteobacteria;	Alphaproteobacteria;	Rhodobacterales;	Rhodobacteraceae;	Rhodobacter;	Rhodobacter	sphaeroides	0	0	0	0	0	0	0	0	0	0	0	0	0	0	0	0	0	0	0	0	0	0	0	0	0	0	0	0	0	0	0	0	0	0	0	0	0	0	0	0
OM-RGC.v1.007949564	Biota;	Bacteria;	Proteobacteria;	Alphaproteobacteria;	Rhodobacterales;	Rhodobacteraceae;	Thalassobium;	Thalassobium	sp.	R2A62	0	0	0	0	0	0	0	0	0	0	0	0	0	2.63064e-09	0	0	0	0	0	0	0	0	0	0	0	0	0	0	0	0	0	0	0	0	0	0	0	0	0
OM-RGC.v1.007952619	Biota;	Bacteria;	Proteobacteria	2.31882e-08	0	0	8.32411e-08	1.07541e-08	0	0	0	4.97272e-09	0	0	0	2.57632e-08	0	1.14917e-09	2.39136e-09	0	4.75099e-08	1.48368e-08	0	5.67602e-09	3.2257e-09	0	0	0	4.38513e-09	2.19335e-09	5.40423e-09	0	0	0	4.62321e-09	5.23121e-09	0	0	1.82317e-09	0	0	4.58307e-09	8.074e-09	0	5.53015e-10	4.27894e-09	0	4.31637e-08	0
OM-RGC.v1.007952735	Biota;	Bacteria;	Proteobacteria	3.45752e-08	0	0	1.65077e-07	1.79699e-08	1.10972e-09	1.0622e-08	3.59053e-08	5.04971e-08	0	0	0	7.27492e-08	5.12368e-08	1.193e-07	1.45113e-07	0	2.73339e-07	2.54316e-07	6.04601e-08	5.45561e-08	1.4806e-08	4.32017e-08	9.02661e-08	0	4.54448e-07	5.80755e-08	1.87763e-07	0	1.48176e-09	0	5.11619e-08	2.04647e-08	3.56654e-09	1.20695e-08	2.23038e-08	0	1.29111e-09	1.23735e-07	1.33477e-07	0	9.97796e-08	9.15634e-09	0	3.37517e-07	0
OM-RGC.v1.007952791	Biota;	Bacteria;	Proteobacteria	0	0	0	0	0	0	0	0	0	0	0	0	0	0	0	0	0	1.07566e-07	6.53492e-08	0	0	0	0	0	0	0	0	0	0	0	0	0	0	0	0	0	0	0	0	0	0	0	0	0	0	0
OM-RGC.v1.007952840	Biota;	Bacteria;	Proteobacteria;	Alphaproteobacteria;	Rhodobacterales;	Rhodobacteraceae;	Labrenzia	0	0	0	0	0	0	0	0	0	0	0	0	0	0	0	0	0	0	0	0	0	0	0	0	0	0	0	0	0	0	0	0	0	0	0	0	0	0	0	0	0	0
OM-RGC.v1.007954197	Biota;	Bacteria;	Proteobacteria;	Alphaproteobacteria	3.5379e-08	0	0	7.07755e-08	3.80799e-08	0	0	0	0	0	0	0	0	1.21192e-08	0	0	0	2.65613e-08	5.26705e-08	0	0	0	0	0	0	0	0	0	0	0	0	0	0	0	0	0	0	0	0	0	0	0	0	0	0
OM-RGC.v1.007954569	Biota;	Bacteria;	Bacteroidetes;	Flavobacteriia;	Flavobacteriales;	Flavobacteriaceae;	Polaribacter	0	0	0	0	0	0	0	0	0	0	0	0	0	0	0	0	0	0	0	0	0	0	0	0	0	0	0	0	0	0	0	0	0	0	0	0	0	0	0	0	0	0
OM-RGC.v1.007956003	Biota;	Bacteria;	Proteobacteria;	Alphaproteobacteria	0	0	0	0	0	0	0	0	0	0	0	0	0	0	0	0	0	0	0	0	0	0	0	0	0	0	0	0	0	0	0	0	0	0	0	0	0	0	0	0	0	0	0	0	0
OM-RGC.v1.007956494	Biota;	Bacteria;	Proteobacteria;	Alphaproteobacteria	0	0	0	1.07058e-09	0	0	0	0	0	0	0	0	0	0	0	0	0	8.0889e-10	0	0	0	0	0	0	0	0	0	0	0	0	0	0	0	0	0	0	0	0	0	0	0	0	0	0	0
OM-RGC.v1.007958593	Biota;	Bacteria;	Proteobacteria	3.12054e-07	0	0	4.04708e-07	9.42147e-08	0	3.68598e-08	4.00765e-09	4.40224e-08	0	0	0	1.53271e-08	2.42985e-08	3.81795e-08	1.13773e-07	0	2.10311e-08	1.44321e-08	1.26024e-08	3.7755e-08	2.36444e-08	5.80715e-09	0	4.69014e-09	0	0	5.12991e-09	0	0	2.39977e-09	1.65115e-09	8.21736e-08	7.32645e-09	0	0	0	6.76542e-09	4.40968e-08	1.85971e-08	0	4.67015e-08	2.31197e-07	0	3.73191e-08	0
OM-RGC.v1.007959042	Biota;	Bacteria;	Proteobacteria	2.52342e-08	0	0	3.94354e-08	1.65368e-08	6.93874e-07	1.48009e-06	1.31257e-06	1.87576e-06	0	0	0	0	0	4.19082e-07	9.54667e-07	3.03923e-09	2.84267e-08	3.85082e-08	1.38964e-06	2.01646e-06	1.24036e-06	1.24791e-06	1.1146e-06	5.15916e-08	5.41356e-08	3.13934e-07	7.26005e-07	7.38815e-07	3.18519e-07	1.21722e-06	9.6947e-07	8.75683e-07	1.00775e-06	9.47061e-07	2.89698e-07	0	3.88418e-07	4.56482e-07	2.09736e-07	8.18349e-09	9.21559e-07	6.51297e-07	0	8.29073e-08	0
OM-RGC.v1.007959766	Biota;	Bacteria;	Proteobacteria	0	0	0	0	0	0	0	0	0	0	0	0	0	0	0	0	0	0	0	0	0	0	0	0	0	0	0	0	0	0	0	0	0	0	0	0	0	0	0	0	0	0	0	0	0	0
OM-RGC.v1.007959767	Biota;	Bacteria;	Proteobacteria	0	0	0	3.02108e-09	0	0	2.59343e-09	0	0	0	0	0	0	0	0	7.58892e-09	3.64482e-08	0	0	0	0	0	1.49578e-09	0	5.86268e-10	0	0	0	0	8.60377e-10	7.66457e-09	3.84481e-09	0	8.8519e-09	0	2.13976e-09	1.34467e-09	9.75176e-08	0	0	2.91511e-08	0	2.54343e-09	1.14214e-07	0	5.83481e-08
OM-RGC.v1.007960946	Biota;	Bacteria;	Proteobacteria;	Gammaproteobacteria;	Oceanospirillales;	Thalassolituus	0	0	7.13693e-09	0	0	0	0	0	0	0	0	0	0	0	0	4.23613e-08	6.86641e-09	0	5.93471e-09	0	0	0	0	0	0	0	7.95388e-10	0	0	0	0	0	0	0	3.51841e-09	1.35591e-08	1.04006e-08	0	0	0	0	8.97463e-08	7.22632e-08
OM-RGC.v1.007961708	Biota;	Bacteria;	Firmicutes;	Bacilli;	Bacillales	0	0	0	0	0	0	0	0	0	0	0	0	0	0	0	0	0	3.61524e-09	0	0	5.67602e-09	0	0	0	0	0	9.64108e-09	8.12007e-09	0	0	0	0	0	0	0	0	0	0	2.10821e-09	0	0	0	0	0
OM-RGC.v1.007966151	Biota;	Bacteria;	Bacteroidetes;	Cytophagia;	Cytophagales;	Cytophagaceae;	Cytophaga	0	0	0	0	0	0	1.07048e-08	1.143e-08	3.76109e-09	0	0	0	0	0	7.36449e-08	3.7115e-08	1.10313e-09	0	0	2.01639e-09	0	6.37075e-09	0	6.35317e-09	0	0	7.23081e-09	2.9545e-08	0	4.75598e-09	0	0	3.98153e-08	0	0	4.27953e-09	0	0	2.55124e-07	1.4151e-07	8.14277e-09	0
OM-RGC.v1.007968190	Biota;	Bacteria;	Cyanobacteria;	Synechococcales;	Synechococcaceae;	Synechococcus	0	0	0	0	0	0	0	0	0	0	0	0	0	3.77976e-08	0	6.66166e-09	0	0	0	0	0	0	0	0	0	0	0	0	0	0	0	0	0	0	0	0	0	0	0	1.39142e-08	0	0	0
OM-RGC.v1.007970139	Biota;	Bacteria;	Actinobacteria;	Actinomycetales	0	0	0	0	0	1.6131e-08	1.32678e-06	2.92156e-07	3.85701e-08	0	0	0	0	0	7.33882e-08	2.30547e-07	0	8.84826e-09	0	2.66068e-08	3.6213e-08	1.24504e-07	1.1585e-08	3.60681e-07	5.81482e-08	2.56158e-08	4.47137e-07	5.427e-07	4.88454e-09	2.23304e-07	0	0	8.69446e-09	0	0	2.91641e-07	0	4.80293e-09	3.05538e-09	1.44525e-08	0	0	0	0	0
OM-RGC.v1.007974992	Biota;	Bacteria;	Actinobacteria;	Actinomycetales	0	0	0	0	0	4.46177e-09	5.68202e-07	1.59897e-08	5.0232e-09	0	0	0	0	0	5.42801e-09	8.67236e-08	0	0	0	1.11846e-09	5.67602e-09	1.22335e-08	1.12037e-08	1.02333e-09	7.83637e-07	0	4.65182e-09	0	8.92176e-09	2.3474e-07	0	0	6.01589e-08	0	0	9.81453e-08	0	0	1.42686e-08	6.21698e-09	0	0	5.86484e-09	0	0
OM-RGC.v1.007981174	Biota;	Bacteria;	Proteobacteria;	Alphaproteobacteria;	Rhizobiales;	Rhizobiaceae	2.37484e-09	0	0	0	6.72134e-09	0	3.77978e-09	0	0	4.03347e-09	0	0	0	0	0	2.17785e-08	3.49174e-08	0	0	0	1.47577e-08	0	2.2598e-08	0	6.60449e-09	0	0	0	0	0	0	0	0	0	0	0	0	3.04702e-07	0	9.72648e-08	6.13354e-08	3.08785e-08	4.93275e-08
OM-RGC.v1.007982149	Biota;	Bacteria;	Actinobacteria;	Actinomycetales	0	0	0	0	0	0	0	0	0	0	0	0	0	0	0	0	0	0	0	0	0	0	0	0	0	0	0	0	0	0	0	0	0	0	0	0	0	0	0	0	0	0	0	0	0
OM-RGC.v1.007982416	Biota;	Bacteria;	Proteobacteria	7.42898e-08	0	0	0	0	0	0	0	0	0	0	0	1.09764e-08	1.10993e-08	0	0	0	8.63531e-08	1.07938e-07	0	0	0	0	0	0	0	0	0	0	0	0	0	0	0	0	0	0	0	0	0	0	0	0	0	0	0
OM-RGC.v1.007982638	Biota;	Bacteria;	Proteobacteria	0	0	0	0	0	0	0	0	0	0	0	0	0	0	0	0	0	3.3006e-07	3.7038e-07	0	0	0	0	0	0	0	0	0	0	0	0	0	0	0	0	0	0	0	0	0	0	0	0	0	0	0
OM-RGC.v1.007982670	Biota;	Bacteria;	Proteobacteria	0	0	0	0	0	0	0	0	0	0	0	0	0	0	0	0	0	0	0	0	0	0	0	0	0	0	0	0	0	0	0	0	0	0	0	0	0	0	0	0	0	0	0	0	0	0
OM-RGC.v1.007982708	Biota;	Bacteria;	Proteobacteria;	Alphaproteobacteria	0	0	0	0	0	0	0	0	0	0	0	0	0	0	0	0	0	0	1.15322e-08	0	0	0	0	0	0	0	0	0	0	0	0	0	0	0	0	0	0	0	0	0	0	0	0	0	0
OM-RGC.v1.007986800	Biota;	Bacteria;	Cyanobacteria	0	0	0	0	0	0	0	0	0	0	0	0	0	0	0	0	0	0	1.31508e-09	0	0	0	0	0	0	1.24107e-09	4.03961e-08	0	0	0	0	0	1.41679e-08	0	0	0	0	0	0	0	0	0	0	0	2.12139e-08	0
OM-RGC.v1.007992890	Biota;	Bacteria;	Proteobacteria	5.33425e-09	0	0	8.81394e-09	2.23659e-09	0	2.08302e-09	1.32089e-08	7.52218e-09	0	0	0	4.18012e-09	0	1.38145e-09	4.4045e-09	0	0	0	1.5753e-09	5.1841e-09	1.27845e-08	7.59622e-09	1.15124e-09	0	0	3.69574e-10	0	2.9573e-09	2.27044e-09	4.43223e-09	1.26431e-08	9.67532e-09	7.68095e-09	2.53489e-09	6.98698e-10	0	6.24898e-09	1.60408e-09	0	0	7.65191e-09	4.92228e-09	0	0	0
OM-RGC.v1.007998718	Biota;	Bacteria;	Proteobacteria;	Gammaproteobacteria;	Alteromonadales	0	0	0	0	0	1.34311e-08	2.44168e-08	0	5.0232e-09	0	0	0	0	0	1.0845e-07	1.71397e-07	0	2.31441e-08	1.73995e-08	6.3012e-09	9.96142e-09	0	0	0	0	0	0	1.06439e-08	0	0	0	0	2.37342e-09	0	0	3.88651e-09	0	0	4.92986e-08	1.31162e-07	0	0	4.31186e-08	0
OM-RGC.v1.008012646	Biota;	Bacteria;	Proteobacteria;	Gammaproteobacteria;	Vibrionales;	Vibrionaceae;	Photobacterium;	Photobacterium	sp.	SKA34	0	0	0	0	0	0	0	0	0	0	0	0	0	0	0	0	0	0	0	0	0	0	0	0	0	0	0	0	0	0	0	0	0	0	0	0	0	0	0
OM-RGC.v1.008013262	Biota;	Bacteria;	Proteobacteria;	Gammaproteobacteria;	Vibrionales;	Vibrionaceae;	Photobacterium;	Photobacterium	angustum	0	0	0	0	0	0	0	0	0	0	0	0	0	0	0	0	0	0	0	0	0	0	0	0	0	0	0	0	0	0	0	1.1558e-09	0	0	0	0	0	0	0	0
OM-RGC.v1.008014009	Biota;	Bacteria;	Proteobacteria;	Alphaproteobacteria;	Rhodobacterales;	Rhodobacteraceae;	Citreicella;	Citreicella	sp.	SE45	0	0	0	0	0	0	0	0	0	0	0	0	0	0	0	2.53777e-09	1.74925e-08	0	0	0	0	0	0	0	5.81482e-09	0	0	0	0	0	2.77933e-09	0	0	0	0	0	0	3.73647e-08	0
OM-RGC.v1.008014438	Biota;	Bacteria;	Proteobacteria;	Alphaproteobacteria;	Rhizobiales;	Rhizobiaceae;	Sinorhizobium/Ensifer	group;	Sinorhizobium;	Sinorhizobium	meliloti	0	0	0	0	0	0	0	0	0	4.73157e-09	0	0	0	0	0	0	0	0	0	0	0	0	0	0	0	0	0	0	0	0	0	0	0	0	0	0	0	0
OM-RGC.v1.008015320	Biota;	Bacteria;	Proteobacteria;	Alphaproteobacteria;	Rhodobacterales	3.67986e-07	0	0	3.27908e-07	3.54923e-08	0	0	0	0	0	0	0	2.21439e-08	9.24776e-08	0	0	0	1.9879e-08	6.13149e-08	0	0	0	0	0	0	0	0	0	0	0	0	0	0	0	0	0	0	0	3.28073e-09	0	0	0	2.94271e-09	0
OM-RGC.v1.008017547	Biota;	Bacteria;	Proteobacteria	0	0	0	0	0	0	0	0	0	0	0	0	0	0	0	0	0	0	0	0	0	0	0	0	0	0	0	0	0	0	0	0	0	0	0	0	0	0	0	0	0	0	0	4.34765e-09	0	0
OM-RGC.v1.008017585	Biota;	Bacteria;	Proteobacteria	0	0	0	0	0	3.42121e-09	6.70012e-09	2.37404e-08	1.33747e-08	0	0	0	1.72928e-08	9.15143e-09	2.98116e-09	1.71166e-08	0	4.67158e-09	1.41444e-08	2.13412e-08	3.06584e-08	9.71105e-09	8.44697e-09	3.4359e-08	1.16464e-09	4.63299e-09	1.02191e-08	1.06262e-08	0	1.87309e-08	0	0	9.23534e-10	0	0	2.67971e-08	0	5.95995e-10	1.27754e-08	0	8.17134e-10	0	1.77163e-09	5.68987e-09	1.29902e-08	0
OM-RGC.v1.008018064	Biota;	Bacteria;	Proteobacteria	0	0	0	0	0	0	0	0	0	0	0	0	0	0	0	0	0	1.24608e-07	1.4564e-07	0	0	0	0	0	0	0	0	0	0	0	0	0	0	0	0	0	0	0	0	0	0	0	0	0	0	0
OM-RGC.v1.008019099	Biota;	Bacteria;	Proteobacteria;	Alphaproteobacteria	0	0	0	0	0	0	0	0	0	0	0	0	0	0	0	0	0	6.19564e-09	0	0	0	0	0	0	0	0	0	0	0	0	0	0	0	0	0	0	0	0	0	0	0	0	0	0	0
OM-RGC.v1.008019289	Biota;	Bacteria;	Proteobacteria;	Alphaproteobacteria;	Rhodobacterales	0	0	0	0	0	0	0	0	0	0	0	0	0	0	0	0	0	0	0	0	0	0	0	0	0	0	0	0	0	0	0	0	0	0	0	0	0	0	0	0	0	0	0	0
OM-RGC.v1.008020870	Biota;	Bacteria;	Proteobacteria;	Alphaproteobacteria;	Rhodobacterales	0	0	0	0	0	0	0	0	0	0	0	0	0	0	0	0	0	0	0	0	0	0	0	0	0	0	0	0	0	0	0	0	0	0	0	0	0	0	0	0	0	0	0	0
OM-RGC.v1.008021155	Biota;	Bacteria;	Proteobacteria	0	0	0	0	0	0	0	0	0	0	0	0	0	0	0	0	0	0	0	0	0	0	0	0	0	0	0	0	0	0	0	0	0	0	0	0	0	0	0	0	0	0	0	0	0	0
OM-RGC.v1.008021184	Biota;	Bacteria;	Proteobacteria;	Gammaproteobacteria	0	0	0	0	0	0	0	0	0	0	0	0	0	0	0	0	0	0	0	0	0	0	0	0	0	0	0	0	0	0	0	0	0	0	0	0	0	0	0	0	0	0	0	0	0
OM-RGC.v1.008021453	Biota;	Bacteria;	Proteobacteria;	Alphaproteobacteria;	Rhodobacterales	0	0	0	0	0	0	0	0	0	0	0	0	0	0	0	0	0	0	0	0	0	0	0	0	0	0	0	0	0	0	0	0	0	0	0	0	0	0	0	0	0	0	0	0
OM-RGC.v1.008021572	Biota;	Bacteria;	Proteobacteria;	Alphaproteobacteria;	Rhodobacterales	0	0	0	0	0	0	0	0	0	0	0	0	0	0	0	0	0	0	0	0	0	0	0	0	0	0	0	0	0	0	0	0	0	0	0	0	0	0	0	0	0	0	0	0
OM-RGC.v1.008021725	Biota;	Bacteria;	Bacteroidetes;	Cytophagia;	Cytophagales	0	0	0	0	0	0	0	0	0	0	0	0	0	0	0	0	0	0	0	0	0	0	0	0	0	0	0	0	0	0	0	0	0	0	0	0	0	0	0	0	0	0	0	0
OM-RGC.v1.008024939	Biota;	Bacteria;	Deinococcus-Thermus;	Deinococci;	Deinococcales;	Trueperaceae;	Truepera	8.87273e-09	0	0	0	0	0	5.94428e-08	0	0	0	0	0	0	0	0	0	0	0	0	0	0	4.40234e-09	0	0	2.69909e-08	0	0	0	0	0	0	0	0	0	0	0	0	0	1.53305e-09	0	0	0
OM-RGC.v1.008026107	Biota;	Bacteria;	Proteobacteria	1.27836e-08	0	0	0	0	2.69564e-08	1.4062e-07	2.86773e-07	7.35986e-08	0	0	0	1.60943e-08	1.94468e-08	7.24312e-08	1.9236e-07	3.70506e-09	1.52406e-08	1.26555e-08	7.20225e-08	2.73818e-07	9.71105e-08	9.7302e-08	2.30672e-07	1.4785e-07	4.90948e-08	1.82324e-07	1.35676e-07	1.87564e-08	1.23442e-07	0	2.4357e-08	2.85658e-07	4.22587e-09	6.61458e-09	1.91655e-07	0	4.866e-08	1.446e-07	2.73724e-08	3.39111e-09	6.13621e-08	4.43974e-07	0	4.96582e-08	0
OM-RGC.v1.008026150	Biota;	Bacteria;	Actinobacteria;	Actinomycetales	6.89286e-09	0	0	0	0	0	0	0	0	0	0	0	0	0	0	0	0	0	0	0	0	0	0	0	0	0	0	0	0	0	0	0	0	0	0	0	0	0	0	0	0	0	2.72021e-07	0	0
OM-RGC.v1.008028828	Biota;	Bacteria;	Proteobacteria;	Alphaproteobacteria	0	0	0	0	0	0	0	0	0	0	0	0	0	0	0	0	0	0	0	0	0	0	0	0	0	0	0	0	0	0	0	0	0	0	0	0	0	0	0	0	0	0	0	0	0
OM-RGC.v1.008031781	Biota;	Bacteria;	Proteobacteria	0	0	0	0	0	0	0	0	0	0	0	0	0	0	0	0	0	0	0	6.07038e-09	2.53754e-08	5.86029e-07	3.24634e-08	0	0	0	0	0	0	0	0	0	0	0	0	0	0	9.74322e-09	0	0	0	0	0	0	0	0
OM-RGC.v1.008033248	Biota;	Bacteria;	Proteobacteria;	Alphaproteobacteria;	Rhodobacterales	2.7327e-08	0	0	8.786e-09	4.32606e-09	0	1.51445e-08	0	1.24121e-09	0	0	0	0	5.55106e-08	5.63108e-09	6.22712e-08	0	2.66048e-08	4.46665e-09	0	9.74006e-09	0	0	0	1.4408e-08	0	0	0	0	0	0	0	8.16599e-09	0	0	0	0	0	1.43647e-08	1.11812e-08	0	0	1.40409e-07	0
OM-RGC.v1.008039790	Biota;	Bacteria;	Firmicutes	0	0	0	0	0	0	3.01132e-07	0	0	0	0	0	0	0	0	0	0	0	0	0	0	5.5353e-09	0	6.54661e-09	1.29071e-07	0	0	0	0	0	0	0	0	0	0	1.44612e-09	0	0	0	0	0	0	2.34216e-09	0	0	0
OM-RGC.v1.008049931	Biota;	Bacteria;	Proteobacteria;	Alphaproteobacteria;	Rhodobacterales	1.13414e-08	0	0	0	0	0	0	0	0	0	0	0	0	0	0	8.36241e-09	0	0	7.24139e-09	0	5.55354e-09	0	0	0	0	0	0	0	0	0	0	0	0	0	0	0	0	0	0	0	0	0	2.46347e-07	0
OM-RGC.v1.008054493	Biota;	Bacteria;	Proteobacteria;	Gammaproteobacteria;	Vibrionales;	Vibrionaceae;	Vibrio	0	0	0	0	4.51212e-09	0	0	0	0	0	0	0	0	0	0	0	0	0	0	0	0	0	0	0	0	0	0	0	0	0	0	0	0	0	3.24025e-09	0	0	0	0	0	0	0
OM-RGC.v1.008055973	Biota;	Bacteria;	Bacteroidetes;	Cytophagia;	Cytophagales;	Cytophagaceae;	Cytophaga	0	0	0	0	0	0	0	0	0	0	0	0	0	0	0	0	0	0	0	0	0	0	0	0	0	0	0	0	0	0	0	0	0	0	0	0	0	0	0	0	0	0
OM-RGC.v1.008059825	Biota;	Bacteria;	Proteobacteria	0	0	0	0	0	0	1.50337e-08	0	0	0	0	0	0	0	0	0	0	0	0	0	0	0	0	0	9.53327e-09	0	0	0	0	2.39832e-09	0	0	0	0	0	0	0	0	0	0	0	0	0	0	0	0
OM-RGC.v1.008068345	Biota;	Bacteria;	Proteobacteria;	Gammaproteobacteria	2.28295e-08	0	0	0	0	0	0	0	0	0	0	0	0	1.1349e-07	0	0	0	3.6266e-07	2.66476e-07	0	0	0	0	0	0	0	0	0	0	0	0	0	0	0	0	0	0	0	0	0	0	0	0	0	0
OM-RGC.v1.008077178	Biota;	Bacteria;	Proteobacteria;	Alphaproteobacteria;	Rhodobacterales;	Rhodobacteraceae;	Citreicella;	Citreicella	sp.	357	0	0	0	0	0	0	0	0	0	0	0	0	0	0	0	0	0	0	0	0	0	0	0	0	0	0	0	0	1.29893e-09	0	0	0	0	0	0	0	0	0	0
OM-RGC.v1.008077840	Biota;	Bacteria;	Proteobacteria;	Gammaproteobacteria;	Salinisphaerales;	Salinisphaeraceae;	Salinisphaera;	Salinisphaera	shabanensis	0	0	0	0	0	0	0	0	0	0	0	0	0	0	0	7.46862e-10	1.18381e-08	0	0	0	0	0	0	0	0	0	0	0	0	0	0	0	0	0	0	0	4.46123e-09	8.7974e-09	0	0
OM-RGC.v1.008077864	Biota;	Bacteria;	Proteobacteria;	Alphaproteobacteria;	Rhizobiales;	Rhizobiaceae;	Rhizobium/Agrobacterium	group;	Agrobacterium;	Agrobacterium	tumefaciens	complex;	Agrobacterium	tumefaciens	0	0	0	0	0	0	0	0	0	0	0	0	0	0	0	0	0	0	0	0	0	0	0	0	0	0	0	0	3.75128e-09	0	2.01502e-09	0	0	7.24435e-09	0
OM-RGC.v1.008077915	Biota;	Bacteria;	Proteobacteria;	Gammaproteobacteria;	Vibrionales;	Vibrionaceae;	Photobacterium;	Photobacterium	sp.	SKA34	0	0	0	0	0	0	0	0	0	0	0	0	2.18585e-08	0	0	0	0	0	0	0	0	0	0	0	0	0	0	0	0	0	0	0	0	0	0	0	0	0	0
OM-RGC.v1.008082470	Biota;	Bacteria;	Proteobacteria	0	0	0	0	0	0	0	0	0	0	0	0	0	0	0	0	0	0	0	0	0	0	0	0	0	0	0	0	0	0	0	0	0	0	0	0	0	0	0	0	0	0	0	0	0	0
OM-RGC.v1.008083044	Biota;	Bacteria;	Proteobacteria;	Gammaproteobacteria;	Vibrionales;	Vibrionaceae;	Vibrio	0	0	0	0	0	0	0	0	0	0	0	0	4.03774e-08	5.98146e-09	0	0	0	0	0	0	0	0	0	0	0	0	0	0	0	0	3.72364e-09	4.65577e-09	0	4.88985e-09	0	0	0	0	1.53845e-09	0	0	4.00065e-09
OM-RGC.v1.008085101	Biota;	Bacteria;	Bacteroidetes	0	0	0	0	0	0	0	0	0	0	0	0	0	0	0	0	0	0	0	0	0	0	0	0	0	0	0	0	0	0	0	0	0	0	0	0	0	0	0	0	0	0	0	0	0	0
OM-RGC.v1.008086530	Biota;	Bacteria;	Proteobacteria;	Gammaproteobacteria	0	0	0	0	0	0	0	0	0	0	0	0	0	0	0	0	0	1.72892e-09	0	0	0	0	0	0	0	0	0	0	0	0	0	0	0	0	0	0	0	0	0	0	0	0	0	0	0
OM-RGC.v1.008086564	Biota;	Bacteria;	Proteobacteria;	Alphaproteobacteria;	Rhodobacterales;	Rhodobacteraceae;	Octadecabacter	0	0	0	0	0	0	0	0	0	0	0	0	0	0	0	0	0	0	0	0	0	0	0	0	0	0	0	0	0	0	0	0	0	0	0	0	0	0	0	0	0	0
OM-RGC.v1.008086711	Biota;	Bacteria;	Proteobacteria;	Alphaproteobacteria;	Rhodobacterales	0	0	0	0	0	0	0	0	0	0	0	0	0	0	0	0	0	0	0	0	0	0	0	0	0	0	0	0	0	0	0	0	0	0	0	0	0	0	0	0	7.4621e-09	0	0	0
OM-RGC.v1.008087268	Biota;	Bacteria;	Proteobacteria;	Alphaproteobacteria	1.04248e-08	0	0	5.78934e-09	4.62137e-09	1.68679e-07	1.29445e-07	1.72771e-06	1.82011e-07	0	0	0	8.12711e-07	7.96822e-08	3.19233e-07	5.15878e-07	1.79104e-09	2.14185e-07	1.85866e-07	5.41415e-07	3.30837e-07	9.90114e-07	2.90167e-07	1.55238e-06	4.55449e-09	9.11151e-07	5.73238e-07	1.01371e-06	3.06789e-07	1.85746e-07	3.72541e-07	1.4014e-07	1.41579e-07	1.45987e-07	3.6173e-07	2.78941e-07	0	4.29197e-08	2.33234e-07	1.82027e-07	0	6.12031e-08	4.01151e-08	0	1.28761e-07
OM-RGC.v1.008087423	Biota;	Bacteria;	Proteobacteria	1.51233e-07	0	0	0	0	0	0	0	0	0	0	0	1.19156e-07	2.25676e-06	0	0	0	5.29481e-07	3.34412e-07	0	0	0	0	0	0	0	0	0	0	0	0	0	0	0	0	0	0	0	0	0	0	0	0	0	4.31625e-09	0
OM-RGC.v1.008091136	Biota;	Bacteria;	Proteobacteria;	Alphaproteobacteria	9.98978e-08	0	0	6.89848e-08	1.05031e-09	5.14835e-08	9.20158e-08	8.65723e-08	5.61231e-08	0	0	0	8.44374e-08	2.13006e-07	4.60001e-07	4.95468e-07	0	6.12466e-07	4.08887e-07	9.47554e-08	8.42586e-08	1.29403e-07	4.56005e-08	1.05608e-07	1.70934e-08	6.03077e-08	1.66735e-07	8.12085e-08	3.22701e-08	5.6525e-08	3.36114e-08	1.41473e-07	4.37171e-07	3.58535e-08	3.19859e-08	1.97284e-07	0	3.34152e-09	2.65111e-07	2.54356e-07	0	3.6415e-08	4.92919e-07	1.27082e-08	6.23491e-07
OM-RGC.v1.008091588	Biota;	Bacteria;	Proteobacteria	0	0	0	0	0	0	0	0	0	0	0	0	0	0	0	0	0	0	0	0	0	0	0	0	0	0	0	0	0	0	0	0	0	0	0	0	0	0	0	0	0	0	0	2.59435e-08	0	1.24964e-09
OM-RGC.v1.008094074	Biota;	Bacteria;	Proteobacteria	0	0	0	0	0	0	0	0	0	0	0	0	0	0	0	0	0	2.09964e-08	4.80158e-08	0	0	0	0	0	0	0	0	0	0	0	0	0	0	0	0	0	0	0	0	0	0	0	0	0	0	0
OM-RGC.v1.008097393	Biota;	Bacteria;	Proteobacteria	0	0	0	0	0	0	0	0	0	0	0	0	0	0	3.28713e-09	0	0	0	0	0	0	8.17951e-08	2.40774e-07	0	0	0	0	0	0	0	0	1.01281e-06	7.32161e-08	0	0	0	0	4.97718e-08	2.70767e-09	0	0	0	0	0	0	0
OM-RGC.v1.008098143	Biota;	Bacteria;	Actinobacteria;	Actinobacteria	1.46192e-08	0	0	0	0	4.83882e-09	0	0	3.91468e-09	0	0	0	1.81173e-08	1.17585e-07	9.86139e-09	9.5591e-09	0	9.37605e-09	0	3.64554e-08	3.5382e-08	3.65338e-08	1.57179e-08	2.76241e-09	0	1.77473e-09	6.0762e-09	4.22676e-09	1.65638e-09	0	0	0	8.14596e-09	6.38709e-08	0	2.04489e-09	0	4.36868e-09	4.93842e-09	1.01365e-08	0	8.54685e-09	4.55014e-09	0	1.52595e-08
OM-RGC.v1.008098812	Biota;	Bacteria;	Proteobacteria;	Alphaproteobacteria	1.25056e-08	0	0	2.57961e-09	0	1.42321e-07	2.35131e-07	2.01475e-07	1.83176e-07	0	0	0	7.93229e-09	2.44696e-09	3.40757e-07	6.41191e-07	2.22179e-09	6.27176e-08	5.86784e-08	2.9242e-07	1.3303e-07	3.58059e-07	2.07827e-07	1.2828e-07	4.37938e-08	8.37375e-09	1.64013e-07	1.91542e-07	1.75856e-07	5.6817e-07	2.09769e-07	7.80819e-07	8.81244e-07	7.47651e-07	2.04529e-07	6.42292e-07	0	2.93586e-08	3.8e-07	3.95435e-07	0	3.3947e-07	1.48892e-07	1.22983e-09	1.16393e-07
OM-RGC.v1.008099456	Biota;	Bacteria;	Proteobacteria;	Alphaproteobacteria	0	0	0	0	0	4.6349e-08	5.46047e-08	1.39814e-07	1.37645e-07	0	0	0	0	2.9001e-09	4.59952e-08	5.43812e-08	0	5.41949e-09	6.65565e-09	8.9782e-08	7.33553e-08	2.76927e-07	8.18259e-08	1.1074e-07	1.68685e-09	1.34547e-07	3.87793e-08	5.02708e-07	5.21324e-07	5.78226e-08	1.55842e-07	2.82909e-08	1.76821e-08	1.41892e-07	3.33878e-07	3.65442e-08	0	8.81538e-09	4.95176e-08	1.47173e-07	0	1.74801e-08	0	0	0
OM-RGC.v1.008101880	Biota;	Bacteria;	Actinobacteria	1.47909e-08	0	0	0	0	4.18443e-08	2.69504e-09	1.02544e-07	1.23427e-07	0	0	0	7.8082e-09	3.41769e-08	3.5826e-09	8.87104e-09	0	6.21745e-09	5.63693e-09	4.80995e-08	4.78572e-08	8.79292e-08	4.32696e-08	2.35878e-08	1.49407e-09	1.7819e-07	7.67009e-08	4.49445e-07	2.08402e-07	5.96879e-09	2.32568e-07	0	2.97547e-09	1.63287e-07	1.54084e-07	1.36326e-08	0	1.05316e-08	6.27687e-09	1.70477e-08	0	2.24127e-08	0	0	0	0
OM-RGC.v1.008105368	Biota;	Bacteria;	Actinobacteria;	Micrococcales;	Micrococcaceae	0	0	0	0	0	0	2.06157e-08	0	0	0	0	0	0	5.43769e-09	0	7.93725e-09	2.39863e-08	0	0	0	0	0	0	0	2.40569e-07	0	0	0	0	0	0	0	0	0	0	0	1.1524e-08	0	0	0	1.04141e-08	0	0	2.8696e-09
OM-RGC.v1.008107764	Biota;	Bacteria;	Proteobacteria	1.45162e-07	0	0	3.30672e-07	7.1888e-09	0	0	0	0	0	0	0	3.55092e-09	1.0392e-08	0	0	0	8.84408e-09	0	0	0	0	0	0	0	0	0	0	0	0	0	0	0	0	0	0	0	0	0	0	0	0	0	0	0	0
OM-RGC.v1.008108229	Biota;	Bacteria;	Proteobacteria;	Alphaproteobacteria;	Rhodobacterales;	Rhodobacteraceae;	Labrenzia	1.1504e-08	0	0	3.00987e-08	1.54583e-07	0	0	0	0	0	0	0	4.14885e-07	9.30449e-08	0	0	0	0	0	0	0	0	0	0	0	0	0	0	0	0	0	0	0	0	0	0	0	0	0	0	0	0
OM-RGC.v1.008109151	Biota;	Bacteria;	Proteobacteria;	Alphaproteobacteria	1.34663e-08	0	0	8.60722e-08	6.09088e-07	0	0	0	0	0	0	0	1.1088e-07	2.66447e-08	0	0	0	0	0	0	0	0	0	0	0	0	0	0	0	0	0	0	0	0	0	0	0	0	0	0	0	0	0	0	0
OM-RGC.v1.008109979	Biota;	Bacteria;	Proteobacteria	0	1.50993e-06	0	0	0	0	0	0	0	0	0	0	0	0	0	0	0	0	0	0	0	0	0	0	0	0	0	0	0	0	0	0	0	0	0	0	0	0	0	0	0	0	0	0	0	0
OM-RGC.v1.008110441	Biota;	Bacteria;	Proteobacteria	2.60987e-08	0	0	0	0	0	0	0	0	0	0	0	0	2.453e-08	0	0	0	4.02638e-08	2.75734e-08	0	0	0	2.95356e-09	0	0	0	0	0	0	0	0	0	0	0	0	0	0	0	0	0	0	0	0	0	3.35273e-08	0
OM-RGC.v1.008110971	Biota;	Bacteria;	Proteobacteria	4.24292e-07	0	0	7.55637e-07	2.84004e-07	0	0	0	0	0	0	0	6.19549e-07	1.74882e-07	1.47736e-08	1.04192e-08	0	2.02383e-07	1.17832e-07	0	0	0	0	0	0	0	0	0	0	0	0	0	0	0	0	0	0	0	0	1.35514e-08	0	2.04579e-09	2.95307e-09	0	1.46622e-07	0
OM-RGC.v1.008115643	Biota;	Bacteria;	Actinobacteria;	Micrococcales;	Micrococcaceae	0	0	0	0	0	0	0	0	0	0	0	0	0	0	0	0	0	0	0	0	0	0	0	0	0	0	0	0	0	0	0	0	0	0	0	0	0	0	0	0	0	0	3.41004e-07	0
OM-RGC.v1.008117463	Biota;	Bacteria;	Verrucomicrobia	0	0	0	0	0	0	0	0	0	0	0	0	0	0	0	0	0	0	0	0	0	0	0	0	0	0	0	0	0	0	0	0	0	0	0	0	0	0	0	0	0	0	0	0	0	0
OM-RGC.v1.008119536	Biota;	Bacteria;	Proteobacteria;	Alphaproteobacteria	1.63812e-08	0	0	3.66117e-08	0	9.08623e-09	2.71125e-08	2.80246e-08	1.33328e-08	0	0	0	7.5226e-08	1.21865e-07	2.32601e-07	2.94759e-07	0	3.80128e-07	4.59495e-07	5.76972e-08	6.27283e-08	9.59554e-08	6.70532e-08	2.81393e-08	5.09267e-09	6.83898e-08	2.42955e-07	2.68592e-08	2.58579e-08	3.07946e-08	2.77753e-08	1.88366e-07	2.3904e-07	1.51816e-08	7.16113e-09	4.81466e-08	0	1.42112e-08	1.37955e-07	1.71331e-07	4.14106e-09	4.44504e-08	7.68376e-08	1.32646e-08	5.61178e-07
OM-RGC.v1.008120065	Biota;	Bacteria;	Proteobacteria;	Alphaproteobacteria;	Micavibrio	0	0	0	0	0	0	0	0	0	0	0	0	0	0	0	0	0	0	0	0	0	0	0	0	0	0	0	0	0	0	0	0	0	0	0	0	0	0	0	0	0	0	0	0
OM-RGC.v1.008121838	Biota;	Bacteria;	Proteobacteria	0	0	0	0	0	0	0	0	0	0	0	0	0	0	0	0	0	0	0	0	0	0	2.2004e-08	0	0	0	0	0	0	0	0	6.94802e-08	8.0728e-09	0	0	0	0	5.1228e-09	0	0	0	1.59117e-09	0	0	0	0
OM-RGC.v1.008123430	Biota;	Bacteria;	Proteobacteria	0	0	0	0	0	0	0	0	0	0	0	0	0	0	0	0	0	0	0	0	0	3.24841e-09	7.21259e-08	0	0	0	0	0	0	0	0	7.5383e-08	7.65818e-09	0	0	0	0	0	0	0	0	4.45527e-09	0	0	0	0
OM-RGC.v1.008126416	Biota;	Bacteria;	Bacteroidetes	4.18462e-08	0	0	0	0	1.09219e-08	7.56835e-08	0	0	5.10859e-08	0	0	0	0	0	0	0	0	0	0	0	0	0	0	5.36658e-08	0	0	0	0	1.87728e-09	5.16625e-08	4.17119e-08	2.80475e-08	4.24075e-09	9.89065e-08	9.43289e-09	0	0	0	0	0	7.0466e-09	1.63926e-08	0	0	8.81192e-09
OM-RGC.v1.008133230	Biota;	Bacteria;	Cyanobacteria;	Synechococcales;	Prochloraceae;	Prochlorococcus	0	0	0	0	0	0	0	0	0	0	0	0	0	0	0	0	0	0	0	0	0	0	1.22041e-07	0	0	0	0	0	0	0	0	9.20058e-07	3.41738e-07	0	0	0	0	2.85004e-08	0	0	0	1.57904e-08	2.95307e-09
OM-RGC.v1.008133425	Biota;	Bacteria;	Proteobacteria;	Alphaproteobacteria;	Rhodospirillales;	Rhodospirillaceae	0	0	0	5.90749e-09	8.96266e-09	2.18899e-09	0	0	3.45712e-09	0	0	0	0	0	0	0	0	0	0	1.33257e-09	0	3.83313e-09	0	0	0	0	0	0	4.01546e-09	0	2.429e-09	0	0	4.96557e-09	7.84883e-10	0	0	0	3.83074e-09	6.92478e-09	0	7.27391e-09	0
OM-RGC.v1.008136635	Biota;	Bacteria;	Proteobacteria;	Alphaproteobacteria	3.57222e-08	0	0	2.04473e-08	0	7.53819e-08	7.10575e-08	8.85631e-07	9.5289e-08	0	0	0	1.26745e-07	1.69656e-07	2.62189e-07	3.78369e-07	1.2696e-08	3.53579e-07	3.02623e-07	1.82668e-07	1.67741e-07	3.90299e-07	1.31918e-07	6.65318e-07	5.90397e-10	4.51066e-07	3.98117e-07	3.75797e-07	1.45916e-07	7.97222e-08	1.4867e-07	8.14217e-08	2.01391e-07	1.17903e-07	1.40849e-07	1.2523e-07	0	1.67336e-08	1.29168e-07	1.19277e-07	0	3.99269e-08	1.15632e-07	1.25032e-08	3.35127e-07
OM-RGC.v1.008139962	Biota;	Bacteria;	Actinobacteria	1.17248e-08	0	0	0	0	2.25812e-09	1.21972e-08	2.00764e-08	1.38158e-08	0	0	0	5.86092e-09	1.9622e-07	0	1.47441e-09	0	7.2814e-09	1.14097e-08	2.28441e-09	1.20608e-08	2.09577e-08	1.30449e-08	4.00764e-09	0	5.31671e-08	3.35769e-09	2.26532e-08	9.96335e-09	2.14202e-09	1.39575e-08	0	1.8048e-09	4.70594e-09	8.09551e-09	1.82501e-09	0	0	1.21538e-09	3.67244e-09	0	0	0	0	0	0
OM-RGC.v1.008144541	Biota;	Bacteria;	Lentisphaerae;	Lentisphaeria;	Lentisphaerales;	Lentisphaeraceae;	Lentisphaera;	Lentisphaera	araneosa	0	0	0	0	0	0	0	0	0	0	0	0	0	0	0	0	0	0	0	0	0	0	0	0	0	0	0	0	0	0	0	0	0	0	0	0	0	0	0	0
OM-RGC.v1.008145015	Biota;	Bacteria;	Proteobacteria;	Alphaproteobacteria;	Rhodobacterales;	Rhodobacteraceae;	Labrenzia;	Labrenzia	aggregata	0	0	0	0	0	0	0	0	0	0	0	0	0	0	0	0	0	0	0	0	0	0	0	0	0	0	0	0	0	0	0	0	0	0	0	0	0	0	0	0
OM-RGC.v1.008145237	Biota;	Bacteria;	Proteobacteria;	Alphaproteobacteria;	Rhodobacterales;	Rhodobacteraceae;	Octadecabacter;	Octadecabacter	antarcticus	0	0	0	0	0	0	0	0	0	0	0	0	0	0	0	0	0	0	0	0	0	0	0	0	0	0	0	0	0	0	0	0	0	0	0	0	0	0	0	0
OM-RGC.v1.008145308	Biota;	Bacteria;	Proteobacteria;	Alphaproteobacteria;	Rhizobiales;	Phyllobacteriaceae;	Hoeflea;	Hoeflea	phototrophica	0	0	0	0	0	0	0	0	0	0	0	0	0	0	0	0	0	0	0	0	0	0	0	0	0	0	0	0	0	0	0	0	0	0	0	0	0	0	0	0
OM-RGC.v1.008148828	Biota;	Bacteria;	Proteobacteria	0	0	0	0	0	0	0	0	0	0	0	0	0	0	0	0	0	0	0	0	0	0	0	0	0	0	0	0	0	0	0	0	0	0	0	0	0	0	0	0	0	0	0	0	0	0
OM-RGC.v1.008151524	Biota;	Bacteria;	Proteobacteria	0	0	0	0	0	0	0	0	0	0	0	0	0	0	0	0	7.44504e-08	0	0	0	0	0	0	0	0	0	0	0	0	0	0	0	0	0	0	0	0	1.09629e-07	0	0	1.00025e-07	0	0	2.82038e-07	0	1.5668e-07
OM-RGC.v1.008155888	Biota;	Bacteria;	Proteobacteria	4.82464e-09	0	0	0	0	1.42186e-07	3.07261e-08	0	4.5623e-07	0	0	0	0	0	3.2172e-08	2.41178e-08	1.38784e-09	0	0	1.89655e-07	3.04248e-07	8.82127e-08	4.56766e-07	0	0	0	0	2.4606e-07	6.46972e-07	0	9.03638e-07	5.60761e-07	2.15383e-08	8.54893e-07	5.59293e-07	0	0	3.92353e-08	4.91882e-08	4.28786e-08	0	5.09057e-07	0	0	8.66301e-09	0
OM-RGC.v1.008157211	Biota;	Bacteria;	Proteobacteria;	Alphaproteobacteria	6.01439e-09	0	0	1.38279e-08	0	2.11134e-07	9.35167e-08	2.70953e-07	4.09043e-07	0	0	0	6.89703e-09	1.66738e-09	3.76576e-08	4.57334e-08	0	1.07105e-08	0	2.13084e-07	1.61526e-07	2.84409e-07	2.99097e-07	2.18621e-07	0	2.79323e-07	3.44547e-08	2.77165e-07	3.56196e-07	4.02457e-08	4.66201e-07	3.49689e-07	9.09502e-08	5.52173e-07	3.42522e-07	3.14437e-08	0	8.37462e-08	7.02905e-08	5.39349e-08	0	2.19045e-07	1.77206e-08	0	1.36464e-07
OM-RGC.v1.008160626	Biota;	Bacteria;	Bacteroidetes	0	0	0	0	0	0	0	0	0	0	0	0	8.50633e-09	1.15868e-07	0	0	0	0	0	0	0	0	0	0	0	0	0	0	0	0	0	0	0	0	0	0	0	0	0	0	0	0	0	0	0	0
OM-RGC.v1.008160682	Biota;	Bacteria;	Proteobacteria;	Alphaproteobacteria;	Rhodobacterales	0	0	0	0	0	0	0	0	0	0	0	0	0	0	0	0	0	0	0	0	0	0	0	0	0	0	0	0	0	0	0	0	0	0	0	0	0	0	0	0	0	0	0	0
OM-RGC.v1.008160762	Biota;	Bacteria;	Proteobacteria;	Alphaproteobacteria;	Rhodobacterales	6.21172e-08	0	0	3.39103e-08	1.08389e-07	0	0	0	0	0	0	0	1.49378e-07	1.22171e-06	0	0	0	1.58488e-09	0	0	0	0	0	0	0	0	0	0	0	0	0	0	0	0	0	0	0	0	0	0	0	0	0	0
OM-RGC.v1.008164870	Biota;	Bacteria;	Proteobacteria;	Alphaproteobacteria	4.45295e-08	0	0	7.70688e-09	0	0	0	0	0	0	0	0	3.68416e-08	2.0615e-08	0	0	0	5.6722e-09	0	0	0	0	0	0	0	0	0	0	0	0	0	0	0	0	0	0	0	0	3.08777e-09	0	0	0	0	0	8.75051e-09
OM-RGC.v1.008164967	Biota;	Bacteria;	Proteobacteria;	Alphaproteobacteria	4.59572e-08	0	0	1.94747e-08	1.26483e-09	0	2.15808e-08	0	0	0	0	0	8.96614e-09	3.95928e-08	0	2.52029e-08	0	1.75171e-08	1.30857e-08	0	2.09371e-09	0	0	0	3.19457e-08	0	0	0	0	0	0	0	2.70207e-08	0	0	0	0	0	1.52073e-08	1.1641e-08	0	0	1.63416e-07	0	8.75051e-09
OM-RGC.v1.008165023	Biota;	Bacteria;	Proteobacteria	2.62894e-08	0	0	0	0	0	6.80324e-09	0	4.21762e-09	0	0	0	4.08074e-09	0	3.90413e-09	1.46154e-08	0	0	0	9.552e-09	2.06073e-08	0	4.91035e-09	0	2.40621e-09	0	3.67809e-09	0	0	9.2988e-09	0	2.33611e-09	7.15291e-09	0	0	6.48734e-09	0	0	1.1996e-08	7.18044e-09	0	1.11775e-09	3.16309e-08	0	1.03256e-08	0
OM-RGC.v1.008166053	Biota;	Bacteria;	Actinobacteria;	Actinomycetales	1.62462e-09	0	0	0	0	0	0	0	0	0	0	0	0	0	0	1.71389e-08	0	0	0	9.15082e-08	1.31932e-07	1.70492e-07	1.66517e-07	0	0	0	0	1.93787e-07	2.98924e-07	2.35489e-09	2.74754e-07	0	2.2762e-09	7.23041e-09	1.39708e-07	0	0	1.91544e-08	0	2.58659e-08	0	0	0	0	0
OM-RGC.v1.008167974	Biota;	Bacteria;	Proteobacteria;	Alphaproteobacteria;	Micavibrio	0	0	0	0	0	0	0	0	0	0	0	0	0	0	0	0	0	0	0	0	0	0	0	0	0	0	0	0	0	0	0	0	0	0	1.92312e-07	1.95724e-08	0	0	3.08777e-09	0	0	0	0	0
OM-RGC.v1.008173095	Biota;	Bacteria;	Proteobacteria;	Alphaproteobacteria;	Rhodobacterales;	Rhodobacteraceae;	Labrenzia	0	0	0	0	0	0	1.02506e-06	0	4.10708e-09	0	0	0	0	0	1.74945e-08	2.86923e-08	0	0	0	0	0	0	8.44738e-09	0	1.20794e-07	0	0	0	0	0	0	0	0	0	0	0	0	0	2.74812e-09	5.86402e-08	0	0
OM-RGC.v1.008173115	Biota;	Bacteria;	Chloroflexi	0	0	0	0	0	0	3.37653e-07	8.10027e-09	0	0	0	0	0	0	0	0	0	0	0	0	0	0	1.16485e-08	0	9.08312e-08	0	0	0	0	3.23647e-08	0	0	0	0	0	0	0	0	0	0	0	0	0	0	0	0
OM-RGC.v1.008175442	Biota;	Bacteria;	Actinobacteria;	Actinomycetales	1.13674e-07	0	0	0	0	0	0	0	0	0	0	0	0	6.18449e-09	0	0	0	1.81978e-07	2.13802e-07	0	0	0	0	0	0	0	0	0	0	0	0	0	0	0	0	0	0	0	0	0	0	0	0	0	0
OM-RGC.v1.008177139	Biota;	Bacteria;	Proteobacteria;	Alphaproteobacteria	4.9295e-07	0	0	4.57211e-07	7.99418e-08	0	0	0	0	0	0	0	7.93158e-09	6.99696e-08	0	9.14899e-09	0	2.39233e-08	1.06594e-07	0	0	0	0	0	0	0	0	0	0	0	0	0	0	0	0	0	0	0	0	0	0	0	8.58812e-09	0	1.64072e-08
OM-RGC.v1.008180288	Biota;	Bacteria;	Cyanobacteria;	Synechococcales;	Synechococcaceae;	Synechococcus	5.41541e-09	0	0	1.84817e-08	6.17189e-09	6.58902e-08	9.00593e-09	2.2565e-07	1.75584e-07	0	0	0	7.81663e-09	0	7.41291e-09	7.24275e-08	0	0	0	1.30194e-07	1.08902e-07	1.9222e-07	2.00959e-08	1.17422e-07	0	0	1.24227e-09	1.29746e-08	1.16608e-08	0	1.13589e-08	0	0	2.0193e-09	3.04261e-08	0	0	9.6816e-09	3.34869e-08	5.5594e-08	0	0	0
OM-RGC.v1.008181144	Biota;	Bacteria;	Actinobacteria;	Actinomycetales	0	0	0	0	0	0	0	9.43103e-08	0	0	0	0	0	0	0	9.71618e-09	0	8.10791e-09	0	1.52514e-08	2.78205e-08	2.54272e-09	0	1.20826e-07	4.13529e-09	1.2166e-08	0	2.75294e-08	3.37483e-09	6.64199e-10	9.67609e-09	4.50535e-09	2.68739e-08	3.58264e-09	8.43918e-09	0	0	0	0	0	0	6.71564e-08	1.8779e-08	0	3.92023e-08
OM-RGC.v1.008182695	Biota;	Bacteria;	Proteobacteria;	Alphaproteobacteria;	Rhizobiales	0	0	0	7.4401e-09	0	1.26832e-08	1.3021e-08	4.35011e-08	2.39622e-08	0	0	0	0	0	2.31653e-09	1.00417e-08	0	0	0	9.40872e-09	7.14156e-09	3.38486e-08	1.72505e-08	7.97609e-08	7.01305e-10	4.29799e-07	2.7813e-08	2.23368e-07	1.36441e-08	8.68009e-09	2.00204e-08	3.33491e-08	5.09086e-09	3.83233e-09	1.43354e-08	2.4824e-08	0	5.19309e-09	1.39722e-09	0	0	5.8625e-09	3.05423e-09	0
OM-RGC.v1.008183830	Biota;	Bacteria;	Proteobacteria;	Alphaproteobacteria;	Rhizobiales	0	0	0	0	0	0	0	0	0	0	0	0	0	6.82113e-10	0	0	0	0	0	0	0	0	0	0	0	0	0	0	0	0	0	0	0	0	0	0	0	0	0	0	0	0	0	0
OM-RGC.v1.008190523	Biota;	Bacteria;	Bacteroidetes;	Cytophagia;	Cytophagales;	Cytophagaceae;	Cytophaga	0	0	0	0	0	0	0	2.43917e-07	0	0	0	0	0	0	0	5.94561e-08	0	0	0	0	7.5431e-09	1.52237e-08	0	3.67133e-08	0	4.64065e-09	0	9.04201e-08	0	0	0	0	0	0	0	1.71231e-08	0	0	1.17798e-08	1.70807e-08	0	0
OM-RGC.v1.008192149	Biota;	Bacteria;	Proteobacteria;	Alphaproteobacteria;	Rhizobiales	0	0	0	0	0	4.50907e-09	0	4.05014e-09	0	0	0	0	0	0	0	0	0	0	0	0	4.33083e-09	1.79294e-09	5.48339e-09	0	0	0	0	0	0	0	0	0	0	0	0	0	0	0	0	0	0	0	0	0
OM-RGC.v1.008195916	Biota;	Bacteria;	Proteobacteria;	Alphaproteobacteria	0	0	0	0	0	0	0	0	0	0	0	0	0	0	0	0	1.00789e-08	0	0	0	0	0	0	0	0	0	0	0	0	0	0	0	0	0	0	0	0	3.0728e-08	0	0	2.05727e-09	0	0	0	0
OM-RGC.v1.008197371	Biota;	Bacteria;	Bacteroidetes	0	0	0	0	0	0	0	0	0	0	0	0	0	0	0	0	0	0	0	0	0	0	0	0	0	0	0	0	0	0	3.71205e-09	8.29557e-09	0	3.17009e-09	0	0	0	0	0	0	0	1.2204e-08	0	0	0	0
OM-RGC.v1.008206977	Biota;	Bacteria;	Proteobacteria;	Alphaproteobacteria;	Rhizobiales	0	0	0	0	0	0	0	0	0	0	0	0	0	0	0	0	0	0	0	0	0	0	0	0	0	0	0	0	0	0	0	0	0	0	0	0	0	0	0	0	0	0	0	0
OM-RGC.v1.008210315	Biota;	Bacteria;	Proteobacteria;	Alphaproteobacteria	0	0	0	0	0	1.13553e-07	6.71541e-08	2.91128e-07	2.6196e-07	0	0	0	0	1.66738e-09	3.07451e-08	4.94613e-08	0	0	0	2.23183e-07	1.10178e-07	3.6933e-07	1.69422e-07	1.99057e-07	0	2.03405e-07	8.14904e-08	3.03808e-07	2.23318e-07	2.71549e-08	3.60247e-07	1.22348e-07	2.73267e-08	3.1624e-07	3.48639e-07	2.75491e-08	0	1.90413e-08	2.80961e-08	5.55124e-08	0	8.62381e-08	0	0	5.01696e-09
OM-RGC.v1.008213074	Biota;	Bacteria;	Proteobacteria;	Alphaproteobacteria;	Rhodobacterales;	Rhodobacteraceae;	Rhodobacter;	Rhodobacter	sphaeroides	0	0	0	0	0	0	0	0	0	0	0	0	0	0	0	0	0	0	0	0	0	0	0	0	0	0	0	0	0	0	0	0	0	0	0	0	0	0	0	0
OM-RGC.v1.008213807	Biota;	Bacteria;	Proteobacteria;	Alphaproteobacteria;	Micavibrio	6.81797e-08	0	0	0	3.83145e-09	0	5.20447e-09	0	2.53443e-09	0	0	0	1.03159e-06	1.33529e-07	0	0	0	0	0	0	0	0	0	8.47573e-09	1.02353e-07	0	0	0	0	0	0	0	4.61767e-09	0	0	0	0	0	0	0	0	0	0	0
OM-RGC.v1.008216399	Biota;	Bacteria;	Bacteroidetes	0	0	0	0	0	0	0	0	0	0	0	0	0	0	0	0	0	0	0	0	0	3.8276e-09	0	0	0	0	0	0	0	0	1.60929e-08	2.10278e-08	0	4.33402e-08	0	0	0	0	0	3.98508e-09	0	1.43076e-08	0	0	0	0
OM-RGC.v1.008217204	Biota;	Bacteria;	Proteobacteria	0	0	0	0	0	0	0	0	0	0	0	0	0	0	0	0	0	1.78889e-07	2.32069e-07	0	0	0	0	0	0	0	0	0	0	0	0	0	0	0	0	0	0	0	0	0	0	0	0	0	0	0
OM-RGC.v1.008220312	Biota;	Bacteria;	Proteobacteria;	Alphaproteobacteria;	Rhodobacterales;	Rhodobacteraceae;	Roseobacter	0	0	0	0	0	0	0	0	0	0	0	0	0	0	0	0	0	1.33937e-08	3.88492e-08	0	0	0	0	0	0	0	0	0	0	0	0	0	0	0	0	0	0	0	0	0	0	0
OM-RGC.v1.008220693	Biota;	Bacteria;	Proteobacteria;	Alphaproteobacteria;	Rhodobacterales	0	0	0	0	0	0	0	0	0	0	0	0	0	0	0	0	0	0	0	0	0	0	0	0	0	0	0	0	0	0	0	0	0	0	0	0	0	0	0	0	0	0	0	0
OM-RGC.v1.008221497	Biota;	Bacteria;	Proteobacteria	6.57094e-09	0	0	0	0	6.56365e-08	3.14646e-08	9.80456e-08	8.78089e-08	0	0	0	4.48368e-07	1.06939e-07	1.04521e-07	9.40664e-08	2.23755e-09	1.15521e-08	1.46368e-08	1.32525e-07	5.14922e-08	8.12465e-08	1.21553e-07	4.14705e-08	0	0	0	0	9.90764e-09	0	2.95037e-08	1.40664e-08	2.23515e-08	1.10954e-07	2.32392e-08	0	0	2.63194e-08	1.84934e-07	1.12456e-07	0	1.72767e-07	1.93311e-08	0	0	0
OM-RGC.v1.008223758	Biota;	Bacteria;	Actinobacteria;	Actinobacteria	0	0	0	0	0	0	0	0	0	0	0	0	0	0	0	0	0	0	0	0	0	0	0	0	0	0	0	0	1.41664e-08	1.23616e-09	0	0	0	2.1572e-09	0	0	0	1.06063e-08	0	0	0	0	0	1.62191e-09	0
OM-RGC.v1.008223925	Biota;	Bacteria;	Proteobacteria;	Alphaproteobacteria	0	0	0	0	0	0	0	0	0	0	0	0	0	0	0	9.60215e-09	4.31071e-08	0	5.12974e-09	0	0	0	0	0	0	0	0	0	0	0	0	0	0	0	0	0	0	7.15731e-08	0	0	1.62275e-08	5.24231e-09	9.9235e-09	5.07215e-09	0
OM-RGC.v1.008225243	Biota;	Bacteria;	Actinobacteria	0	0	0	0	0	0	0	0	0	0	0	0	0	6.14557e-09	0	0	0	0	0	0	0	0	0	0	0	0	0	0	0	0	0	0	8.7441e-08	0	0	0	0	0	0	0	0	0	5.92558e-07	0	8.90888e-08	0
OM-RGC.v1.008232682	Biota;	Bacteria;	Proteobacteria;	Alphaproteobacteria;	Micavibrio	0	0	0	0	0	0	0	0	0	0	0	0	0	0	0	0	0	0	0	5.57578e-08	0	2.90832e-08	5.85978e-09	0	3.14037e-08	6.57029e-09	2.99935e-08	2.69064e-07	5.20404e-08	1.49066e-08	0	7.2425e-08	1.12322e-07	2.52535e-07	4.21987e-08	3.76449e-09	0	0	0	2.29006e-08	0	0	0	0
OM-RGC.v1.008238891	Biota;	Bacteria;	Cyanobacteria	0	0	0	0	0	0	1.04878e-06	0	0	0	0	0	0	0	0	0	4.09837e-09	0	0	0	0	0	0	0	6.38207e-07	0	9.68006e-09	0	0	0	0	0	0	0	0	0	0	0	0	0	6.97824e-09	0	0	0	0	7.62888e-09
OM-RGC.v1.008239639	Biota;	Bacteria;	Actinobacteria;	Actinobacteria	0	0	0	0	0	0	2.20238e-07	0	4.42885e-09	0	0	0	0	0	0	4.25662e-09	0	0	0	0	0	0	0	0	4.85035e-07	0	2.12668e-09	0	0	2.90133e-08	0	0	0	0	0	4.04793e-08	0	0	0	0	0	0	0	0	0
OM-RGC.v1.008241812	Biota;	Bacteria;	Proteobacteria	5.33284e-07	0	0	5.74979e-07	1.43033e-07	0	0	0	0	0	0	0	0	0	0	0	0	0	0	0	0	0	0	0	0	0	0	0	0	0	0	0	0	0	0	0	0	0	0	0	0	0	0	0	0	0
OM-RGC.v1.008245254	Biota;	Bacteria;	Bacteroidetes	0	0	0	0	0	1.36518e-07	0	0	5.08677e-08	0	0	0	0	1.61854e-08	0	0	0	9.24164e-09	3.14624e-09	6.19887e-09	4.00079e-09	1.33475e-08	0	0	0	0	0	0	1.29153e-08	0	4.99179e-08	4.48545e-08	4.15099e-09	2.22693e-08	2.73496e-08	0	0	0	0	0	0	3.31021e-08	0	0	1.07135e-08	0
OM-RGC.v1.008248524	Biota;	Bacteria;	Bacteroidetes	0	0	0	0	0	0	0	2.69584e-09	0	0	0	0	0	0	6.4721e-09	1.52446e-08	0	0	0	5.14442e-09	4.34618e-09	0	0	1.32325e-08	0	6.6005e-08	8.64116e-09	4.95506e-08	0	0	0	4.66486e-09	0	0	0	0	0	0	0	0	0	0	0	0	0	0
OM-RGC.v1.008256138	Biota;	Bacteria;	Cyanobacteria;	Synechococcales;	Prochloraceae;	Prochlorococcus	0	0	0	0	0	0	0	0	0	0	0	0	0	0	0	0	0	0	0	0	3.66979e-10	0	2.33201e-08	0	0	0	0	0	0	0	0	1.493e-07	1.26077e-07	0	0	5.09314e-10	0	7.62085e-09	0	0	0	0	1.34134e-08
OM-RGC.v1.008257707	Biota;	Bacteria;	Verrucomicrobia	0	0	0	0	0	0	0	0	0	0	0	0	0	0	0	0	0	0	0	0	0	0	3.03102e-08	0	0	0	0	0	0	0	0	1.51429e-08	4.71592e-09	0	0	0	0	4.05921e-09	0	0	0	0	0	0	0	0
OM-RGC.v1.008260307	Biota;	Bacteria;	Proteobacteria;	Alphaproteobacteria;	Rhodobacterales	0	0	0	0	0	4.54826e-09	5.10373e-08	0	0	0	0	0	0	0	7.4392e-09	4.94956e-09	0	0	0	3.19529e-09	0	0	0	0	1.6777e-07	0	0	0	0	0	0	0	4.64224e-09	0	0	5.97889e-09	0	0	0	0	0	0	0	0
OM-RGC.v1.008265010	Biota;	Bacteria;	Bacteroidetes;	Cytophagia;	Cytophagales;	Cytophagaceae;	Cytophaga	0	0	0	0	0	0	0	0	0	0	0	0	0	0	0	0	0	0	0	0	0	0	0	0	0	0	0	0	0	0	0	6.24374e-09	0	0	0	0	0	0	0	0	0	0
OM-RGC.v1.008269634	Biota;	Bacteria;	Bacteroidetes	0	0	0	0	0	0	0	0	0	0	0	0	0	0	0	0	0	0	0	0	0	0	0	0	0	0	0	0	2.47691e-09	0	1.58446e-08	9.0905e-09	0	1.11129e-09	3.13922e-09	0	0	0	0	0	0	2.24343e-09	0	0	0	0
OM-RGC.v1.008279141	Biota;	Bacteria;	Cyanobacteria;	Synechococcales;	Synechococcaceae;	Synechococcus;	Synechococcus	sp.	RS9916	0	0	0	0	0	8.51639e-09	9.54152e-09	7.49651e-08	2.17602e-08	0	0	0	0	0	2.86409e-09	2.85837e-08	0	0	0	4.62998e-08	0	1.04065e-07	0	2.20109e-08	7.03793e-09	0	0	0	0	0	0	0	0	0	0	0	0	0	1.30998e-08	1.5217e-08
OM-RGC.v1.008280164	Biota;	Bacteria;	Proteobacteria;	Alphaproteobacteria;	Rhizobiales;	Phyllobacteriaceae;	Hoeflea;	Hoeflea	phototrophica	0	0	0	0	0	0	0	0	0	0	0	0	0	0	0	0	0	0	0	0	0	0	0	0	0	0	0	0	0	0	0	0	0	0	0	0	0	0	0	0
OM-RGC.v1.008281146	Biota;	Bacteria;	Cyanobacteria;	Synechococcales;	Synechococcaceae;	Synechococcus	3.5302e-08	0	0	8.28515e-08	5.08353e-08	3.51532e-08	1.69607e-08	2.83238e-08	4.78887e-08	0	0	0	1.27345e-06	8.48435e-07	5.56193e-09	2.69097e-08	4.49103e-09	0	0	9.57189e-09	2.02196e-09	3.91345e-08	0	0	4.5544e-09	0	0	0	0	0	0	0	0	0	0	0	0	1.49806e-09	5.69084e-09	4.37728e-08	0	0	0
OM-RGC.v1.008281153	Biota;	Bacteria;	Proteobacteria	9.32131e-08	0	0	0	1.84941e-08	0	5.22299e-09	0	9.30028e-09	0	0	0	1.19149e-06	1.85145e-07	0	0	0	0	0	0	0	0	0	1.53627e-08	1.04496e-07	0	0	0	0	0	0	0	0	0	0	0	0	0	0	0	0	0	0	0	0	0
OM-RGC.v1.008283469	Biota;	Bacteria;	Proteobacteria	2.42949e-09	0	0	7.52291e-09	5.30763e-10	1.23388e-08	1.18781e-08	0	2.60125e-08	1.85525e-09	0	0	0	0	5.61792e-09	4.07308e-09	0	0	0	2.30719e-08	7.10285e-08	4.53395e-08	4.05077e-08	0	0	0	0	5.47248e-09	1.06404e-08	1.7757e-09	4.62325e-09	2.72245e-08	9.51471e-09	3.41242e-08	1.06864e-08	0	0	0	3.01646e-09	1.21484e-08	0	1.27733e-08	5.51237e-09	0	0	0
OM-RGC.v1.008283715	Biota;	Bacteria;	Proteobacteria	0	0	0	0	0	0	0	0	0	0	0	0	0	0	0	0	0	0	0	0	0	0	0	0	0	0	0	0	0	0	0	0	0	0	0	0	0	0	0	0	0	0	0	0	0	0
OM-RGC.v1.008285830	Biota;	Bacteria;	Proteobacteria;	Alphaproteobacteria;	Rhodobacterales	0	0	0	0	0	0	0	0	0	0	0	0	0	0	0	0	0	0	0	0	0	0	0	0	0	0	0	0	0	0	0	0	0	0	0	0	0	0	0	0	0	0	0	0
OM-RGC.v1.008288897	Biota;	Bacteria;	Cyanobacteria;	Synechococcales;	Synechococcaceae;	Synechococcus	1.16516e-08	0	0	1.43876e-07	3.32611e-08	0	0	0	0	0	0	0	1.23294e-08	6.60099e-08	0	0	0	0	0	0	0	0	0	0	0	0	0	0	0	0	0	0	0	0	0	0	0	0	0	0	0	0	0
OM-RGC.v1.008289897	Biota;	Bacteria;	Proteobacteria;	Alphaproteobacteria	1.45769e-08	0	0	0	0	0	0	0	0	0	0	0	0	0	6.75643e-09	0	0	2.43624e-08	5.92362e-08	0	0	0	0	0	0	0	0	0	0	0	0	0	0	0	0	0	0	0	0	0	0	0	0	0	0
OM-RGC.v1.008290420	Biota;	Bacteria;	Proteobacteria	8.5528e-09	0	0	2.64347e-08	0	4.13226e-07	9.61666e-08	1.06011e-07	6.37069e-07	0	0	0	0	0	8.63778e-08	5.84264e-08	4.46811e-09	0	0	3.32809e-07	4.59731e-07	1.76904e-07	2.56598e-07	2.29572e-08	0	0	7.58026e-09	9.47352e-08	2.22257e-07	2.2476e-08	8.31188e-08	2.40311e-07	1.69535e-07	3.67742e-07	6.45603e-08	4.49272e-08	0	2.16561e-08	9.29815e-08	7.00556e-08	0	3.39895e-07	3.96221e-08	0	0	0
OM-RGC.v1.008290421	Biota;	Bacteria;	Proteobacteria	2.42949e-09	0	0	1.56578e-08	5.30763e-10	4.21979e-07	1.62296e-07	1.34606e-07	6.25692e-07	1.85525e-09	0	0	0	0	7.39662e-08	4.44438e-08	0	0	0	3.24712e-07	4.13124e-07	2.04778e-07	2.37802e-07	6.90019e-08	0	0	8.73324e-09	5.45572e-08	2.2577e-07	1.12866e-08	8.27075e-08	2.9404e-07	1.1066e-07	3.26412e-07	1.6152e-07	1.82375e-08	0	1.75824e-08	8.63266e-08	9.34348e-08	0	4.13974e-07	6.54176e-08	0	0	0
OM-RGC.v1.008294525	Biota;	Bacteria;	Actinobacteria	7.75949e-08	0	0	0	0	0	0	0	0	0	0	0	1.11138e-08	8.0421e-08	0	0	0	7.79766e-08	4.97982e-08	0	0	0	0	0	0	0	0	0	0	0	0	0	0	0	0	0	0	0	0	0	0	0	4.08098e-09	0	1.3087e-08	0
OM-RGC.v1.008297177	Biota;	Bacteria;	Proteobacteria;	Alphaproteobacteria;	Rhodobacterales;	Rhodobacteraceae	3.39633e-09	1.60978e-06	6.47027e-08	8.00055e-09	0	0	0	0	0	8.42758e-08	0	5.0327e-07	7.97646e-08	3.0593e-08	0	1.24428e-08	0	0	0	0	0	0	0	0	0	0	0	2.76416e-09	0	0	0	0	0	6.10103e-09	0	0	0	0	0	0	0	0	2.64959e-09
OM-RGC.v1.008298700	Biota;	Bacteria;	Cyanobacteria;	Synechococcales;	Synechococcaceae;	Synechococcus	0	0	0	0	0	9.09746e-08	6.28443e-08	8.92856e-07	7.06256e-08	0	0	0	1.16347e-08	1.77238e-08	3.86349e-08	3.15763e-07	8.4665e-09	0	0	1.21276e-07	5.74814e-09	4.66823e-07	4.47764e-09	5.88903e-08	1.47348e-08	1.38947e-09	0	5.30495e-09	0	0	0	0	0	0	3.49036e-09	0	0	1.58216e-08	7.55902e-08	9.09969e-08	2.25424e-08	0	0
OM-RGC.v1.008301987	Biota;	Bacteria;	Proteobacteria	0	0	0	0	0	0	0	0	0	0	0	0	0	0	1.44834e-08	0	0	0	0	0	0	0	0	0	0	0	0	0	9.23269e-09	0	0	0	0	0	2.7303e-07	1.15114e-08	0	0	0	5.86193e-09	0	0	0	0	0	0
OM-RGC.v1.008302425	Biota;	Bacteria;	Actinobacteria;	Micrococcales;	Micrococcaceae	0	0	0	0	0	0	0	4.82816e-09	0	0	0	0	0	0	7.46567e-09	7.8233e-09	0	0	0	0	1.42692e-08	0	5.88063e-09	1.65344e-08	1.18731e-07	0	7.68574e-08	2.15269e-08	6.41977e-08	4.59731e-06	0	0	9.31751e-09	0	0	2.09532e-06	0	0	0	1.397e-09	0	0	0	0
OM-RGC.v1.008302428	Biota;	Bacteria;	Proteobacteria;	Alphaproteobacteria	3.64423e-09	0	0	0	0	5.13268e-08	1.19918e-07	8.98475e-07	2.01647e-07	0	0	0	4.86228e-09	0	9.16349e-08	2.57461e-07	0	5.10771e-09	0	1.05323e-07	3.89299e-07	1.76926e-07	1.24399e-07	7.17207e-07	8.95212e-08	6.71115e-08	3.8241e-07	3.65734e-07	6.64297e-08	3.06231e-07	4.93479e-09	4.74148e-08	1.37729e-07	0	3.46543e-08	4.60746e-07	0	3.50072e-08	6.36332e-08	5.11413e-08	1.23072e-08	1.34855e-08	3.99875e-08	0	4.4064e-09
OM-RGC.v1.008304388	Biota;	Bacteria;	Actinobacteria;	Micrococcales;	Micrococcaceae	0	0	0	0	0	9.01246e-09	3.7277e-07	3.02592e-08	2.77595e-08	0	0	0	0	0	1.93734e-08	2.75802e-08	0	0	3.63791e-09	6.41332e-09	5.44484e-08	3.61797e-08	1.33583e-08	5.64166e-08	5.33048e-07	1.84926e-08	7.00892e-07	5.47248e-09	1.77298e-08	7.56545e-07	0	0	9.82529e-08	0	0	2.58578e-07	0	8.51526e-09	1.70103e-08	1.76269e-08	0	0	2.6001e-07	0
OM-RGC.v1.008309150	Biota;	Bacteria;	Proteobacteria;	Alphaproteobacteria;	Rhodobacterales	1.04418e-07	0	0	3.97804e-07	4.96853e-07	0	0	0	0	0	0	0	1.12408e-06	4.26714e-07	0	0	0	8.50165e-09	0	0	0	0	0	0	0	4.34526e-09	0	0	0	0	0	0	0	0	0	0	0	0	0	0	0	0	0	0
OM-RGC.v1.008310398	Biota;	Bacteria;	Cyanobacteria	5.72666e-09	0	0	4.29881e-09	4.55276e-09	0	0	0	0	0	0	0	3.58304e-08	1.19685e-08	0	0	0	0	0	0	0	0	0	0	0	0	0	0	0	0	0	0	0	0	0	0	0	0	0	0	0	0	0	0	0	0
OM-RGC.v1.008310419	Biota;	Bacteria;	Proteobacteria	0	0	0	0	0	0	0	0	0	0	0	0	2.08962e-08	0	0	0	0	0	0	0	0	0	0	0	0	0	0	0	0	0	0	0	0	0	0	0	0	0	0	0	0	0	0	0	0	0
OM-RGC.v1.008311791	Biota;	Bacteria;	Actinobacteria;	Micrococcales;	Micrococcaceae	3.87293e-07	0	0	3.19425e-08	1.04973e-08	9.45493e-09	0	9.85054e-10	1.70462e-08	0	0	0	5.29352e-08	1.15441e-07	0	0	0	0	0	2.66153e-09	5.77702e-09	0	0	0	0	0	0	2.2895e-09	1.00993e-08	1.0338e-09	4.78525e-09	4.56743e-09	4.72038e-09	1.23187e-09	6.46509e-09	0	0	1.2878e-09	1.55487e-09	0	0	7.5813e-10	7.46151e-10	0
OM-RGC.v1.008312722	Biota;	Bacteria;	Proteobacteria	0	6.50123e-07	0	0	0	0	0	0	0	2.2263e-08	0	1.53144e-07	0	0	0	0	2.1951e-08	0	0	0	0	0	0	0	7.37959e-09	0	0	0	0	0	0	0	0	0	1.0879e-09	0	0	2.41791e-08	0	0	2.36198e-08	0	0	2.90023e-09	0	4.53112e-09
OM-RGC.v1.008313936	Biota;	Bacteria;	Actinobacteria;	Actinomycetales	0	0	0	0	0	0	9.65972e-09	0	0	0	0	0	0	0	0	0	0	0	0	0	4.36165e-09	0	0	1.50589e-08	5.79895e-08	0	0	0	4.97145e-09	3.65745e-07	0	0	9.6626e-09	0	0	1.95694e-07	0	0	1.22835e-09	0	0	0	0	0	0
OM-RGC.v1.008317049	Biota;	Bacteria;	Verrucomicrobia;	Verrucomicrobiae;	Verrucomicrobiales	0	0	0	0	0	2.54538e-08	0	8.15793e-09	1.22291e-08	0	0	0	0	0	7.42834e-09	4.81816e-09	0	0	0	0	2.98672e-08	0	1.48061e-08	0	0	0	0	1.09059e-07	4.31958e-08	0	5.37094e-08	0	0	0	3.65808e-08	0	0	0	0	0	0	0	0	0
OM-RGC.v1.008317090	Biota;	Bacteria;	Proteobacteria	0	0	0	0	0	2.28222e-09	0	0	4.1877e-09	0	0	0	0	0	1.40877e-07	9.1396e-08	0	4.83888e-09	0	1.2211e-07	9.19124e-08	1.00134e-07	2.23076e-07	4.25294e-09	0	3.80968e-08	1.52586e-08	1.10008e-08	2.72669e-08	0	2.18402e-07	2.61418e-07	3.77137e-08	9.27837e-08	1.1219e-08	2.17784e-09	0	2.60189e-09	1.67025e-07	5.51953e-08	0	2.97233e-07	7.00467e-08	0	8.22674e-08	0
OM-RGC.v1.008318200	Biota;	Bacteria;	Proteobacteria	1.13294e-08	0	0	0	3.5856e-09	0	0	0	0	0	0	0	0	0	0	1.967e-08	0	0	0	1.97851e-08	1.11525e-07	8.93658e-08	3.34629e-07	0	0	0	4.21943e-09	3.74139e-09	8.85223e-09	0	1.03182e-08	6.30101e-07	2.18789e-07	6.95386e-08	3.55835e-09	0	0	3.5638e-08	1.70881e-08	2.36395e-08	0	1.38853e-07	5.63267e-08	5.29736e-09	2.35654e-07	0
OM-RGC.v1.008320933	Biota;	Bacteria;	Proteobacteria;	Alphaproteobacteria;	Rhodobacterales;	Rhodobacteraceae;	Labrenzia	0	0	0	0	0	5.16877e-08	8.58142e-08	4.03734e-09	1.32311e-07	0	0	0	0	0	7.46567e-09	3.92407e-09	0	0	0	2.793e-08	2.07684e-08	3.02045e-09	8.3881e-09	0	0	0	0	0	1.44832e-08	0	1.81216e-07	0	0	4.28603e-09	6.11946e-09	0	0	0	5.41096e-09	1.81884e-08	0	1.35544e-09
OM-RGC.v1.008328378	Biota;	Bacteria;	Proteobacteria;	Gammaproteobacteria;	Vibrionales;	Vibrionaceae;	Vibrio	0	0	0	0	0	0	0	0	0	0	0	0	0	0	0	0	0	0	0	0	0	0	0	0	0	0	0	0	0	0	0	0	0	0	0	0	1.40211e-08	0	0	0	0	0
OM-RGC.v1.008329839	Biota;	Bacteria;	Proteobacteria;	Deltaproteobacteria	0	0	0	0	0	0	0	0	0	0	0	0	0	0	2.61299e-09	0	0	0	0	1.20891e-08	1.32294e-08	6.56619e-09	8.29656e-08	0	0	0	0	0	0	0	4.93479e-09	1.5845e-08	1.44939e-08	1.79313e-09	0	0	0	3.66367e-08	1.32164e-09	0	0	1.47491e-08	0	0	1.04432e-08
OM-RGC.v1.008329846	Biota;	Bacteria;	Cyanobacteria;	Synechococcales;	Prochloraceae;	Prochlorococcus	5.28889e-08	0	0	8.48566e-09	0	4.33157e-09	3.58028e-10	0	0	0	0	0	2.9521e-09	1.04114e-08	1.48567e-08	0	0	0	1.94594e-08	1.23136e-08	6.08032e-08	0	1.17911e-08	0	0	0	5.54414e-08	1.07774e-08	3.23399e-10	1.84685e-08	0	0	1.20783e-08	9.84037e-10	1.06524e-09	1.3497e-07	0	5.20377e-09	1.28018e-08	9.75163e-09	0	1.6541e-09	5.9692e-09
OM-RGC.v1.008330961	Biota;	Bacteria;	Planctomycetes;	Planctomycetia;	Planctomycetales;	Planctomycetaceae	0	0	0	0	0	0	0	0	0	0	0	0	0	0	0	0	0	0	0	0	0	0	2.65673e-09	0	0	0	0	0	0	0	0	0	0	0	0	0	0	0	0	2.93097e-09	0	1.88384e-09	0
OM-RGC.v1.008338100	Biota;	Bacteria;	Actinobacteria;	Micrococcales;	Micrococcaceae	1.26433e-09	0	0	2.41808e-09	2.07587e-09	1.4881e-08	3.88354e-08	3.13484e-08	5.69835e-08	0	0	0	0	0	0	4.89267e-09	0	0	0	1.05179e-08	2.79463e-08	5.35145e-09	8.68661e-09	3.47613e-08	0	9.42315e-09	1.77363e-08	6.11744e-08	1.42959e-07	1.5288e-08	1.1664e-08	2.68284e-09	6.75396e-09	2.02201e-08	6.47227e-08	2.57785e-09	0	6.55728e-09	0	5.9989e-09	0	3.90552e-09	2.9846e-09	0
OM-RGC.v1.008338972	Biota;	Bacteria;	Cyanobacteria;	Synechococcales;	Synechococcaceae;	Synechococcus	0	0	0	0	0	0	0	0	0	0	0	0	0	0	0	0	0	0	0	0	0	0	0	0	0	0	0	0	0	0	0	9.587e-10	0	0	0	0	0	0	0	0	0	0	0
OM-RGC.v1.008341253	Biota;	Bacteria;	Proteobacteria;	Alphaproteobacteria	1.42559e-07	0	0	8.95137e-08	7.01314e-08	4.17437e-08	8.22808e-08	4.67277e-08	3.00461e-08	0	0	0	7.97646e-08	2.68477e-08	1.96332e-07	9.99213e-08	8.95914e-09	1.02944e-07	6.68095e-08	1.27299e-07	8.80624e-08	1.16203e-07	1.62673e-07	3.15933e-08	9.64218e-08	2.48842e-08	3.87394e-08	1.74519e-08	3.11762e-07	5.41791e-08	2.3745e-07	1.33895e-07	1.67607e-07	2.52741e-07	2.05576e-07	2.05195e-08	0	1.37979e-08	1.39733e-07	1.29298e-07	0	1.01896e-07	9.0642e-08	0	5.56528e-08
OM-RGC.v1.008348773	Biota;	Bacteria;	Cyanobacteria;	Synechococcales;	Synechococcaceae;	Synechococcus;	Synechococcus	sp.	WH	5701	0	0	0	0	0	0	0	0	0	0	0	0	0	0	0	0	0	0	0	0	0	0	0	0	0	0	0	0	0	0	0	0	0	0	0	0	0	0	0
OM-RGC.v1.008348867	Biota;	Bacteria;	Proteobacteria;	Alphaproteobacteria;	Rhodobacterales;	Rhodobacteraceae;	Roseibium;	Roseibium	sp.	TrichSKD4	0	0	0	0	0	0	0	0	9.14613e-09	0	0	0	0	0	0	0	0	0	0	0	0	0	0	0	0	0	0	0	0	0	0	0	0	1.07151e-09	0	0	0	0	0
OM-RGC.v1.008349601	Biota;	Bacteria;	Cyanobacteria	0	0	0	2.98935e-07	1.06709e-07	0	0	3.78512e-08	1.41034e-08	0	0	0	5.46056e-08	3.8056e-08	7.45488e-09	2.81398e-08	2.02358e-09	1.61872e-09	7.57735e-09	6.59714e-09	4.13663e-08	3.87141e-08	5.49721e-09	4.14183e-08	0	1.65557e-08	7.63441e-08	1.69258e-07	0	0	3.18905e-09	0	0	0	2.14946e-08	0	0	0	5.18998e-08	8.72397e-08	0	0	0	9.89006e-09	0	0
OM-RGC.v1.008352000	Biota;	Bacteria;	Cyanobacteria	0	0	0	0	0	0	0	9.60728e-10	0	0	0	0	0	0	0	0	0	1.38266e-08	1.58436e-08	0	4.00038e-09	0	6.74044e-10	0	0	8.23984e-09	5.5275e-07	1.40103e-09	0	0	0	2.41334e-08	3.77e-08	4.25744e-09	0	0	0	0	0	3.18884e-09	0	2.16501e-07	0	0	6.45278e-07	0
OM-RGC.v1.008352050	Biota;	Bacteria;	Proteobacteria;	Alphaproteobacteria	0	0	0	0	0	0	0	0	0	0	0	0	0	0	0	0	0	6.74467e-09	0	0	8.4066e-10	0	0	0	0	0	0	0	0	0	0	0	7.54494e-10	0	0	0	0	0	0	0	0	0	0	0	4.38233e-08
OM-RGC.v1.008352649	Biota;	Bacteria;	Verrucomicrobia	8.38431e-09	0	0	0	0	0	0	0	5.15663e-09	0	0	0	0	0	0	4.95999e-09	0	3.22733e-08	4.63596e-08	2.77723e-08	4.62653e-08	1.00821e-08	2.78305e-08	0	0	1.08512e-08	4.3576e-09	9.75114e-09	0	0	0	0	0	0	1.0554e-08	0	0	0	3.76063e-09	1.63566e-08	0	6.32879e-08	9.93326e-09	0	2.7258e-07	2.56113e-09
OM-RGC.v1.008352672	Biota;	Bacteria;	Proteobacteria	0	0	0	0	0	0	0	0	0	0	0	0	0	0	0	0	0	6.4243e-08	1.81856e-08	0	0	0	0	0	0	0	0	0	0	0	0	0	0	0	0	0	0	0	0	0	0	0	0	0	0	0
OM-RGC.v1.008353015	Biota;	Bacteria;	Cyanobacteria;	Synechococcales;	Synechococcaceae;	Synechococcus	0	0	0	0	0	0	0	0	0	0	0	0	3.31119e-09	5.45409e-09	0	0	0	5.072e-08	6.99872e-08	0	0	0	0	0	0	0	0	0	0	0	0	0	0	0	0	0	0	4.82672e-09	0	0	0	0	0
OM-RGC.v1.008356676	Biota;	Bacteria;	Bacteroidetes	0	0	0	0	0	0	0	0	0	0	0	0	0	0	0	0	0	0	0	0	0	0	0	0	0	0	0	0	0	0	0	0	0	0	0	0	0	0	0	0	0	0	0	0	0	0
OM-RGC.v1.008356900	Biota;	Bacteria;	Proteobacteria;	Alphaproteobacteria;	Rhodobacterales	0	0	0	0	0	0	0	0	0	0	0	0	4.39168e-08	1.26844e-06	0	0	0	0	7.3707e-09	0	0	0	0	0	0	0	0	0	0	0	0	0	0	0	0	0	0	0	0	0	0	0	0	0
OM-RGC.v1.008360919	Biota;	Bacteria;	Proteobacteria;	Alphaproteobacteria	3.63237e-09	0	0	0	0	0	4.80906e-08	6.23219e-08	5.49267e-08	0	0	0	0	1.24402e-08	6.24236e-08	1.21835e-07	0	1.11287e-08	0	2.41037e-08	1.35593e-07	2.26684e-08	3.35924e-08	2.29521e-08	3.25854e-08	2.01179e-08	5.08386e-08	2.69417e-08	0	2.3077e-08	0	7.08342e-09	1.55222e-07	0	0	6.6862e-08	0	4.8531e-09	6.32961e-08	5.59148e-08	0	5.0077e-08	3.03713e-07	0	1.01709e-08
OM-RGC.v1.008364487	Biota;	Bacteria;	Proteobacteria;	Alphaproteobacteria	0	0	0	0	0	0	0	0	0	0	0	0	0	1.24402e-08	0	0	0	2.1819e-08	4.20198e-09	0	0	0	0	0	0	0	0	0	0	0	0	0	0	0	0	0	0	0	0	0	0	0	0	0	0
OM-RGC.v1.008370902	Biota;	Bacteria;	Proteobacteria;	Gammaproteobacteria;	Oceanospirillales;	Thalassolituus	0	0	6.14238e-08	1.12048e-08	2.85043e-07	0	0	0	1.22986e-08	0	0	0	2.65854e-07	2.20002e-08	0	0	0	0	0	0	0	0	0	6.56334e-08	2.29096e-07	0	6.27789e-09	9.66707e-09	0	0	0	0	0	0	1.05142e-07	1.73288e-08	0	0	0	0	0	0	0
OM-RGC.v1.008371796	Biota;	Bacteria;	Cyanobacteria	0	0	0	0	0	0	0	0	0	0	0	0	0	0	0	4.91014e-09	0	0	0	0	0	0	9.43662e-10	0	0	9.83203e-08	3.23019e-06	3.67251e-07	0	2.05057e-09	0	4.07682e-08	4.45276e-09	0	0	2.43094e-09	0	0	0	0	0	0	0	0	0	0
OM-RGC.v1.008377575	Biota;	Bacteria;	Proteobacteria	4.83333e-07	0	0	5.22693e-07	5.99773e-08	6.55172e-09	1.33939e-07	1.85462e-08	2.70594e-08	0	0	0	1.03431e-07	1.01513e-07	2.69162e-08	4.5749e-08	0	0	1.10216e-08	1.79571e-08	2.10165e-09	1.97689e-09	1.06649e-08	7.01193e-09	1.04115e-07	8.72155e-09	4.66123e-09	0	0	1.16484e-08	0	0	0	0	0	9.61225e-09	0	0	6.25731e-09	6.25398e-09	0	0	1.78799e-08	0	5.19601e-10	0
OM-RGC.v1.008380527	Biota;	Bacteria;	Cyanobacteria	0	0	0	0	0	0	0	0	0	0	0	0	0	0	0	0	0	2.88672e-08	1.03672e-08	0	0	7.74283e-10	6.74044e-10	0	0	0	6.80721e-09	4.95963e-09	0	0	0	0	0	0	7.27858e-10	0	0	0	4.7593e-10	0	0	4.21919e-09	0	0	4.37791e-09	0
OM-RGC.v1.008384543	Biota;	Bacteria;	Cyanobacteria	1.16933e-09	0	0	3.26558e-09	0	0	0	0	0	0	0	0	0	0	0	0	0	0	0	0	0	0	0	0	0	0	0	5.464e-09	0	0	0	0	0	0	0	0	0	5.24873e-09	0	0	0	0	0	0	0	0
OM-RGC.v1.008384649	Biota;	Bacteria;	Proteobacteria;	Alphaproteobacteria	2.38841e-09	0	0	7.11537e-09	2.1188e-09	4.43507e-08	3.11962e-08	1.92981e-08	1.46523e-07	0	0	0	0	3.12538e-09	1.87308e-09	4.99738e-09	0	0	0	2.96067e-08	2.45531e-08	5.43645e-09	1.68062e-08	2.07745e-08	0	0	0	3.26906e-09	6.25178e-08	3.3932e-09	6.76705e-08	2.33705e-09	4.84856e-09	8.41247e-09	5.26674e-08	2.18562e-09	0	0	4.30678e-09	1.17108e-08	0	2.44621e-08	0	0	0
OM-RGC.v1.008385136	Biota;	Bacteria;	Proteobacteria;	Deltaproteobacteria	0	0	0	0	0	0	0	0	0	0	0	0	0	0	9.81871e-08	3.62902e-08	0	0	1.3157e-08	8.14183e-08	1.00908e-07	9.46272e-08	1.91938e-07	0	0	3.47214e-08	1.47469e-08	0	4.40119e-08	0	1.32777e-07	1.94553e-07	2.26348e-08	7.77532e-08	0	4.37123e-09	0	2.03883e-08	1.33924e-07	2.31466e-08	0	2.03882e-07	6.82491e-08	0	2.98052e-08
OM-RGC.v1.008386698	Biota;	Bacteria;	Verrucomicrobia	0	0	0	0	0	0	0	0	0	0	0	0	0	0	0	3.44208e-08	5.74421e-08	0	0	0	0	0	0	0	0	0	0	0	0	0	0	0	0	0	0	0	0	1.32669e-08	0	0	3.93822e-08	0	0	5.32519e-08	0	9.20959e-08
OM-RGC.v1.008387423	Biota;	Bacteria;	Proteobacteria;	Deltaproteobacteria	4.87633e-09	0	0	4.19132e-08	0	0	0	0	0	0	0	0	0	6.25075e-09	2.28516e-09	0	0	5.706e-08	2.50053e-08	0	0	0	0	0	0	0	0	0	0	0	0	0	0	0	0	0	0	0	0	0	0	0	0	0	0
OM-RGC.v1.008387640	Biota;	Bacteria;	Bacteroidetes;	Cytophagia;	Cytophagales;	Cytophagaceae;	Cytophaga	0	0	0	0	0	0	0	0	0	0	0	0	0	0	0	0	0	0	0	0	0	0	0	0	0	0	0	0	0	0	0	0	0	0	0	0	0	0	0	0	0	0
OM-RGC.v1.008393854	Biota;	Bacteria;	Proteobacteria;	Deltaproteobacteria	0	0	0	0	0	0	0	0	0	0	0	0	0	0	7.49233e-09	4.78552e-09	0	0	0	0	1.59725e-08	1.93735e-08	1.06379e-07	0	0	0	0	0	0	0	4.9274e-09	6.09559e-08	4.84856e-09	1.64372e-08	0	0	0	7.29811e-08	2.41866e-09	8.82431e-09	0	1.21734e-08	0	0	2.33046e-08
OM-RGC.v1.008395767	Biota;	Bacteria;	Cyanobacteria	4.87633e-09	0	0	0	0	0	5.97434e-09	0	0	0	0	0	0	0	5.80656e-09	0	0	3.33861e-09	1.47414e-08	0	0	0	0	0	2.24745e-08	0	0	0	0	0	0	0	0	0	0	0	0	0	0	0	0	0	3.84188e-08	0	0	0
OM-RGC.v1.008400514	Biota;	Bacteria;	Cyanobacteria	0	0	0	0	0	0	0	0	0	0	0	0	0	0	0	0	0	0	0	0	0	0	6.38095e-09	0	0	4.79178e-09	1.27527e-07	0	0	0	0	1.04589e-07	9.89501e-09	0	0	0	0	0	0	1.59442e-09	0	1.52168e-09	0	0	0	0
OM-RGC.v1.008400530	Biota;	Bacteria;	Verrucomicrobia	0	0	0	0	0	0	0	0	0	0	0	0	0	0	0	0	0	0	0	0	0	0	5.90163e-09	0	0	0	0	0	0	0	0	0	0	0	0	0	0	0	0	0	0	0	0	0	0	0
OM-RGC.v1.008402598	Biota;	Bacteria;	Proteobacteria	1.61715e-09	0	0	0	0	0	0	0	0	0	0	0	0	0	0	0	0	0	0	0	0	0	0	1.02348e-09	0	3.34157e-08	0	0	0	0	0	0	0	0	0	0	0	0	0	0	0	0	0	0	0	0
OM-RGC.v1.008415047	Biota;	Bacteria;	Cyanobacteria;	Synechococcales;	Synechococcaceae;	Synechococcus;	Synechococcus	sp.	CB0101	0	0	0	0	0	0	0	0	0	0	0	0	0	0	0	0	0	0	0	0	0	0	0	0	0	0	1.18172e-09	0	0	0	0	0	0	0	0	0	0	0	0	0
OM-RGC.v1.008415884	Biota;	Bacteria;	Proteobacteria;	Alphaproteobacteria;	Rhodobacterales;	Rhodobacteraceae;	Roseobacter;	Roseobacter	sp.	GAI101	0	0	0	0	0	0	0	0	0	0	0	0	0	0	0	0	0	0	0	0	0	0	0	0	0	0	0	0	0	0	0	0	0	0	0	0	0	0	0
OM-RGC.v1.008417147	Biota;	Bacteria;	Proteobacteria;	Alphaproteobacteria	1.76277e-08	0	0	1.21665e-07	4.61023e-07	0	0	0	0	0	0	0	6.18205e-07	1.0197e-07	0	0	0	0	0	0	0	0	0	0	0	0	0	0	0	0	0	0	0	0	0	0	0	0	0	0	0	0	0	0	0
OM-RGC.v1.008421500	Biota;	Bacteria;	Proteobacteria;	Alphaproteobacteria;	Rhodobacterales	0	0	0	0	0	0	0	0	0	0	0	0	0	0	0	0	0	0	0	0	0	0	0	0	0	0	0	0	0	0	0	0	0	0	0	0	0	0	0	0	0	0	0	0
OM-RGC.v1.008422605	Biota;	Bacteria;	Bacteroidetes;	Cytophagia;	Cytophagales;	Hymenobacteraceae;	Pontibacter	0	0	0	0	0	0	0	0	0	0	0	0	0	0	0	0	0	0	0	0	0	0	0	0	0	0	0	0	0	0	0	0	0	0	0	0	0	0	0	0	0	0
OM-RGC.v1.008423535	Biota;	Bacteria;	Proteobacteria;	Alphaproteobacteria;	Rhodobacterales	0	0	0	1.62361e-09	0	0	0	0	0	0	0	0	0	0	0	0	0	0	0	0	0	0	0	0	0	0	0	0	0	0	0	0	0	0	0	0	0	0	0	0	0	0	0	0
OM-RGC.v1.008426993	Biota;	Bacteria;	Proteobacteria;	Alphaproteobacteria;	Rhodobacterales	0	0	0	0	0	0	0	0	0	0	0	0	0	0	0	0	0	0	0	0	0	0	0	0	0	0	0	0	0	0	0	0	0	0	0	0	0	0	0	0	0	0	0	0
OM-RGC.v1.008431633	Biota;	Bacteria;	Proteobacteria;	Alphaproteobacteria;	Rhodobacterales	3.97248e-08	0	0	9.13129e-08	3.24304e-08	0	0	0	0	0	0	0	3.43965e-09	8.0813e-08	0	0	0	2.9986e-08	4.36914e-08	0	0	0	0	0	0	0	0	0	0	0	0	0	0	0	0	0	0	0	0	0	0	0	0	0
OM-RGC.v1.008436260	Biota;	Bacteria;	Proteobacteria;	Alphaproteobacteria;	Rhodobacterales	0	0	0	0	0	0	0	0	0	0	0	0	1.10186e-08	2.01048e-07	1.76701e-08	9.20512e-09	0	8.47088e-07	6.62422e-07	0	0	0	0	0	0	3.89297e-09	7.23928e-09	0	0	0	0	0	0	0	0	0	0	0	0	2.95198e-09	0	0	0	0
OM-RGC.v1.008445405	Biota;	Bacteria;	Proteobacteria	1.32245e-07	0	0	1.94653e-07	5.4312e-08	0	0	0	0	0	0	0	9.03639e-09	1.00247e-08	0	0	0	6.76885e-09	1.47942e-08	0	0	0	0	0	0	0	0	0	0	0	0	0	0	0	0	0	0	0	0	0	0	0	0	0	0	0
OM-RGC.v1.008449670	Biota;	Bacteria;	Proteobacteria;	Alphaproteobacteria;	Rhizobiales	5.35822e-08	0	0	1.61313e-07	7.6059e-08	7.05994e-09	3.47938e-08	3.41023e-08	4.63043e-08	0	0	0	8.58748e-08	3.46561e-08	2.90899e-07	2.4311e-07	0	1.93318e-07	1.80158e-07	9.36598e-08	1.47512e-07	3.00242e-08	4.64803e-08	1.3943e-07	0	5.68282e-07	1.53013e-07	2.44193e-07	6.09281e-09	1.93542e-09	4.94506e-09	5.26511e-08	3.63207e-08	3.06137e-09	2.99606e-08	4.38466e-08	0	4.28815e-09	1.93957e-07	1.62952e-07	0	1.03058e-07	2.76981e-08	2.92102e-09
OM-RGC.v1.008452594	Biota;	Bacteria;	Cyanobacteria	0	0	0	0	0	0	5.48668e-09	2.03314e-08	0	0	0	0	0	0	2.60916e-08	2.3338e-08	0	7.24267e-09	0	1.93133e-08	3.61179e-08	3.343e-08	1.07632e-08	0	0	5.26695e-08	4.91678e-09	9.89857e-09	0	0	0	0	0	0	0	2.19345e-09	0	0	4.69806e-09	0	0	0	0	0	0	0
OM-RGC.v1.008462737	Biota;	Bacteria;	Proteobacteria	0	0	0	0	0	0	0	0	0	0	0	0	0	0	0	0	0	0	0	0	0	0	0	0	0	0	0	0	0	0	0	0	0	0	0	0	0	0	0	0	0	0	0	0	0	0
OM-RGC.v1.008469093	Biota;	Bacteria;	Proteobacteria;	Gammaproteobacteria;	Oceanospirillales;	Halomonadaceae;	Halomonas	0	0	0	0	0	0	0	0	0	0	0	4.13031e-08	0	0	0	0	2.08391e-08	0	0	0	0	0	0	0	0	0	0	1.63101e-09	8.81349e-10	0	3.61466e-09	3.62694e-09	0	2.94684e-08	0	0	0	0	0	8.19381e-09	2.87974e-08	1.13609e-08
OM-RGC.v1.008469214	Biota;	Bacteria;	Cyanobacteria;	Synechococcales;	Prochloraceae;	Prochlorococcus	0	0	0	0	0	0	0	0	0	0	0	0	0	0	0	0	0	0	0	0	0	0	5.92278e-09	0	0	0	0	0	0	0	0	5.79585e-08	1.42751e-08	0	0	0	0	0	0	0	0	0	0
OM-RGC.v1.008472670	Biota;	Bacteria;	Bacteroidetes	0	0	0	0	0	0	0	0	0	0	0	0	0	4.1575e-08	0	0	0	0	0	0	0	0	0	0	0	0	0	0	0	0	0	0	0	0	0	0	0	0	0	0	0	0	0	0	0	0
OM-RGC.v1.008473143	Biota;	Bacteria;	Actinobacteria	4.49432e-10	0	0	0	0	0	0	0	0	0	0	0	1.57408e-09	0	0	0	0	0	0	0	1.4837e-09	0	0	0	0	1.14499e-09	6.75336e-10	0	0	0	0	0	0	0	0	0	0	0	0	0	0	0	0	0	1.02961e-08	0
OM-RGC.v1.008483196	Biota;	Bacteria;	Cyanobacteria;	Synechococcales;	Synechococcaceae;	Synechococcus;	Synechococcus	sp.	WH	7803	0	0	0	0	1.49679e-09	0	0	0	0	0	0	0	0	0	0	0	0	0	0	0	0	0	0	0	0	0	2.3225e-10	0	0	0	0	0	0	0	0	0	0	0	0
OM-RGC.v1.008483787	Biota;	Bacteria;	Firmicutes;	Bacilli;	Lactobacillales;	Streptococcaceae;	Streptococcus;	Streptococcus	gordonii	0	0	0	0	0	0	0	0	0	0	0	0	0	1.11502e-07	0	0	0	0	0	0	0	0	0	0	0	0	0	0	0	0	0	0	0	0	0	0	0	0	0	0
OM-RGC.v1.008484037	Biota;	Bacteria;	Cyanobacteria;	Synechococcales;	Synechococcaceae;	Synechococcus;	Synechococcus	sp.	WH	7805	0	0	0	0	2.3521e-09	0	0	0	0	0	0	0	0	1.13163e-08	0	0	0	0	0	0	0	0	0	0	0	0	0	0	0	0	0	0	0	0	0	0	0	0	0
OM-RGC.v1.008487195	Biota;	Bacteria;	Proteobacteria;	Alphaproteobacteria;	Rhizobiales	1.45087e-08	0	0	0	0	0	0	0	0	0	0	0	1.67043e-08	0	0	1.25519e-09	0	9.27271e-09	6.17487e-09	0	0	0	0	0	0	0	0	0	0	0	0	0	0	0	0	0	0	0	0	0	1.36128e-09	0	0	0
OM-RGC.v1.008487197	Biota;	Bacteria;	Proteobacteria;	Alphaproteobacteria;	Rhodobacterales;	Rhodobacteraceae;	Labrenzia	0	0	0	7.26311e-08	3.50745e-08	0	0	0	0	0	0	0	0	0	0	0	0	0	0	0	0	5.40919e-09	0	0	0	0	0	0	0	0	0	0	0	0	0	0	0	0	0	0	0	0
OM-RGC.v1.008489046	Biota;	Bacteria;	Proteobacteria;	Alphaproteobacteria	0	0	0	0	0	0	0	0	0	0	0	0	0	0	0	0	0	1.42997e-08	2.76829e-08	0	0	0	0	0	0	0	0	0	0	0	0	0	0	0	0	0	0	0	0	0	0	0	0	0	0
OM-RGC.v1.008489187	Biota;	Bacteria;	Bacteroidetes;	Cytophagia;	Cytophagales;	Cytophagaceae	0	0	0	0	0	0	0	0	0	0	0	0	0	0	0	0	0	0	0	0	0	0	0	0	0	0	0	0	0	0	0	0	0	0	0	0	0	0	0	0	0	0	0
OM-RGC.v1.008489229	Biota;	Bacteria;	Proteobacteria	0	0	0	0	0	0	0	0	0	0	0	0	0	0	0	0	0	0	0	0	0	0	0	0	0	0	0	0	0	0	0	0	0	0	0	0	0	0	0	0	0	0	0	0	0	0
OM-RGC.v1.008490286	Biota;	Bacteria;	Proteobacteria;	Alphaproteobacteria;	Rhodobacterales	0	0	0	0	0	0	0	0	0	0	0	0	0	0	0	0	0	0	0	0	0	0	0	0	0	0	0	0	0	0	0	0	0	0	0	0	0	0	0	0	0	0	0	0
OM-RGC.v1.008490938	Biota;	Bacteria;	Proteobacteria;	Alphaproteobacteria;	Rhodobacterales	0	0	0	0	0	0	0	0	0	0	0	0	0	0	0	0	0	0	0	0	0	0	0	0	0	0	0	0	0	0	0	0	0	0	0	0	0	0	0	0	0	0	0	0
OM-RGC.v1.008491228	Biota;	Bacteria;	Proteobacteria	0	0	0	0	0	0	0	0	0	0	0	0	0	0	0	0	0	0	0	0	0	0	0	0	0	0	0	0	0	0	0	0	0	0	0	0	0	0	0	0	0	0	0	0	0	0
OM-RGC.v1.008492390	Biota;	Bacteria;	Proteobacteria;	Alphaproteobacteria	3.36858e-07	0	0	5.5795e-07	1.21151e-07	4.4607e-08	8.57185e-08	1.03495e-08	5.14698e-08	0	0	0	2.62705e-08	6.88826e-08	3.65993e-08	6.16802e-08	0	2.4014e-08	2.71972e-08	1.24789e-08	3.27296e-08	2.17031e-08	2.55264e-08	6.0096e-09	1.17427e-08	0	0	0	3.20478e-09	0	7.45687e-09	2.94839e-09	9.1714e-08	2.16614e-09	5.25767e-09	2.20134e-09	0	0	7.91485e-08	4.5408e-09	8.46087e-09	6.18274e-08	2.79917e-07	1.41192e-08	7.76323e-08
OM-RGC.v1.008495542	Biota;	Bacteria;	Actinobacteria;	Micrococcales;	Micrococcaceae	3.32398e-08	0	0	0	0	0	0	0	0	0	0	0	0	0	2.77702e-08	4.00532e-08	0	1.59131e-08	2.21324e-08	0	1.98538e-09	0	0	0	0	0	0	0	0	0	0	0	0	0	0	0	0	0	1.68953e-08	3.26162e-08	0	0	1.58959e-07	0
OM-RGC.v1.008496028	Biota;	Bacteria;	Proteobacteria;	Alphaproteobacteria	1.04042e-07	0	0	1.72722e-07	9.48515e-08	8.03409e-07	1.502e-06	1.43576e-06	1.64203e-06	0	0	0	0	0	4.28362e-07	8.55352e-07	4.51633e-09	1.35524e-08	8.64482e-08	1.22734e-06	1.93506e-06	1.27752e-06	1.22803e-06	1.12018e-06	9.1234e-08	6.62397e-08	3.01808e-07	8.28657e-07	8.02555e-07	3.55641e-07	1.21555e-06	1.07659e-06	8.83105e-07	9.25815e-07	8.48925e-07	3.44555e-07	0	3.3815e-07	4.54145e-07	2.27483e-07	1.62516e-08	9.90946e-07	5.00359e-07	5.86306e-09	1.20346e-07
OM-RGC.v1.008502504	Biota;	Bacteria;	Cyanobacteria	0	0	0	0	0	0	0	1.92686e-08	0	0	0	0	0	0	1.66772e-08	5.85423e-08	0	0	0	2.29644e-07	1.53575e-07	4.19694e-07	6.63505e-08	1.27211e-09	0	0	2.33086e-10	1.78364e-08	4.62771e-08	0	3.47651e-09	0	0	0	1.67512e-07	0	0	4.69409e-08	1.41606e-08	7.58646e-09	0	0	0	0	0	0
OM-RGC.v1.008505387	Biota;	Bacteria;	Actinobacteria	0	0	0	0	0	5.44935e-08	6.9449e-07	5.17055e-08	3.13117e-08	0	0	0	0	1.01843e-08	6.16528e-08	6.59479e-08	0	0	0	1.56229e-08	4.49923e-08	2.39266e-08	1.69271e-08	2.51372e-07	5.86645e-08	3.39625e-09	3.67841e-07	3.80857e-08	0	3.25214e-07	0	0	6.38833e-08	0	0	2.17517e-07	0	2.65653e-09	2.1512e-08	7.0327e-08	0	8.24366e-09	1.58921e-07	0	4.45395e-09	0
OM-RGC.v1.008506232	Biota;	Bacteria;	Actinobacteria;	Actinobacteria	0	0	0	0	0	2.96595e-09	4.27798e-07	8.07767e-09	8.04378e-09	0	0	0	0	0	7.29344e-08	6.10526e-08	0	0	0	2.8588e-08	1.81604e-08	2.14045e-08	1.30348e-08	2.08362e-08	2.71339e-07	0	4.08147e-08	7.25308e-09	1.39729e-08	9.37323e-07	0	0	3.52056e-08	0	0	4.69503e-07	0	6.58819e-09	5.81315e-08	8.80749e-08	0	0	8.08997e-08	0	0
OM-RGC.v1.008511223	Biota;	Bacteria;	Chloroflexi;	Anaerolineae;	Anaerolineales;	Anaerolineaceae;	Anaerolinea	0	0	0	0	0	0	2.7068e-07	0	0	0	0	0	0	0	3.54673e-09	4.99567e-09	0	0	0	0	0	0	0	0	4.78326e-07	0	0	0	0	0	0	0	0	0	0	0	0	0	0	2.60542e-08	0	0
OM-RGC.v1.008523663	Biota;	Bacteria;	Proteobacteria	2.23018e-09	0	0	0	0	0	0	0	0	0	0	0	0	0	0	0	0	8.11957e-08	6.54606e-08	0	0	0	0	0	0	0	0	0	0	0	0	0	0	0	0	0	0	0	0	0	0	0	0	0	1.06449e-08	0
OM-RGC.v1.008526416	Biota;	Bacteria;	Proteobacteria;	Deltaproteobacteria	0	0	0	0	0	0	0	0	0	0	0	0	0	0	0	0	0	0	0	0	0	0	0	0	0	0	0	0	0	0	0	0	0	0	0	0	0	0	0	0	0	0	0	0	0
OM-RGC.v1.008527541	Biota;	Bacteria;	Chloroflexi	3.28263e-09	0	0	0	0	0	2.19973e-09	0	0	0	0	0	0	0	0	0	0	0	0	0	0	0	0	0	1.05857e-09	0	0	0	0	0	0	0	0	0	0	0	0	0	3.15902e-09	0	0	0	1.20672e-08	0	0	0
OM-RGC.v1.008528384	Biota;	Bacteria;	Actinobacteria;	Micrococcales;	Micrococcaceae	0	0	0	0	0	0	3.19883e-08	0	0	0	0	0	0	0	0	0	0	0	1.38067e-08	0	0	0	0	0	7.13427e-08	0	0	0	0	0	0	0	0	0	0	0	0	0	0	0	0	0	0	0
OM-RGC.v1.008531689	Biota;	Bacteria;	Actinobacteria;	Actinobacteria	0	0	0	0	0	0	0	0	0	0	0	0	0	0	0	0	0	0	4.6485e-09	0	0	0	0	0	0	0	0	0	0	0	0	0	2.4168e-09	0	0	0	0	0	0	0	0	0	0	0	0
OM-RGC.v1.008550389	Biota;	Bacteria;	Proteobacteria;	Gammaproteobacteria;	gamma	proteobacterium	HIMB30	0	0	0	0	0	0	0	0	0	0	0	0	0	0	0	0	0	0	0	0	0	0	0	0	0	0	0	0	0	0	0	0	0	0	0	0	0	0	0	0	0	0
OM-RGC.v1.008551484	Biota;	Bacteria;	Proteobacteria;	Alphaproteobacteria;	Rhodobacterales;	Rhodobacteraceae;	Pelagibaca;	Pelagibaca	bermudensis	0	0	0	0	0	0	0	0	0	7.26169e-09	0	0	0	0	0	0	3.70571e-09	0	0	0	0	0	0	0	0	0	0	0	0	0	0	0	3.88682e-09	0	0	2.20134e-09	2.05246e-08	1.12238e-08	0	0
OM-RGC.v1.008552542	Biota;	Bacteria;	Proteobacteria;	Alphaproteobacteria;	Rhodobacterales;	Rhodobacteraceae;	Thalassobium;	Thalassobium	sp.	R2A62	0	0	0	0	0	0	0	0	0	0	0	0	0	2.7158e-09	0	0	0	0	0	0	0	0	0	0	0	0	0	0	0	0	0	0	0	0	0	0	0	0	0
OM-RGC.v1.008556030	Biota;	Bacteria;	Cyanobacteria	0	0	0	1.27192e-09	0	0	0	0	0	0	0	0	0	0	0	0	0	0	1.85915e-08	0	0	0	9.87192e-09	0	0	0	0	0	0	0	0	5.39445e-08	4.58475e-08	0	0	0	0	5.33224e-09	0	0	0	6.61873e-09	0	0	1.49254e-07	0
OM-RGC.v1.008557657	Biota;	Bacteria;	Proteobacteria;	Alphaproteobacteria;	Rhodobacterales	0	0	0	0	0	0	0	0	0	0	0	0	0	0	0	0	0	0	0	0	0	0	0	0	0	0	0	0	0	0	0	0	0	0	0	0	0	0	0	0	0	0	0	0
OM-RGC.v1.008559599	Biota;	Bacteria;	Proteobacteria	0	0	0	0	0	0	0	0	0	0	0	0	0	0	0	0	0	1.39082e-08	2.46494e-08	0	0	0	0	0	0	0	0	0	0	0	0	0	0	0	0	0	0	0	0	0	0	0	0	0	0	0
OM-RGC.v1.008567740	Biota;	Bacteria;	Proteobacteria	0	0	0	0	0	0	0	0	0	0	0	0	0	0	0	0	0	0	0	0	0	0	0	0	0	0	0	0	0	0	0	0	0	0	0	0	0	0	0	0	0	0	0	0	0	0
OM-RGC.v1.008569060	Biota;	Bacteria;	Proteobacteria;	Alphaproteobacteria;	Rhodobacterales;	Rhodobacteraceae	0	0	0	0	0	0	0	0	0	0	0	0	0	0	0	0	0	3.49954e-07	2.55093e-07	0	0	0	0	0	0	0	0	0	0	0	0	0	0	0	0	0	0	0	0	0	0	0	0
OM-RGC.v1.008570387	Biota;	Bacteria;	Proteobacteria;	Alphaproteobacteria	1.02531e-07	0	0	9.64542e-08	3.10613e-08	1.42667e-07	3.21992e-07	3.48341e-08	1.67763e-07	5.60609e-09	0	0	1.66707e-07	2.51499e-08	1.12353e-06	7.87404e-07	1.78051e-08	2.48199e-07	2.35214e-07	1.32573e-06	1.35514e-06	9.32974e-07	8.34844e-07	3.45149e-08	9.68506e-09	0	0	3.87472e-08	2.50155e-07	8.89319e-08	2.38179e-07	2.951e-07	2.7681e-07	6.66574e-07	1.8543e-07	5.7712e-09	0	1.6134e-07	8.34201e-07	5.49545e-07	0	3.90785e-07	1.79468e-07	0	3.94256e-08
OM-RGC.v1.008586457	Biota;	Bacteria;	Actinobacteria;	Actinomycetales	2.10243e-08	0	0	0	0	0	0	0	0	0	0	0	8.04466e-09	3.06011e-08	0	4.98851e-09	0	4.18267e-08	5.16662e-08	0	0	0	0	0	0	0	0	0	0	0	0	0	0	0	0	0	0	0	0	0	0	0	2.90412e-09	4.71338e-09	0
OM-RGC.v1.008586990	Biota;	Bacteria;	Proteobacteria	1.07284e-07	0	0	0	0	0	0	0	0	0	0	0	0	0	0	0	0	1.49052e-07	1.07684e-07	0	0	0	0	0	0	0	0	0	0	0	0	0	0	0	0	2.20929e-09	0	0	0	0	0	0	0	0	0	0
OM-RGC.v1.008587681	Biota;	Bacteria;	Cyanobacteria	0	0	0	0	0	0	0	0	0	0	0	0	0	0	0	0	0	0	0	0	0	0	0	0	0	0	0	0	0	0	0	0	0	0	0	0	0	0	0	0	0	0	0	0	0	0
OM-RGC.v1.008593109	Biota;	Bacteria;	Chloroflexi;	Chloroflexia;	Herpetosiphonales;	Herpetosiphonaceae;	Herpetosiphon	0	0	0	0	0	0	0	0	0	0	0	0	0	0	0	0	1.27611e-08	0	0	0	0	0	0	0	0	0	0	0	0	0	0	0	0	0	0	0	0	0	0	0	2.18591e-08	0
OM-RGC.v1.008593980	Biota;	Bacteria;	Chloroflexi	0	0	0	0	0	0	0	0	0	0	0	0	0	0	0	0	0	0	0	0	0	0	0	0	0	0	0	0	0	0	0	0	0	0	0	0	0	0	0	0	0	0	0	0	0	0
OM-RGC.v1.008594182	Biota;	Bacteria;	Firmicutes	0	0	0	0	0	0	2.81727e-08	0	0	0	0	0	0	0	0	0	0	0	0	0	0	0	0	0	1.03394e-07	0	0	0	0	0	0	0	0	0	0	0	0	0	0	0	0	0	0	0	0	0
OM-RGC.v1.008618329	Biota;	Bacteria;	Proteobacteria;	Alphaproteobacteria	0	0	0	0	0	0	0	0	0	0	0	0	1.46213e-08	8.14584e-09	1.77977e-09	0	0	5.22693e-10	0	0	1.46511e-09	0	1.16586e-08	0	0	0	0	0	0	0	0	2.87664e-08	8.93195e-09	6.32222e-10	0	0	0	0	4.3692e-09	0	0	6.85179e-09	0	0	3.17856e-08
OM-RGC.v1.008622490	Biota;	Bacteria;	Firmicutes	9.97351e-08	0	0	0	0	0	0	0	0	0	0	0	2.91119e-07	4.07369e-07	3.56103e-08	4.23242e-08	0	1.06612e-06	8.35257e-07	0	7.49914e-10	0	0	0	0	0	0	0	0	0	0	0	0	0	0	0	0	0	1.90757e-08	2.17809e-08	0	0	1.51933e-09	0	2.73435e-08	1.29912e-09
OM-RGC.v1.008622643	Biota;	Bacteria;	Cyanobacteria	9.06046e-07	0	0	0	0	0	0	0	0	0	0	0	0	0	0	0	0	2.39519e-07	3.58676e-07	0	0	0	0	0	0	0	0	0	0	0	0	0	0	0	0	0	0	0	0	0	0	0	0	0	0	0
OM-RGC.v1.008622848	Biota;	Bacteria;	Proteobacteria	3.3569e-09	0	0	0	2.01741e-09	0	0	0	4.81285e-09	0	0	0	0	0	0	0	0	0	0	0	2.51001e-08	3.10358e-08	1.21308e-07	0	0	0	0	2.75738e-09	0	0	1.18246e-08	2.32851e-07	8.45988e-08	7.01082e-08	0	0	0	8.15221e-09	4.65414e-09	3.25737e-08	0	6.38932e-08	2.97976e-08	5.90554e-09	8.14922e-08	0
OM-RGC.v1.008626767	Biota;	Bacteria;	Proteobacteria	0	0	0	0	0	0	0	0	0	0	0	0	0	0	0	0	0	0	0	0	0	0	0	0	0	0	0	0	0	0	0	0	0	0	0	0	0	0	0	0	0	0	0	0	0	0
OM-RGC.v1.008628558	Biota;	Bacteria;	Proteobacteria	0	0	0	0	0	0	0	0	0	0	0	0	0	0	0	0	0	0	0	0	0	0	0	0	0	0	0	0	0	0	0	0	0	0	0	0	0	0	0	0	0	0	0	0	0	0
OM-RGC.v1.008632779	Biota;	Bacteria;	Cyanobacteria	2.84861e-07	0	0	2.45732e-08	1.40498e-08	0	0	0	0	0	0	0	0	0	5.71589e-08	6.16594e-08	0	8.88318e-08	6.37685e-08	6.52951e-09	0	0	0	0	0	0	0	0	0	0	0	0	0	0	0	0	0	0	7.33028e-08	8.83227e-08	0	0	3.68981e-09	0	2.24311e-09	0
OM-RGC.v1.008633693	Biota;	Bacteria;	Cyanobacteria	1.56607e-06	0	0	5.714e-08	5.91053e-08	0	0	0	0	0	0	0	5.89329e-09	5.50826e-08	4.59248e-07	3.67213e-07	0	5.35882e-07	5.74231e-07	0	0	0	0	0	0	0	0	0	0	0	0	0	4.29142e-09	0	0	0	0	0	3.0062e-07	1.90227e-07	0	0	3.01789e-07	0	2.61278e-07	0
OM-RGC.v1.008636976	Biota;	Bacteria;	Proteobacteria;	Gammaproteobacteria	0	0	0	0	0	0	0	0	0	0	0	0	0	0	0	0	0	0	3.08186e-08	0	0	0	0	0	0	0	0	0	0	0	0	0	0	0	0	0	0	0	0	0	0	0	0	0	0
OM-RGC.v1.008637020	Biota;	Bacteria;	Proteobacteria	0	0	0	0	0	0	0	0	0	0	0	0	0	0	0	0	0	3.30831e-08	5.41596e-08	0	0	0	0	0	0	0	0	0	0	0	0	0	0	0	0	0	0	0	0	0	0	0	0	0	0	0
OM-RGC.v1.008640020	Biota;	Bacteria;	Proteobacteria;	Alphaproteobacteria	1.94347e-09	0	0	1.76587e-08	2.11756e-07	2.48875e-08	0	1.85989e-07	2.79137e-08	0	0	0	1.91532e-08	0	5.98953e-08	1.68909e-08	0	2.06299e-08	1.34176e-08	1.51158e-07	1.03473e-07	1.35725e-07	1.18588e-07	2.00892e-07	0	4.76773e-07	6.88338e-08	7.59843e-08	3.56372e-08	0	2.83181e-08	2.57379e-08	1.22971e-09	3.78037e-08	8.21079e-08	1.68107e-08	0	2.73465e-08	0	0	0	1.15195e-08	0	0	0
OM-RGC.v1.008641107	Biota;	Bacteria;	Proteobacteria;	Alphaproteobacteria	1.73566e-07	0	0	6.45586e-07	4.37046e-07	0	0	0	0	0	0	0	2.93722e-07	1.16942e-07	0	0	0	5.74764e-09	6.63892e-09	0	0	0	0	0	0	0	0	0	0	0	0	0	0	0	0	0	0	0	0	0	0	0	0	2.71173e-09	1.01837e-08
OM-RGC.v1.008656000	Biota;	Bacteria;	Cyanobacteria	4.69461e-09	0	0	0	0	0	4.38369e-10	0	0	0	0	0	0	0	0	0	2.96389e-08	0	7.47752e-09	0	0	0	0	0	2.68544e-08	0	0	0	0	0	0	0	0	0	0	0	0	0	0	0	0	0	0	0	0	1.33889e-08
OM-RGC.v1.008656022	Biota;	Bacteria;	Cyanobacteria	0	0	0	0	0	0	1.58671e-08	0	0	0	0	0	0	0	4.25652e-09	0	0	0	0	0	0	0	0	0	1.23758e-07	0	0	0	0	0	0	0	0	0	0	0	0	0	0	0	0	0	0	0	0	0
OM-RGC.v1.008656620	Biota;	Bacteria;	Cyanobacteria	0	0	0	0	0	0	0	0	0	0	0	0	0	0	0	0	0	2.05273e-09	7.47752e-09	0	0	0	0	0	0	0	0	0	0	0	0	0	0	0	0	0	0	0	0	0	0	0	0	0	0	5.19648e-09
OM-RGC.v1.008656883	Biota;	Bacteria;	Proteobacteria	0	0	0	0	0	0	0	0	0	0	0	0	0	0	0	0	0	0	0	0	0	0	0	0	0	0	0	0	0	0	0	0	0	0	0	0	0	0	0	0	0	0	0	0	0	0
OM-RGC.v1.008664447	Biota;	Bacteria;	Proteobacteria	0	0	0	0	0	0	1.97266e-07	0	0	0	0	0	0	0	0	1.416e-08	0	0	0	0	0	0	0	0	1.21291e-07	0	0	0	0	0	0	0	0	0	0	0	0	0	0	2.98407e-09	0	0	0	0	0	0
OM-RGC.v1.008666094	Biota;	Bacteria;	Bacteroidetes;	Cytophagia;	Cytophagales;	Cytophagaceae;	Cytophaga	0	0	0	0	0	0	0	0	0	0	0	0	0	0	0	0	0	0	0	0	0	0	0	0	0	0	0	0	0	0	0	0	0	0	0	0	0	0	0	0	0	0
OM-RGC.v1.008667676	Biota;	Bacteria;	Proteobacteria;	Alphaproteobacteria;	Rhodospirillales;	Rhodospirillaceae	0	0	0	0	0	0	0	0	0	0	0	0	0	0	0	0	0	0	0	0	0	1.02283e-08	1.13969e-08	0	0	0	0	0	0	1.88216e-09	0	8.45708e-09	2.40922e-09	0	2.2383e-09	0	0	0	0	8.42231e-09	0	2.90034e-09	5.11613e-09
OM-RGC.v1.008668824	Biota;	Bacteria;	Proteobacteria;	Alphaproteobacteria	0	0	0	0	0	0	0	5.72077e-09	0	0	0	0	0	0	0	5.03187e-09	0	0	0	0	0	6.68514e-09	0	0	2.43004e-09	0	5.56965e-08	0	0	2.40224e-09	0	0	7.47862e-09	0	0	1.10865e-08	0	0	8.6909e-09	0	0	4.58441e-09	2.42783e-08	0	0
OM-RGC.v1.008669006	Biota;	Bacteria;	Proteobacteria	0	0	0	0	0	0	0	0	0	0	0	0	0	0	0	0	0	0	0	0	0	0	0	0	0	0	0	0	0	0	0	0	0	0	0	0	0	0	0	0	0	0	0	0	0	0
OM-RGC.v1.008688108	Biota;	Bacteria;	Proteobacteria;	Alphaproteobacteria	1.16103e-09	0	0	0	0	0	0	0	7.14081e-09	0	0	0	0	4.50111e-08	3.57243e-09	4.9813e-09	0	2.14339e-08	4.40265e-09	0	9.23423e-09	0	2.76564e-09	0	0	3.65235e-08	0	0	1.62692e-09	0	7.10491e-09	0	1.18453e-08	1.95252e-08	1.53681e-08	0	0	5.11074e-09	4.43252e-09	2.99522e-08	0	1.27241e-08	0	0	1.66888e-08
OM-RGC.v1.008690280	Biota;	Bacteria;	Proteobacteria;	Alphaproteobacteria;	Rhodobacterales;	Rhodobacteraceae;	Sulfitobacter;	Sulfitobacter	sp.	NAS-14.1	5.55276e-09	1.50015e-06	6.5327e-08	0	0	0	0	4.15286e-09	1.83098e-09	1.02963e-07	1.51007e-08	4.18989e-07	4.92679e-08	2.67953e-08	0	2.50329e-09	0	0	0	0	0	0	0	0	0	0	0	0	0	0	0	0	0	1.64751e-09	0	0	0	3.82637e-09	0
OM-RGC.v1.008691486	Biota;	Bacteria;	Proteobacteria;	Alphaproteobacteria;	Rhizobiales;	Rhizobiaceae;	Sinorhizobium/Ensifer	group;	Sinorhizobium;	Sinorhizobium	meliloti	0	0	0	0	0	0	0	0	0	0	0	0	0	0	0	0	0	0	0	0	0	0	0	0	0	0	0	0	0	0	0	0	0	0	0	0	0	0
OM-RGC.v1.008691541	Biota;	Bacteria;	Proteobacteria;	Alphaproteobacteria;	Rhodobacterales;	Rhodobacteraceae;	Roseibium;	Roseibium	sp.	TrichSKD4	0	0	0	0	0	0	0	0	0	0	0	0	0	0	0	0	0	0	0	0	0	0	0	0	0	0	0	0	0	0	0	0	0	0	0	0	0	0	0
OM-RGC.v1.008694080	Biota;	Bacteria;	Cyanobacteria	0	0	0	0	0	1.57602e-07	2.5311e-06	4.03165e-07	1.89342e-07	0	0	0	0	0	7.04275e-07	4.99942e-07	0	3.58473e-08	7.09791e-08	2.93389e-07	3.76025e-07	5.39406e-07	2.81215e-07	6.55142e-07	6.78194e-07	2.23036e-08	1.06673e-06	1.4867e-07	2.79396e-08	2.02391e-06	0	0	1.17286e-06	0	0	2.84331e-07	0	3.88593e-08	4.12007e-07	2.89364e-07	3.64145e-09	8.69393e-08	1.31476e-06	2.93327e-09	9.27523e-08	0
OM-RGC.v1.008695422	Biota;	Bacteria;	Proteobacteria	0	0	0	0	0	0	0	0	0	0	0	0	0	0	0	0	0	1.04486e-07	6.29133e-08	0	0	0	0	0	0	0	0	0	0	0	0	0	0	0	0	0	0	0	0	0	0	0	0	0	0	0
OM-RGC.v1.008695871	Biota;	Bacteria;	Proteobacteria;	Epsilonproteobacteria	0	0	0	0	0	0	0	0	0	0	0	0	0	0	0	0	0	0	0	0	0	0	0	0	0	0	0	0	0	0	0	0	0	0	0	0	0	0	0	0	0	0	0	0	0
OM-RGC.v1.008696756	Biota;	Bacteria;	Proteobacteria;	Alphaproteobacteria	0	0	0	0	0	0	0	0	0	0	0	0	0	0	0	0	0	3.11089e-08	0	0	0	0	0	0	0	0	0	0	0	0	0	0	0	0	0	0	0	0	0	0	0	0	0	0	0
OM-RGC.v1.008696927	Biota;	Bacteria;	Proteobacteria;	Alphaproteobacteria;	Rhodobacterales	0	0	0	0	0	0	0	0	0	0	0	0	0	0	0	0	0	0	0	0	0	0	0	0	0	0	0	0	0	0	0	0	0	0	0	0	0	0	0	0	0	0	0	0
OM-RGC.v1.008700041	Biota;	Bacteria;	Proteobacteria;	Alphaproteobacteria;	Rhodobacterales	1.73027e-07	0	0	9.16701e-07	1.30851e-06	4.01536e-07	9.76575e-08	1.35941e-06	7.2002e-07	0	0	0	4.534e-06	5.11336e-07	6.09713e-08	1.37091e-07	0	5.28783e-09	0	6.32525e-07	5.03787e-07	6.33484e-07	4.46888e-07	1.14665e-06	9.7555e-09	2.00465e-07	2.02857e-07	5.768e-07	5.90238e-07	1.22935e-07	3.93902e-07	3.69249e-07	2.9478e-07	1.01347e-06	6.04975e-07	1.56123e-07	0	8.05474e-08	8.30783e-08	1.63349e-07	0	1.98805e-07	4.64615e-08	0
OM-RGC.v1.008701312	Biota;	Bacteria;	Firmicutes	8.93813e-07	0	1.34703e-08	0	0	0	0	0	0	0	0	0	2.55347e-06	2.55122e-06	8.54017e-08	5.22739e-08	0	1.31901e-06	1.40723e-06	0	1.50528e-09	8.21909e-10	0	0	0	0	0	0	0	0	0	0	4.93671e-09	0	0	0	0	0	4.34457e-08	5.30828e-08	0	0	3.04972e-08	0	1.35594e-07	0
OM-RGC.v1.008702026	Biota;	Bacteria;	Firmicutes	0	0	0	0	0	0	0	0	0	0	0	0	1.36039e-09	1.90308e-08	0	0	0	1.4387e-08	1.49393e-08	0	0	0	0	0	0	0	0	0	0	0	0	0	3.67735e-09	0	0	0	0	0	0	0	0	0	3.04972e-09	0	3.73711e-09	0
OM-RGC.v1.008703268	Biota;	Bacteria;	Cyanobacteria	0	0	0	0	0	1.09462e-09	3.95249e-08	3.82134e-08	5.21101e-09	0	0	0	0	0	1.31398e-06	9.35931e-07	0	8.42962e-08	8.49365e-08	1.14354e-07	9.28552e-08	4.78048e-08	1.3909e-08	3.14401e-08	1.84782e-08	2.55562e-09	1.25986e-07	8.92037e-09	5.07992e-09	2.7529e-07	0	8.41424e-09	2.86946e-07	0	0	2.91188e-08	0	6.66007e-09	1.08758e-06	7.57868e-07	1.68523e-08	2.40148e-08	2.96196e-07	0	4.50254e-09	0
OM-RGC.v1.008704700	Biota;	Bacteria;	Firmicutes	8.50356e-07	0	1.81436e-08	0	0	0	0	0	0	0	0	0	1.31872e-06	4.38145e-07	3.01061e-07	3.71023e-07	0	5.99653e-07	6.98359e-07	6.38942e-09	5.90306e-09	0	1.18349e-08	0	0	0	0	0	0	0	0	2.99773e-08	1.75908e-07	0	0	0	1.11876e-08	0	3.46485e-07	2.867e-07	7.28289e-09	2.6691e-08	2.41799e-07	8.89053e-09	4.94243e-07	0
OM-RGC.v1.008707787	Biota;	Bacteria;	Proteobacteria;	Alphaproteobacteria	0	0	0	0	0	0	0	0	0	0	0	0	0	0	0	0	0	9.32924e-08	6.48772e-08	0	0	0	0	0	0	0	0	0	0	0	0	0	0	0	0	0	0	0	0	0	0	0	0	0	0
OM-RGC.v1.008708571	Biota;	Bacteria;	Firmicutes	2.51821e-07	0	1.34703e-08	0	0	0	0	0	0	0	0	0	8.25104e-08	8.54826e-08	0	2.53777e-09	0	4.21618e-07	3.58332e-07	3.27663e-09	2.95153e-09	3.35473e-09	9.15066e-09	0	0	0	0	0	0	1.21791e-09	4.94059e-09	1.20203e-09	1.28455e-09	6.88213e-09	3.47387e-09	0	0	0	2.3832e-09	2.79899e-09	0	7.44154e-09	3.88995e-09	0	0	0
OM-RGC.v1.008708864	Biota;	Bacteria;	Cyanobacteria;	Synechococcales;	Synechococcaceae;	Synechococcus	4.66608e-08	0	0	1.64722e-09	1.81584e-09	9.31645e-07	2.63232e-07	1.83018e-05	2.16109e-06	4.03347e-09	0	0	1.25609e-07	1.72088e-07	3.87128e-06	8.44779e-06	5.79129e-08	1.26473e-08	1.39574e-08	2.3432e-06	1.35167e-06	1.18238e-05	3.71059e-07	1.16515e-05	4.82051e-08	9.12463e-06	1.1074e-05	9.48341e-06	1.8997e-07	1.72496e-08	5.90137e-07	0	0	3.6377e-08	1.02186e-06	7.60254e-08	1.84653e-08	1.32816e-07	3.37667e-06	8.01065e-06	1.0141e-07	5.13787e-08	0
OM-RGC.v1.008721141	Biota;	Bacteria;	Proteobacteria	1.20654e-06	0	1.25081e-08	3.30665e-08	2.67556e-07	8.30484e-08	1.92876e-07	2.83145e-07	9.19998e-08	0	0	0	6.46184e-08	1.90308e-08	1.69049e-07	1.74358e-07	4.58901e-09	7.88023e-08	4.97275e-08	5.32288e-08	2.37377e-07	9.514e-08	3.07767e-08	1.46159e-07	1.65246e-08	6.8124e-08	4.89304e-08	1.69268e-07	0	4.87165e-09	0	0	0	0	7.30324e-08	1.25119e-08	0	0	6.73571e-08	5.64835e-08	0	4.60108e-09	0	0	0	0
OM-RGC.v1.008729672	Biota;	Bacteria;	Proteobacteria	0	0	0	0	0	0	0	0	0	7.08035e-07	0	2.60808e-08	0	0	0	0	0	0	0	0	0	0	0	0	0	0	0	0	0	0	0	0	0	0	0	0	0	0	0	0	0	8.75449e-07	6.56623e-09	2.35085e-07	8.91502e-09	1.80942e-08
OM-RGC.v1.008732031	Biota;	Bacteria;	Proteobacteria;	Alphaproteobacteria	8.7394e-09	0	0	0	0	0	0	0	0	0	0	0	4.44225e-07	6.22994e-07	0	0	0	2.29025e-08	4.0329e-08	0	0	0	0	0	0	0	0	0	0	0	0	0	0	0	0	0	0	0	0	0	0	0	0	0	0
OM-RGC.v1.008734706	Biota;	Bacteria;	Chloroflexi;	Chloroflexia;	Herpetosiphonales;	Herpetosiphonaceae;	Herpetosiphon	0	0	0	0	0	0	0	0	0	0	0	0	0	0	0	0	0	0	0	0	0	0	0	0	0	0	0	0	0	0	0	0	0	0	0	0	0	0	0	0	0	0
OM-RGC.v1.008735960	Biota;	Bacteria;	Cyanobacteria	0	0	0	0	0	0	0	0	0	0	0	0	0	0	0	0	0	0	0	0	0	0	0	0	0	0	0	0	0	0	0	0	0	0	0	0	0	0	0	0	0	0	0	0	0	0
OM-RGC.v1.008745008	Biota;	Bacteria;	Proteobacteria;	Alphaproteobacteria	0	0	0	0	0	0	0	0	0	0	0	0	0	1.23544e-08	0	0	0	0	0	0	0	2.61669e-09	5.33788e-09	0	0	0	2.50668e-09	0	0	0	0	8.14439e-09	5.81827e-09	0	0	0	0	0	0	0	0	0	3.04972e-09	0	2.69702e-08
OM-RGC.v1.008750860	Biota;	Bacteria;	Proteobacteria;	Alphaproteobacteria	0	0	0	0	0	2.59497e-08	1.12478e-08	2.29415e-07	3.29812e-08	0	0	0	1.02522e-09	0	9.01696e-08	6.67308e-08	0	3.05509e-08	3.87159e-08	1.63717e-07	1.53996e-07	1.1869e-07	1.62256e-07	1.95699e-07	0	5.06567e-07	1.42718e-07	6.26423e-08	2.29892e-08	2.39606e-08	1.2326e-08	3.00419e-07	3.61438e-08	1.07924e-08	1.86084e-08	1.44194e-08	2.79691e-09	1.69724e-08	2.49997e-08	1.13639e-08	0	0	0	0	4.50254e-09
OM-RGC.v1.008751140	Biota;	Bacteria;	Proteobacteria	0	0	0	0	0	0	0	0	0	0	0	0	0	1.2604e-08	0	0	0	0	0	0	0	0	0	0	0	0	0	0	0	0	0	0	0	0	0	0	0	0	0	0	0	0	0	0	0	0
OM-RGC.v1.008752760	Biota;	Bacteria;	Cyanobacteria	0	0	0	0	0	1.40397e-08	0	1.66718e-08	2.62519e-09	0	0	0	0	0	1.79271e-08	2.19771e-08	0	1.8164e-08	0	1.66125e-08	2.68885e-08	1.24326e-07	0	1.17956e-08	0	5.05961e-09	2.50668e-09	1.54918e-08	0	0	0	0	3.67735e-09	0	0	2.22536e-09	0	0	0	0	0	0	0	0	0	0
OM-RGC.v1.008754938	Biota;	Bacteria;	Proteobacteria;	Gammaproteobacteria;	Pseudomonadales;	Pseudomonadaceae;	Pseudomonas	0	0	0	0	0	0	0	0	0	0	0	0	0	0	0	0	0	0	0	0	0	0	0	0	0	0	0	0	0	0	0	0	0	0	0	0	0	0	0	0	0	0
OM-RGC.v1.008758025	Biota;	Bacteria;	Proteobacteria;	Alphaproteobacteria;	Rhodobacterales	4.8396e-08	0	0	1.26821e-07	6.74675e-08	5.90306e-07	2.79573e-07	6.56787e-07	1.11933e-06	0	0	0	3.00212e-07	1.56614e-08	7.2929e-08	1.28449e-07	4.58901e-09	0	4.4888e-09	5.29825e-07	3.50229e-07	5.14939e-07	6.14141e-07	7.78493e-07	9.7555e-09	1.49246e-07	2.45467e-07	4.04013e-07	1.06526e-06	1.50889e-07	1.18695e-06	9.70023e-07	5.42228e-07	2.24395e-06	1.0261e-06	1.05023e-07	0	1.21555e-07	8.37217e-08	8.74753e-08	0	5.53194e-07	1.2133e-07	0
OM-RGC.v1.008762179	Biota;	Bacteria;	Proteobacteria;	Gammaproteobacteria;	Vibrionales;	Vibrionaceae;	Vibrio;	Vibrio	oreintalis	group;	Vibrio	brasiliensis	0	0	0	0	0	0	0	0	0	0	0	0	0	0	0	0	0	0	0	0	0	0	0	0	0	0	0	0	0	0	0	0	0	0	0	0	0
OM-RGC.v1.008762293	Biota;	Bacteria;	Proteobacteria;	Alphaproteobacteria	1.3048e-07	0	0	1.83846e-08	1.41161e-08	0	0	0	0	0	0	0	1.06256e-06	5.11772e-07	2.87306e-08	6.65498e-08	0	2.1495e-07	2.9997e-07	0	1.48115e-09	1.17171e-08	4.97164e-08	0	0	0	4.88071e-09	0	0	0	0	9.33951e-08	1.23358e-07	5.4944e-09	0	0	0	2.69531e-09	3.85069e-08	7.01036e-08	0	3.99744e-09	1.41877e-08	5.94865e-09	2.25233e-07
OM-RGC.v1.008762406	Biota;	Bacteria;	Proteobacteria;	Alphaproteobacteria	2.89834e-09	0	0	0	3.41109e-09	9.6726e-10	2.8222e-09	1.14397e-08	0	0	0	0	9.12174e-07	4.78446e-08	5.85715e-09	4.07525e-10	0	2.6191e-09	9.39753e-09	0	0	3.26596e-09	0	2.1808e-09	0	3.72176e-08	4.27691e-09	1.59396e-08	0	0	0	0	0	0	4.57901e-09	0	0	0	0	0	0	0	0	0	0
OM-RGC.v1.008765301	Biota;	Bacteria;	Proteobacteria	0	0	0	0	0	0	0	0	0	0	0	0	0	0	0	0	0	6.81311e-08	1.14741e-07	0	0	0	0	0	0	0	0	0	0	0	0	0	0	0	0	0	0	0	0	0	0	0	0	0	0	0
OM-RGC.v1.008767287	Biota;	Bacteria;	Bacteroidetes;	Flavobacteriia;	Flavobacteriales;	Flavobacteriaceae;	Polaribacter	0	0	0	0	0	0	0	0	0	0	0	0	0	0	0	0	0	0	0	0	0	0	0	0	0	0	0	0	0	0	0	0	0	0	0	0	0	0	0	0	0	0
OM-RGC.v1.008768042	Biota;	Bacteria;	Bacteroidetes;	Flavobacteriia;	Flavobacteriales;	Flavobacteriaceae;	Polaribacter	0	0	0	0	0	0	0	0	0	0	0	0	0	0	0	0	0	0	0	0	0	0	0	0	0	0	0	0	0	0	0	0	0	0	0	0	0	0	0	0	0	0
OM-RGC.v1.008768510	Biota;	Bacteria;	Bacteroidetes;	Cytophagia;	Cytophagales;	Cytophagaceae;	Cytophaga	0	0	0	0	0	0	0	0	0	0	0	0	0	0	0	0	0	0	0	0	0	0	0	0	0	0	0	0	0	0	0	0	0	0	0	0	0	0	0	0	0	0
OM-RGC.v1.008777635	Biota;	Bacteria;	Proteobacteria;	Alphaproteobacteria	3.01783e-08	0	0	0	0	0	0	0	0	0	0	0	1.07744e-07	6.80157e-07	0	0	0	3.43154e-07	3.76253e-07	0	0	0	0	0	0	0	0	0	0	0	0	0	0	0	0	0	0	0	0	0	0	0	0	0	0
OM-RGC.v1.008779848	Biota;	Bacteria;	Proteobacteria;	Alphaproteobacteria	1.87629e-08	0	0	2.7309e-08	1.84102e-08	4.62696e-07	7.96163e-07	1.94415e-06	1.11086e-06	0	0	0	3.73999e-06	7.32792e-07	1.06018e-06	1.60396e-06	3.26633e-09	4.87497e-07	3.77802e-07	1.21709e-06	1.15691e-06	2.11183e-06	6.53767e-07	1.0845e-06	2.82993e-08	4.67538e-06	2.07966e-06	3.37141e-06	1.75097e-06	2.88202e-07	1.6792e-06	1.956e-07	1.19293e-07	1.7759e-06	1.58264e-06	2.88392e-07	3.00762e-09	1.55223e-07	8.18116e-07	6.90432e-07	1.66588e-08	2.26629e-07	1.82402e-08	0	0
OM-RGC.v1.008780534	Biota;	Bacteria;	Proteobacteria;	Alphaproteobacteria	0	0	0	0	0	1.31356e-08	0	7.46141e-08	7.85162e-09	0	0	0	0	0	1.38772e-07	2.59055e-07	0	8.04856e-08	1.50642e-08	2.49554e-07	2.97336e-07	3.25401e-07	1.85579e-07	6.70707e-08	0	4.94594e-08	0	5.0396e-09	0	0	5.0353e-09	0	0	0	8.9953e-09	0	0	2.22363e-08	9.22953e-08	5.24759e-08	0	0	2.87345e-10	0	0
OM-RGC.v1.008786692	Biota;	Bacteria;	Nitrospirae;	Nitrospira	0	0	0	0	0	0	0	0	0	0	0	0	0	0	0	0	0	0	0	0	0	0	0	0	0	5.07807e-09	0	0	0	0	0	0	0	0	0	0	3.60084e-07	0	0	0	0	0	0	0	0
OM-RGC.v1.008793461	Biota;	Bacteria;	Proteobacteria;	Gammaproteobacteria	0	0	0	3.68304e-08	7.67519e-07	0	0	0	0	0	0	0	0	0	0	0	0	0	0	0	0	0	0	0	0	0	0	0	0	0	0	0	0	0	0	0	0	0	0	0	0	0	0	0	0
OM-RGC.v1.008795741	Biota;	Bacteria;	Proteobacteria;	Gammaproteobacteria	1.32883e-08	0	0	0	0	0	0	0	0	0	0	0	9.4981e-09	1.02703e-08	0	0	4.60576e-09	5.77581e-08	6.34597e-08	0	0	0	0	0	0	0	0	0	0	0	0	0	0	0	0	0	0	0	0	0	2.8473e-09	0	0	0	0
OM-RGC.v1.008795948	Biota;	Bacteria;	Bacteroidetes	0	0	0	0	0	0	0	0	0	0	0	0	0	0	0	0	0	8.90839e-08	5.99752e-08	0	0	0	0	0	0	0	0	2.80614e-09	0	0	0	0	0	0	0	4.46695e-09	0	0	0	0	0	0	0	0	0	0
OM-RGC.v1.008799866	Biota;	Bacteria;	Nitrospirae;	Nitrospirales;	Nitrospiraceae;	Nitrospira	0	0	0	0	0	0	0	0	0	0	0	0	0	0	0	0	0	0	0	0	0	0	0	0	0	0	0	0	0	0	0	0	0	0	0	0	0	0	0	0	0	0	0
OM-RGC.v1.008809942	Biota;	Bacteria;	Actinobacteria;	Micrococcales;	Micrococcaceae	0	0	0	0	0	0	7.48748e-10	0	0	0	0	0	0	0	0	0	0	2.82587e-09	0	0	0	0	0	0	0	0	0	0	0	1.12257e-09	0	0	0	0	0	0	0	0	0	0	0	0	0	0
OM-RGC.v1.008828565	Biota;	Bacteria;	Proteobacteria;	Alphaproteobacteria	2.21655e-08	0	0	1.17717e-08	8.50957e-08	0	0	0	0	0	0	0	1.26622e-07	9.88204e-08	2.27012e-08	3.0055e-08	0	4.58859e-08	4.60608e-08	9.86575e-09	3.94875e-08	9.16826e-08	5.20644e-07	0	0	4.8449e-09	2.29947e-08	0	0	0	0	1.93968e-06	6.95927e-07	4.52672e-08	0	0	0	1.15521e-07	3.78292e-08	1.04025e-07	0	1.58025e-07	5.75861e-08	1.06226e-08	7.18294e-07
OM-RGC.v1.008829006	Biota;	Bacteria;	Proteobacteria;	Alphaproteobacteria	1.08967e-07	0	0	0	6.82217e-09	0	0	0	0	0	0	0	1.752e-07	1.63031e-08	1.37088e-07	7.20217e-08	2.30288e-09	2.64782e-08	1.78799e-08	2.28228e-08	0	0	0	0	0	0	0	0	0	0	0	0	4.36994e-08	2.73599e-09	0	0	0	0	1.32163e-07	7.19998e-08	0	1.35002e-08	2.31958e-08	0	2.9313e-08
OM-RGC.v1.008833590	Biota;	Bacteria;	Proteobacteria;	Alphaproteobacteria	0	0	0	0	0	0	0	0	0	0	0	0	0	0	0	0	0	0	0	0	0	0	0	0	0	0	0	0	0	0	0	0	0	0	0	0	0	0	0	0	0	0	0	0	0
OM-RGC.v1.008835065	Biota;	Bacteria;	Verrucomicrobia;	Verrucomicrobiae;	Verrucomicrobiales;	Verrucomicrobiaceae	2.15416e-07	0	0	0	0	0	0	0	0	0	0	0	4.61153e-08	3.87019e-07	0	0	0	5.25739e-09	1.38477e-08	0	0	0	0	0	0	0	0	0	0	0	0	0	0	0	0	0	0	0	0	0	0	0	0
OM-RGC.v1.008836122	Biota;	Bacteria;	Verrucomicrobia;	Verrucomicrobiae;	Verrucomicrobiales;	Verrucomicrobiaceae	0	0	0	0	0	0	0	0	0	0	0	0	0	0	0	0	0	0	0	0	0	0	0	0	0	0	0	0	0	0	0	0	0	0	0	0	0	0	0	0	0	0	0
OM-RGC.v1.008836199	Biota;	Bacteria;	Proteobacteria;	Alphaproteobacteria;	Rhodobacterales	0	0	0	0	0	0	0	0	0	0	0	0	0	1.27592e-08	0	0	0	4.00461e-07	4.49342e-07	0	0	0	0	0	0	0	0	0	0	0	0	0	0	0	0	0	0	0	0	0	0	0	0	0
OM-RGC.v1.008837324	Biota;	Bacteria;	Proteobacteria;	Gammaproteobacteria;	Pseudomonadales;	Pseudomonadaceae;	Pseudomonas	0	0	0	0	0	0	0	0	0	0	0	0	0	0	0	0	0	0	0	0	0	0	0	0	0	0	0	0	0	0	0	0	0	0	0	0	0	0	0	0	0	0
OM-RGC.v1.008839167	Biota;	Bacteria;	Proteobacteria;	Alphaproteobacteria	0	0	0	0	0	0	0	0	0	0	0	0	0	0	0	0	0	1.92656e-08	3.02388e-08	0	0	0	0	0	0	0	0	0	0	0	0	0	0	0	0	0	0	0	0	0	0	0	0	0	0
OM-RGC.v1.008870850	Biota;	Bacteria;	Proteobacteria;	Gammaproteobacteria;	Pseudomonadales;	Pseudomonadaceae;	Pseudomonas	0	0	0	0	0	0	0	0	0	0	0	0	0	0	0	0	0	0	0	0	0	0	0	0	0	0	0	0	0	0	0	0	0	0	0	0	0	0	0	0	0	0
OM-RGC.v1.008872337	Biota;	Bacteria;	Proteobacteria;	Gammaproteobacteria	0	0	0	0	0	0	0	0	0	0	0	0	0	1.62507e-07	0	0	0	7.19432e-09	0	0	0	0	0	0	0	0	0	0	0	0	0	0	0	0	0	0	0	0	0	0	0	0	0	0	0
OM-RGC.v1.008880942	Biota;	Bacteria;	Proteobacteria;	Alphaproteobacteria	0	0	0	2.18166e-09	0	8.1871e-08	3.4424e-08	1.63738e-07	1.39687e-07	0	0	0	3.81316e-09	0	1.32365e-08	1.8457e-08	0	7.29809e-09	0	1.32685e-07	2.39785e-08	1.81936e-07	6.65825e-08	6.68473e-08	4.83828e-09	6.44105e-08	3.98536e-09	1.02929e-07	5.14912e-08	4.34108e-09	9.12581e-08	2.01148e-08	3.90726e-09	7.01246e-08	7.26576e-08	1.13227e-08	0	1.11318e-08	2.05176e-08	1.73117e-08	0	8.2764e-09	3.07206e-09	0	2.10146e-09
OM-RGC.v1.008881615	Biota;	Bacteria;	Proteobacteria;	Alphaproteobacteria	0	0	0	0	0	0	0	0	1.01017e-08	0	0	0	0	0	1.92111e-08	0	0	0	0	0	0	0	0	0	1.47404e-08	0	0	0	0	0	0	0	0	0	0	0	0	0	1.18699e-08	8.82501e-09	0	0	0	0	0
OM-RGC.v1.008883243	Biota;	Bacteria;	Cyanobacteria	0	0	0	0	0	0	0	0	0	0	0	0	0	0	0	0	0	0	0	0	0	0	0	0	0	0	0	0	0	0	0	0	4.97288e-09	0	0	6.86221e-10	0	0	0	0	0	0	1.84324e-08	0	0	0
OM-RGC.v1.008888946	Biota;	Bacteria;	Proteobacteria;	Alphaproteobacteria	0	0	0	0	0	0	0	0	0	0	0	0	0	0	0	0	0	0	0	0	0	0	0	0	0	6.37084e-10	0	0	0	0	0	0	0	0	0	0	0	0	0	0	0	0	0	0	0
OM-RGC.v1.008891086	Biota;	Bacteria;	Proteobacteria	0	0	0	0	0	0	0	0	0	0	0	0	0	0	0	0	0	0	0	0	0	0	0	0	0	0	0	0	0	0	0	0	0	0	0	0	0	0	0	0	0	0	0	0	0	0
OM-RGC.v1.008902737	Biota;	Bacteria;	Proteobacteria;	Alphaproteobacteria;	Rhodobacterales;	Rhodobacteraceae;	Citreicella;	Citreicella	sp.	SE45	0	0	0	0	0	0	0	0	0	0	0	0	0	0	0	9.25404e-09	7.64149e-09	0	0	0	0	0	0	0	8.34791e-09	0	0	0	0	0	8.85046e-10	0	0	0	0	0	0	8.26704e-08	0
OM-RGC.v1.008906130	Biota;	Bacteria;	Proteobacteria;	Alphaproteobacteria	2.31563e-07	0	0	4.98847e-08	3.95281e-08	0	0	3.04303e-10	0	0	0	0	3.57661e-07	1.50961e-07	0	0	0	1.79851e-07	2.16314e-07	0	0	0	0	0	0	0	0	0	0	0	0	0	0	0	0	7.94709e-11	0	0	1.44569e-10	0	0	0	0	0	4.42018e-08
[truncated: 1,323 more rows]
[truncated: 212 more columns]

## Sheet: Nmar_0329
	TARA_018_SRF_0.22-1.6	TARA_018_SRF_<-0.22	TARA_018_DCM_<-0.22	TARA_030_DCM_0.22-1.6	TARA_030_SRF_0.22-1.6	TARA_032_SRF_0.22-1.6	TARA_032_DCM_0.22-1.6	TARA_033_SRF_0.22-1.6	TARA_031_SRF_0.22-1.6	TARA_031_SRF_<-0.22	TARA_032_SRF_<-0.22	TARA_032_DCM_<-0.22	TARA_007_SRF_0.22-1.6	TARA_007_DCM_0.22-1.6	TARA_065_SRF_0.22-3	TARA_065_DCM_0.22-3	TARA_065_MES_0.22-3	TARA_066_SRF_0.22-3	TARA_066_DCM_0.22-3	TARA_062_SRF_0.22-3	TARA_058_DCM_0.22-3	TARA_057_SRF_0.22-3	TARA_056_SRF_0.22-3	TARA_034_SRF_0.22-1.6	TARA_034_DCM_0.22-1.6	TARA_036_DCM_0.22-1.6	TARA_038_DCM_0.22-1.6	TARA_039_DCM_0.22-1.6	TARA_042_SRF_0.22-1.6	TARA_042_DCM_0.22-1.6	TARA_045_SRF_0.22-1.6	TARA_052_SRF_0.22-1.6	TARA_052_DCM_0.22-1.6	TARA_048_SRF_0.22-1.6	TARA_041_SRF_0.22-1.6	TARA_041_DCM_0.22-1.6	TARA_037_MES_0.22-1.6	TARA_056_MES_0.22-3	TARA_064_SRF_0.22-3	TARA_064_DCM_0.22-3	TARA_064_MES_0.22-3	TARA_072_SRF_0.22-3	TARA_072_DCM_0.22-3	TARA_070_MES_0.22-3	TARA_070_SRF_0.22-3	TARA_068_MES_0.22-3	TARA_068_SRF_0.22-3	TARA_068_DCM_0.22-3	TARA_067_SRF_0.22-3
[truncated: 2,980 more rows]
[truncated: 212 more columns]

[truncated: 4 more sheets: Nmar_1130, Nmar_1662, Nmar_0332, T478_0963]
