# Supplementary material for: Iron requirements and uptake strategies of the globally abundant marine ammonia-oxidising archaeon, Nitrosopumilus maritimus SCM1
Source: ISME J. 2019 May 10;13(9):2295–305. doi: 10.1038/s41396-019-0434-8 (PMC6776035; doi:10.1038/s41396-019-0434-8)
Supplement: Supplementary file 6 — Supplementary Table 5 [file 41396_2019_434_MOESM6_ESM.xlsx]

## Sheet: Table S5.
	Supplementary Table 5. Ferric chelate reductases used in BLASTp analysis
	Entry name	Gene names
	FRO2_ARATH	FRO2 FRD1 At1g01580 F22L4.12
	FRE1_YEAST	FRE1 YLR214W L8167.2
	FRE1_CANAL	CFL1 FRE1 CAALFM_C405770CA CaO19.1263 CaO19.8848
	FRO7_ARATH	FRO7 At5g49740 K2I5.10
	FRE6_YEAST	FRE6 YLL051C L0593
	FRE3_YEAST	FRE3 YOR381W O6754
	FRE2_YEAST	FRE2 YKL220C
	CYBR1_HUMAN	CYBRD1 DCYTB FRRS3
	FREB_ASPFU	freB fre2 AFUA_1G17270
	FRE7_YEAST	FRE7 YOL152W AOB629
	FRE4_YEAST	FRE4 YNR060W N3518
	FRO6_ARATH	FRO6 At5g49730 K2I5.9
	FERCR_ARCFU	feR AF_0830
	FRO8_ARATH	FRO8 At5g50160 K6A12.2
	FRP1_SCHPO	frp1 SPBC1683.09c
	FRO3_ARATH	FRO3 FROHC At1g23020 F19G10.4
	YQJH_ECOLI	yqjH b3070 JW3041
	FRP2_SCHPO	frp2 SPBC947.05c
	FRO5_ARATH	FRO5 At5g23990 MZF18.13
	FRE5_YEAST	FRE5 YOR384W O6765
	FRE8_YEAST	FRE8 YLR047C L2114
	FRO4_ARATH	FRO4 At5g23980 MZF18.140
	FRO1_ARATH	FRO1 At1g01590 F22L4.13
	FRRS1_MOUSE	FRRS1 Sdfr2 Sdr2
	FRE7_YEAS7	FRE7 SCY_4929
	FRRS1_HUMAN	FRRS1 SDFR2 SDR2
	FRRS1_DROME	CG8399
	FREL_CANAX	CFL1
	FRE8_ASHGO	FRE8 ACL139W
	CYBR1_MOUSE	Cybrd1 Dcytb
	FRS1L_HUMAN	FRRS1L C9orf4
	ARREH_SYNY3	arsH slr0945
	ARREH_ACIF2	arsH AFE_2857
	FERB_PARDE	ferB
	STEA3_MOUSE	Steap3 Tsap6
	FRRS1_BOVIN	FRRS1
	STEA4_RAT	Steap4
	STEA4_HUMAN	STEAP4 STAMP2 TNFAIP9
	STEA2_HUMAN	STEAP2 PCANAP1 STAMP1 UNQ6507/PRO23203
	STEA3_HUMAN	STEAP3 TSAP6
	STEA4_MOUSE	Steap4 Tiarp
	STEA2_MOUSE	Steap2
	FRRS1_DANRE	frrs1 zgc:163022
	FRRS1_XENLA	frrs1
	FERA_PARDE	ferA
	FRS1L_MOUSE	Frrs1l
	STEA3_RAT	Steap3
	CYAC3_MOUSE	Cyb561a3 Cybasc3 Lcytb
	FRS1L_RAT	Frrs1l
	CYBR1_RAT	Cybrd1 Dcytb
	CYBR1_XENTR	cybrd1
	CYBR1_DANRE	cybrd1 zgc:110065
	AAR_SYNY3	sll0209
	LEPG_ASPFN	lepG AFLA_066920
	FNO_METJA	fno MJ1501
	CY561_HUMAN	CYB561
	CY561_BOVIN	CYB561
	CYBR1_PONAB	CYBRD1
	CYAC3_HUMAN	CYB561A3 CYBASC3 LCYTB PSEC0259
	CYBR1_XENLA	cybrd1
	LEPD_ASPFN	lepD AFLA_066890
	CY561_MOUSE	Cyb561 Mcyt
	LEPA_ASPFN	lepA AFLA_066840
	Q5KEL4_CRYNJ	CNG00110
	Q5AZ80_EMENI	ANIA_06400
	LEPH_ASPFN	lepH AFLA_066930
	CY561_PIG	CYB561
	CY561_XENLA	cyb561 xcyt
	A3M0N1_PICST	FRE7 PICST_33967
	CYAC3_DANRE	cyb561a3 cybasc3 si:dkeyp-38h2.4
	CYAC3_RAT	Cyb561a3 Cybasc3
	CYAC3_BOVIN	CYB561A3 CYBASC3
	CY561_SHEEP	CYB561
	LEPF_ASPFN	lepF AFLA_066910
	LEPI_ASPFN	lepI AFLA_066940
	C0HB47_SALSA	FRRS1 frrs1
	C8VIA2_EMENI	ANIA_03208
	A0A2G9FYI7_9LAMI	CDL12_29386
	B2ZDZ4_PIG	FRRS1
	X8JA17_9HOMO	RSOL_348420
	A0A074RTN9_9HOMO	V565_135900
	A0JNK9_BOVIN	STEAP2
	D4A6H3_RAT	Steap2 Steap2_predicted rCG_41006
	Q59PA1_CANAL	FRE10 orf19.1415 CAALFM_C404320WA
	E1BTX2_CHICK	STEAP2
	CY561_PONAB	CYB561
	E2RH63_CANLF	STEAP2
	F7DFH6_HORSE	STEAP2
	G1KRT4_ANOCA	STEAP2
	F7A6U0_MONDO	STEAP2
	A0A2B4SI88_STYPI	FRRS1 AWC38_SpisGene7000
	H0YT60_TAEGU	STEAP2
	D2HE08_AILME	STEAP2 PANDA_008990
	K2G4I9_9ZZZZ	ACD_2C00201G0009
	G1RYQ5_NOMLE	STEAP2
	B9WJM6_CANDC	Cd36_70210 CD36_70210
	G1T875_RABIT	STEAP2
	H2PMY8_PONAB	STEAP2
	G1P922_MYOLU	STEAP2
	R0JY43_ANAPL	STEAP2 Anapl_05178
	K7G5A6_PELSI	STEAP2
	M3Z3N8_MUSPF	STEAP2
	W0TGA3_KLUMD	FRE1 KLMA_60520
	W5PQR1_SHEEP	STEAP2
	G7P1U9_MACFA	STEAP2 EGM_12791
	G3WY55_SARHA	STEAP2
	H0XGI0_OTOGA	STEAP2
	A0A287D9Q7_ICTTR	STEAP2
	A0A286Y3Z1_CAVPO	STEAP2
	U3JZ30_FICAL	STEAP2
	B2RX33_MOUSE	Steap2 mCG_2960
	B0VXE5_CALJA	STEAP2
	A0A1D5Q2I1_MACMU	STEAP2
	A0A1D8PQM2_CANAL	orf19.7077 CAALFM_C700430WA
	G1N8N6_MELGA	STEAP2
	G3T4M4_LOXAF	STEAP2
	A3LS62_PICST	FRE1.4 PICST_42867
	F1R2F2_DANRE	frrs1a si:ch211-153l6.2
	F1S336_PIG	STEAP2
	C0RW19_DASNO	STEAP2
	Q1EMS3_PLAMJ	fro1
	A0A1S3FYJ5_DIPOR	Steap2
	G5BD67_HETGA	STEAP2 GW7_11113
	A3LP96_PICST	FRE1.2 PICST_40289
	A0A1U7QQN9_MESAU	Steap2
	A0A0L8VNB7_9SACH	KO01_03221
	A0A0L8VL73_9SACH	KO01_03463
	Q4PEM4_USTMA	fer9 UMAG_01439
	Q4WLF1_ASPFU	AFUA_6G13750
	Q4W9S0_ASPFU	AFUA_4G03940
	A0A0B2UQS1_TOXCA	frrs1 Tcan_06299
	G3HL79_CRIGR	I79_011464
	W1QA58_OGAPD	HPODL_01387
	A0A0L8VK92_9SACH	KO01_03233
	A0A0D9RJ68_CHLSB	STEAP2
	K4Q884_STREQ	SDSE_0993
	E1C859_CHICK	FRRS1
	E2RSW3_CANLF	FRRS1
	B9WMD1_CANDC	Cd36_32930 CD36_32930
	B9W9A7_CANDC	Cd36_10340 CD36_10340
	B9WMD0_CANDC	Cd36_32920 CD36_32920
	B9WH39_CANDC	Cd36_50980 CD36_50980
	D4A8Z3_RAT	Frrs1
	B9WM91_CANDC	Cd36_32410 CD36_32410
	G1SX94_RABIT	FRRS1
	A0A0G2JFP4_MOUSE	Frrs1
	M3XEV8_FELCA	FRRS1
	H2PZG7_PANTR	FRRS1 CK820_G0020758
	F1S555_PIG	FRRS1
	F7E3G6_XENTR	frrs1
	H0V486_CAVPO	FRRS1
	Q4WXV4_ASPFU	AFUA_3G10820
	A0A0F4YF71_TALEM	T310_10138
	A0A165LRS8_RHOFA	yqjH_3 A3L23_02176
	K7FHF7_PELSI	FRRS1
	A0A0K8TYT4_BACLA	CG8399_1 CG8399_7 c0_g1_i4 c0_g1_i5
	A0A0K8WG94_BACLA	CG8399_4 CG8399_3 c0_g1_i2 c0_g1_i6
	M3YLI5_MUSPF	FRRS1
	F7B404_CIOIN	LOC100176500
	A0A2P6SN69_ROSCH	RchiOBHm_Chr1g0378111
	A0A0F4YKM0_TALEM	T310_7268
	H3AHK8_LATCH	FRRS1
	A0A0D2LQC9_9CHLO	MNEG_14018
	W1QK25_OGAPD	HPODL_04953
	H0Z4S6_TAEGU	FRRS1
	U3J115_ANAPL	FRRS1
	H0X586_OTOGA	FRRS1
	G1LRB8_AILME	FRRS1
	F7G2H2_MACMU	FRRS1
	G3WM81_SARHA	FRRS1
	A0A2P6PC77_ROSCH	RchiOBHm_Chr7g0218171
	H2N6N8_PONAB	FRRS1
	A0A2P6SHV4_ROSCH	RchiOBHm_Chr1g0356951
	A0A2P6SN91_ROSCH	RchiOBHm_Chr1g0378151
	A0A2P6SNA9_ROSCH	RchiOBHm_Chr1g0378171
	A0A2P6PC82_ROSCH	RchiOBHm_Chr7g0218161
	A0A2P6P5L8_ROSCH	RchiOBHm_Chr7g0192681
	A0A2P6SN79_ROSCH	RchiOBHm_Chr1g0378121
	A0A2P6PC73_ROSCH	RchiOBHm_Chr7g0218141
	A0A2P6SHS0_ROSCH	RchiOBHm_Chr1g0356961
	A0A2P6SHQ7_ROSCH	RchiOBHm_Chr1g0356941
	B9RIU2_RICCO	RCOM_1582800
	A0A2G9G393_9LAMI	CDL12_27709
	A0A0G2KE28_DANRE	frrs1b
	K1RDF5_CRAGI	CGI_10025208
	A0A2G9FVV8_9LAMI	CDL12_30327
	Q7SEA5_NEUCR	NCU00829
	Q7RY82_NEUCR	NCU00023
	W5Q8F0_SHEEP	FRRS1
	A0A023EXF7_AEDAL	109430546
	F6U4Z1_HORSE	FRRS1
	A0A096N3C9_PAPAN	FRRS1
	A0A2G9G3A4_9LAMI	CDL12_27708
	Q2LS83_SYNAS	SYN_02123
	A0A2P6P5K5_ROSCH	RchiOBHm_Chr7g0192661
	A0A2P6SN95_ROSCH	RchiOBHm_Chr1g0378131
	I3MCG5_ICTTR	FRRS1
	A0A0D9S6N6_CHLSB	FRRS1
	L8X1P8_THACA	AG1IA_02941
	A0A0W8AWI6_KLEPN	yqjH BB785_03295 KpST82_0501 PMK1_01017 SM57_03740
	A0A1D5NXG1_CHICK	FRRS1
	G3WM82_SARHA	FRRS1
	F7DU33_MONDO	FRRS1
	A0A068XDC9_HYMMI	HmN_000278300
	A0A068XYT4_ECHMU	EmuJ_000487700
	A0A2K5TRI9_MACFA	FRRS1
	F1L323_ASCSU
	G1KCE7_ANOCA	FRRS1
	G1N5L1_MELGA	FRRS1
	F6QN94_CALJA	FRRS1
	G3T6I7_LOXAF	FRRS1
	A0A166PFP5_9PEZI	CT0861_00553
	A0A0L8VJV4_9SACH	KO01_04446
	A0A165L7N1_RHOFA	yqjH_2 A3L23_00823
	A0A1D8PN54_CANAL	CFL4 orf19.1932 CAALFM_C501360WA
	A0A1D8PN52_CANAL	CFL5 orf19.1930 CAALFM_C501380WA
	A0A2K6TVQ6_SAIBB	FRRS1
	A0A2K6RVU6_RHIRO	FRRS1
	A0A143QM07_9NOCA	yqjH_1 A3Q41_02529
	A0A2I0ME35_COLLI	FRRS1 A306_00005764
	A0A2D0RFG3_ICTPU	frrs1
	A0A1S3KC61_LINUN	LOC106180693
	A0A2K5IGH7_COLAP	FRRS1
	A0A2K5EIN4_AOTNA	FRRS1
	A0A2G9GKM7_9LAMI	CDL12_21628
	A2I2U7_CHLRE	FRE1 CHLRE_04g227400v5 CHLREDRAFT_205609
	A0A1S3NCK3_SALSA	frrs1
	A0A1U7R094_ALLSI	FRRS1
	A0A1S3IYQ0_LINUN	LOC106168715
	A0A1U8CE63_MESAU	Frrs1
	A0A1S3GDD6_DIPOR	Frrs1
	A0A2D0RGN4_ICTPU	frrs1
	Q385X4_TRYB2	Tb11.02.1990
	A0A1S3N0E0_SALSA	LOC106576314
	A0A1U7R806_ALLSI	FRRS1
	A0A1S3NBN4_SALSA	LOC106578511
	A0A1S3LWF3_SALSA	LOC106568904
	A0A1S3SH76_SALSA	LOC106609418
	A0A1W5A7E8_9TELE	LOC108935096
	A0A1W5A194_9TELE	LOC108935482
	A0A1W5AAG8_9TELE	LOC108935526
	A0A1W5A846_9TELE	LOC108935394
	A0A1U7TYK0_TARSY	FRRS1
	A0A1S3WIG7_ERIEU	FRRS1
	Q6EMC0_SOLLC	FRO1
	A0A1S3N079_SALSA	LOC106576314
	A0A1S3N099_SALSA	LOC106576314
	A0A1S3NBP1_SALSA	LOC106578511
	A0A1W5A8T8_9TELE	LOC108935526
	A0A1S4EDM0_DIACI	LOC103511054
	A0A1W4X805_AGRPL	LOC108739185
	Y2895_MYCTU	Rv2895c MTCY274.26c
	VIUB_VIBCH	viuB VC_2210
	H3A7B1_LATCH	CYB561
	A0A093I0Y4_STRCA	N308_13174
	A0A093K935_STRCA	N308_07382
	A0A091SB41_9GRUI	N332_08079
	B5XC95_SALSA	CYBR1
	A0A091EQ05_CORBR	N302_06767
	A0A0K8RW63_CROHD
	A0A087R0M3_APTFO	AS27_06863
	A0A087QMK9_APTFO	AS27_06076
	A0A087RIP6_APTFO	AS27_06533
	A0A1U8DQ70_ALLSI	LOC102375328
	A0A1U7RD95_ALLSI	LOC102374207
	A0A1U7SDF4_ALLSI	LOC102371666
	A0A1U7RBQ8_ALLSI	LOC102369200
	V9LEK5_CALMI
	V9LF76_CALMI
	A0A098M0V5_9SAUR
	A0A091SPI2_9AVES	N334_13812
	V9LC73_CALMI
	V9L204_CALMI
	A0A1S3N9I8_SALSA	LOC106578055
	A0A1S3LZH3_SALSA	LOC106569421
	A0A1S3N9P2_SALSA	LOC106577994
	A0A1S3R8W1_SALSA	LOC106601255
	A0A1S3PN60_SALSA	LOC106586222
	A0A1S3QMP9_SALSA	LOC106594400
	A0A091EF11_CORBR	N302_00618
	A0A091F2K9_CORBR	N302_11300
	A0A2D4JZP4_9SAUR
	A0A091KVG2_9GRUI	N324_09602
	H2LXS2_ORYLA
	H2MSA4_ORYLA	LOC101159870
	A0A2D4JZL6_9SAUR
	A0A094KA38_ANTCR	N321_05242
	A0A093IXF6_EURHL	N326_13140
	A0A2D4KWM5_9SAUR
	A0A1W7RI55_AGKCO
	F6U164_XENTR	cybrd1
	F6XV92_XENTR
	A0A2P4SIS9_BAMTH	CIB84_012238
	A0A093IR56_EURHL	N326_06914
	F6PRA0_XENTR	cyb561
	F6WE71_XENTR	steap4
	A0A1S3MNI9_SALSA	LOC106573857
	A0A1W7RI70_AGKCO
	F7B230_XENTR	frrs1l
	F6YGT5_XENTR	steap2
	V9KYC5_CALMI
	F8U048_EPIBR
	V9KR77_CALMI
	A0A2G9QCC3_LITCT	AB205_0069930
	A0A091QUX2_9GRUI	N332_12996
	A0A2G9QCD5_LITCT	AB205_0069930
	H2ZXZ1_LATCH	FRRS1L
	A0A091RX01_NESNO	N333_13149
	H2MR47_ORYLA	LOC101173063
	A0A2I4C4G2_9TELE	LOC106525250
	A0A1A8DXJ7_9TELE	FRRS1L
	A0A1A8AF23_NOTFU	CYB561
	A0A1S3S4R3_SALSA	LOC106607179
	C0HBP5_SALSA	CYBR1 LOC106581770
	A0A1S3N9D9_SALSA	LOC106578055
	A0A1A8GRM4_9TELE	FRRS1L
	A0A1A8EAD8_9TELE	CYB561
	Q6GMD4_XENLA	cyb561 Cyb561 XELAEV_18043353mg
	Q6NRZ7_XENLA	Cyb561 XELAEV_18043353mg
	A0A1A8FPS5_9TELE	CYB561
	B1H2Z3_XENTR	LOC100145516
	Q6GL84_XENTR	cyb561 TGas104n24.1-001
	U3JZM3_FICAL	STEAP4
	A0A091MJ32_9PASS	N310_11781
	A0A091IJX5_EGRGA	Z169_00123
	A0A093C1G5_9AVES	N339_03820
	U3JH20_FICAL	CYBRD1
	U3JPC6_FICAL	FRRS1L
	U3JI95_FICAL	FRRS1
	U3JPL5_FICAL	CYB561
	A0A093CMZ3_9AVES	N339_06278
	A0A093NB27_PYGAD	AS28_00191
	A0A2I0MJ04_COLLI	A306_00003938
	A0A2I0MWJ1_COLLI	FRRS1L A306_00001706
	A0A093RAP9_PYGAD	AS28_00636
	A0A091RQB4_NESNO	N333_03405
	W5JXU2_ASTMX
	A0A0A0AJC2_CHAVO	N301_03496
	A0A0A0ACS9_CHAVO	N301_11530
	A0A0Q3THJ4_AMAAE	AAES_97624
	A0A0Q3LSS4_AMAAE	AAES_164738
	A0A091JTJ6_EGRGA	Z169_02310
	A0A0Q3SZ27_AMAAE	AAES_166188
	A0A091J998_EGRGA	Z169_02845
	A0A0A0A3K1_CHAVO	N301_03084
	A0A091NEU8_APAVI	N311_11617
	A0A2D4PRI7_MICSU
	A0A1A8JEE7_NOTKU	CYB561
	A0A1A8KAT0_NOTKU	CYB561
	M7C5A3_CHEMY	UY3_03127
	A0A091N1T2_APAVI	N311_01751
	W5LP08_ASTMX
	M7BN63_CHEMY	UY3_03993
	M7BMD3_CHEMY	UY3_09663
	A0A0A0AV50_CHAVO	N301_03932
	M7B989_CHEMY	UY3_09007
	A0A091ML99_9PASS	N310_09255
	A0A091MG80_9PASS	N310_05357
	V8NJV5_OPHHA	CYB561 L345_11708
	V8PH02_OPHHA	frrs1 L345_00555
	A0A2I0LNT8_COLLI	A306_00012773
	W5KCY4_ASTMX
	A0A091QF63_LEPDC	N330_01775
	A0A091QA44_LEPDC	N330_06640
	A0A091TE40_PHALP	N335_13157
	A0A091TQD7_PHALP	N335_05491
	A0A091TPC1_PHALP	N335_02429
	J3SE82_CROAD
	A0A091S928_MERNU	N331_02699
	A0A091RKA1_MERNU	N331_11836
	A0A0F7Z8Z9_CROAD
	A0A1A8AXA0_NOTFU	FRRS1L
	A0A2D4H0X4_MICCO
	B3DFV4_DANRE	cyb561 LOC568765
	A0A1A8L5C3_9TELE	FRRS1L
	A0A1A8KPP0_NOTKU	FRRS1L
	A0A091PL10_HALAL	N329_01894
	A0A091PCV0_HALAL	N329_11028
	A0A091T1X7_9AVES	N334_14373
	A0A091PK20_HALAL	N329_03344
	S4R5D3_PETMA
	S4RVH8_PETMA
	A0A0S7H778_9TELE	CYBR1
	T1E6T1_CROHD
	R0KZ85_ANAPL	Anapl_11773
	A0A1A8QU30_9TELE	CYB561
	E7FFL9_DANRE	steap2
	A0A1A7WKN8_9TELE	CYB561
	A0A2D4NH92_9SAUR
	H0ZCM8_TAEGU	FRRS1L
	H0YUR3_TAEGU	CYB561
	T1DCI8_CROHD
	H0ZD08_TAEGU	CYBRD1
	A0A1A7Y0D7_9TELE	FRRS1L
	W5ULU8_ICTPU	CYB561 LOC108257034
	A0A0P7UJ84_9TELE	LOC108924698 Z043_120588
	J3S8H4_CROAD
	A0A1A8RA48_9TELE	FRRS1L
	A0A0N0GLH8_9NEIS	yqjH WG78_19195
	A0A0M9IMJ3_9BURK	yqjH_2 ERS369982_02823
	A0A0M7N024_9BURK	yqjH ERS372666_00753
	A0A0M7CHE3_9BURK	yqjH_1 ERS369982_00469
	A0A1Y0V4Q8_ACEPA	yqjH S101447_02347
	A0A1B5D6N9_9PSED	yqjH
	A0A1I1XX43_9ENTR	SAMN05216563_103181
	A0A226KF37_SHIFL	SF301_1355
	A0A0M7BHI7_9BURK	yqjH ERS369989_01369
	A0A0M7IGH1_9BURK	yqjH ERS370013_03392
	A0A0M7JBT7_9BURK	yqjH_1 ERS370003_01426
	A0A0M9J2F3_9BURK	yqjH ERS370000_06004
	A0A0M7DYK1_9BURK	yqjH_2 ERS370003_04434
	A0A251XW95_9MICO	yqjH CMsap09_12980
	A0A034VSM5_BACDO	FRRS1
	D6WU73_TRICA	TcasGA2_TC009118
	U5EVK0_9DIPT
	A0A0B4LGL5_DROME	CG8399 Dmel_CG8399
	A0A1S3IZS9_LINUN	LOC106168970
	A0A1S3JC80_LINUN	LOC106171946
	A0A1S3K6X3_LINUN	LOC106179190
	A0A091KZX0_9GRUI	N324_04470
	A0A2P4STA9_BAMTH	CIB84_008906
	A0A094KF51_ANTCR	N321_03941
	A0A094LLR7_ANTCR	N321_07310
	A0A195F159_9HYME	ALC56_11720
	A0A068WPG1_ECHGR	EgrG_000487700
	A0A1D2MUS6_ORCCI	Ocin01_09842
	A0A0X3PKR9_SCHSO	FRRS1 TR162521
	A0A0V0WJF9_9BILA	FRRS1L T06_8524
	A0A067QGB1_ZOONE	L798_04106
	A0A0V1LKN4_9BILA	FRRS1L T02_15446
	A0A067RGV8_ZOONE	L798_06643
	A0A0P5AIP7_9CRUS
	A0A0P5X9N9_9CRUS
	A0A0P5XCT8_9CRUS
	A0A0N8EB42_9CRUS
	A0A0P5IHW4_9CRUS
	A0A0P5BMQ0_9CRUS
	E5STS1_TRISP	Tsp_11910
	A0A0P6EKI3_9CRUS
	A0A0P4ZTK6_9CRUS
	A0A0P4YL36_9CRUS
	A0A0P5BR55_9CRUS
	A0A0P5WHI7_9CRUS
	A0A0P4WV05_9CRUS
	A0A0P5CAP1_9CRUS
	A0A0P5L196_9CRUS
	A0A0P4XYZ8_9CRUS
	A0A0N8AYQ7_9CRUS
	A0A0P4X771_9CRUS
	A0A0P5ADI3_9CRUS
	A0A0N8BJ81_9CRUS
	A0A0P6DIZ2_9CRUS
	S4PGX3_9NEOP
	S4PTB7_9NEOP
	A0A0P5LAG1_9CRUS
	A0A0P5KBT8_9CRUS
	C3XW91_BRAFL	BRAFLDRAFT_63736
	F1L9I7_ASCSU
	C3Z8Z4_BRAFL	BRAFLDRAFT_110761
	A0A0P5L204_9CRUS
	A0A0P4XT37_9CRUS
	A0A0N7ZLB3_9CRUS
	A0A0P4ZVJ7_9CRUS
	A0A0P5BBF0_9CRUS
	A0A0N8CWU9_9CRUS
	A0A0N8BBM5_9CRUS
	A0A0P6FR85_9CRUS
	A0A0P5BJ77_9CRUS
	A0A0P5AG30_9CRUS
	A0A0P5K0J1_9CRUS
	A0A0P5H695_9CRUS
	A0A0P5ZNS3_9CRUS
	A0A0P4ZA34_9CRUS
	A0A0P4ZRK2_9CRUS
	A0A0P6ECW3_9CRUS
	A0A0P5KC07_9CRUS
	A0A0P5LE24_9CRUS
	A0A0P5Q4I7_9CRUS
	A0A0P6A5C1_9CRUS
	A0A0P5P9U9_9CRUS
	A0A0P4ZLT4_9CRUS
	A0A0P5QS59_9CRUS
	A0A0P5LAC3_9CRUS
	A0A0P5N8V6_9CRUS
	A0A0P5KG34_9CRUS
	A0A0P5Z6S3_9CRUS
	G0QLK0_ICHMG	IMG5_031630
	A0A0P4XY69_9CRUS
	A0A0P5D3F9_9CRUS
	A0A0N8A238_9CRUS
	A0A0P5FNB3_9CRUS
	A0A0P5YJ07_9CRUS
	A0A0P5N9L2_9CRUS
	A0A0P5P3F2_9CRUS
	A0A0P6AEK0_9CRUS
	A0A0P5S4W0_9CRUS
	A0A0N8ERT5_9CRUS
	A0A0P5ZSW9_9CRUS
	A0A0P5YZU7_9CRUS
	A0A0P5XM66_9CRUS
	A0A0P6BYG4_9CRUS
	A0A0P5UMD7_9CRUS
	A0A0P5S186_9CRUS
	A0A0P6DFM7_9CRUS
	A0A0P4YC41_9CRUS
	A0A0P5CZK2_9CRUS
	A0A0P5UNW2_9CRUS
	A0A0N8AAZ3_9CRUS
	A0A0P5LEW6_9CRUS
	A0A0P5PGW2_9CRUS
	A0A0P5CY66_9CRUS
	A0A0P5E722_9CRUS
	C3Y819_BRAFL	BRAFLDRAFT_59425
	C3XW43_BRAFL	BRAFLDRAFT_113515
	C3Z2G0_BRAFL	BRAFLDRAFT_66325
	A0A0N1IGU8_PAPMA	RR48_01831
	A0A226EGA4_FOLCA	Fcan01_08819
	A0A226E091_FOLCA	Fcan01_14041
	A0A226EES5_FOLCA	Fcan01_09255
	A0A226EIM6_FOLCA	Fcan01_07787
	A0A226DHH8_FOLCA	Fcan01_21682
	A0A226EKY5_FOLCA	Fcan01_07882
	A0A226EEA6_FOLCA	Fcan01_08658
	A0A226EIP6_FOLCA	Fcan01_07354
	A0A226EIV7_FOLCA	Fcan01_08489
	A0A1S3D5N0_DIACI	LOC103511059
	A0A226EIC3_FOLCA	Fcan01_09038
	A0A226DL20_FOLCA	Fcan01_19934
	A0A226EI94_FOLCA	Fcan01_07786
	A0A226EDM4_FOLCA	Fcan01_09366
	A0A226DGY9_FOLCA	Fcan01_21660
	A0A226DPB0_FOLCA	Fcan01_18726
	A0A147B9N1_9ACAR
	A0A0V0UYZ8_9BILA	frrs1 T09_13046
	A0A034VR07_BACDO	FRRS1
	A0A0A9W4U4_LYGHE	frrs1 CM83_99113
	A0A0K8VW16_BACLA	CG8399_6 c0_g1_i9
	A0A0K8U805_BACLA	CG8399_0 c0_g1_i7
	A0A0K8WMI5_BACLA	CG8399_8 c0_g1_i1
	F4WAU3_ACREC	G5I_02636
	A0A0K8UID8_BACLA	CG8399_2 c0_g1_i8
	V5HEF1_IXORI
	V5H303_IXORI
	A0A0K8W0X3_BACLA	CG8399_5 c0_g1_i3
	D0A6T6_TRYB9	TbgDal_XI5050
	A0A0M3JWB2_ANISI
	A0A0V0ZSC6_9BILA	frrs1 T12_15895
	A0A1D2NEZ1_ORCCI	Ocin01_02882
	A0A1D2MI81_ORCCI	Ocin01_13969
	A0A1D2M196_ORCCI	Ocin01_19960
	A0A1D2M9B2_ORCCI	Ocin01_17125
	A0A1D2NCC5_ORCCI	Ocin01_03803
	A0A1D2NIL4_ORCCI	Ocin01_01864
	A0A1D2MUF5_ORCCI	Ocin01_10149
	A0A0V0Y6I6_TRIPS	frrs1 T4E_6029
	A0A0N0U5T5_9HYME	WN51_12331
	A0A0V1IRQ9_TRIPS	FRRS1L T4B_6997
	A0A0V1FFJ6_TRIPS	frrs1 T4D_15523
	A0A0V0Y5Y8_TRIPS	frrs1 T4E_6029
	A0A1D2N3G0_ORCCI	Ocin01_06867
	A0A1D2MAZ0_ORCCI	Ocin01_16533
	W6UTR9_ECHGR	EGR_01179
	A0A1D2MTW2_ORCCI	Ocin01_10147
	A0A1D2NMG5_ORCCI	Ocin01_00312
	A0A1D2MVB2_ORCCI	Ocin01_09840
	A0A1D2N198_ORCCI	Ocin01_07641
	A0A1D2NGG7_ORCCI	Ocin01_02307
	A0A1D2NHY2_ORCCI	Ocin01_01818
	A0A1D2M475_ORCCI	Ocin01_18904
	A0A1D2M2I8_ORCCI	Ocin01_19497
	A0A1D2M7F6_ORCCI	Ocin01_17784
	A0A1D2MTT6_ORCCI	Ocin01_10150
	A0A1D2M199_ORCCI	Ocin01_19937
	A0A1W5BR17_CIOIN	LOC108951123
	A0A1W2W1A5_CIOIN	LOC100177886
	A0A0N0P9S7_PAPXU	RR46_01616
	A0A2S2PD09_SCHGA	frrs1 g.24975
	A0A2S2PP08_SCHGA	g.127229
	T2MBH3_HYDVU	FRRS1
	A0A2S2P2K9_SCHGA	g.127240
	A0A1V9XNT4_9ACAR	BIW11_08605
	A0A1V9Y0K4_9ACAR	BIW11_05859
	A0A0J7L9P2_LASNI	RF55_456
	A0A0J7KPI8_LASNI	RF55_7876
	A0A2J7Q8D6_9NEOP	B7P43_G13940
	A0A2A3EJ23_APICC	APICC_05472
	A0A0V1CSE4_TRIBR	frrs1 T03_16875
	H2KTX7_CLOSI	CLF_106699
	D6W8Z4_TRICA	TcasGA2_TC000668
	D6WJB2_TRICA	TcasGA2_TC013059
	A0A195BWY6_9HYME	ALC53_00079
	A0A2H8TIF7_9HEMI
	A0A109LL15_PSEFL	yqjH C7A10_07275 PFLmoz3_00915
	A0A0I0X732_SHISO	yqjH BZ172_07140 CI641_15685 ERS009867_03471 ERS428554_04277
	A0A069B9Z6_BURPE	yqjH BOC42_30685 DP46_4928 DP49_2697 ERS012350_05400
	A0A239VBU8_9MICO	yqjH SAMEA4475696_00759
	A0A1M9E2E2_9MYCO	yqjH SAMEA2071298_07342
	A0A1Y6GCN2_RAOOR	yqjH CAC00_17085 SAMEA3181514_00645
	W8T9D8_ECOLX	yqjH A8C65_08715 A9R57_17920 AM266_02050 AUQ13_02465 BHS87_17345 BIQ87_17425 BJJ90_03380 BK373_10750 BMR12_02815 BMT91_08630 BUE81_13215 BW690_04075 BZL31_14580 C4J69_19140 C4K42_06720 C5N07_16085 C9E25_15075 CR534_03670 EC1094V2_582 EC3234A_52c00100 EL75_0615 EL79_0637 EL80_0630 ERS085365_00662 ERS085416_00233 ERS139211_00473 ERS150873_01682 HMPREF3040_02073 MJ49_14915 PGD_04041 RK56_015250 SK85…
	A0A087CFR1_9BIFI	BPSY_0959
	A0A1S3G3V1_DIPOR	LOC105994489
	Q8CE89_MOUSE	Cyb561
	W1Y8T0_9ZZZZ	Q604_UNBC07208G0001
	V9GWY3_MOUSE	Cyb561
	V9GX11_MOUSE	Cyb561
	A2A685_MOUSE	Cyb561
	A0A1U7R9F9_MESAU	Steap4
	A0A1U8BNV3_MESAU	LOC101825473
	A0A1U7Q329_MESAU	LOC101837645
	I3ME92_ICTTR	Steap4
	I3MKA5_ICTTR	CYB561
	B2RVP1_MOUSE	Cybrd1
	D3YUM6_MOUSE	Steap2 mCG_2960
	A0A1S3FYA6_DIPOR	Steap4
	G3HGE3_CRIGR	I79_009668
	G3GUB1_CRIGR	I79_001265
	A0A061INS3_CRIGR	H671_1g2506
	G3IIJ8_CRIGR	I79_023670
	G3HRW9_CRIGR	I79_013593
	G5C6N6_HETGA	GW7_10099
	A0A0P6J0P2_HETGA	STEAP4
	G5BDK1_HETGA	GW7_17464
	G5C718_HETGA	GW7_08049
	A0A1A6HFP5_NEOLE	A6R68_16488
	A0A1U7QB63_MESAU	LOC101825473
	H0VH55_CAVPO	STEAP4
	A0A250YF50_CASCN	FRRS1
	A0A250XXJ6_CASCN	CYBRD1
	A0A286XS97_CAVPO	CYB561
	H0VFH7_CAVPO	FRRS1L
	H0WAD5_CAVPO	CYBRD1
	A0A287DEV9_ICTTR	CYB561
	I3NAV8_ICTTR	CYBRD1
	I3N6L9_ICTTR	FRRS1L
	A0A287CYG0_ICTTR	CYB561
	G5BLX6_HETGA	CYBRD1 GW7_20413
	A0A1S3GKJ3_DIPOR	LOC105998552
	A0A0G2JEJ3_MOUSE	Frrs1
	V9GWU6_MOUSE	Cyb561
	Q8K187_MOUSE	Cybrd1
	A0A1S3GJ79_DIPOR	LOC105998552
	V9GXF4_MOUSE	Cyb561
	D3Z1C4_MOUSE	Steap2
	A0A0G2JGF6_MOUSE	Frrs1
	A0A1J5RIS2_9ZZZZ	yqjH GALL_260690
	K2GB89_9ZZZZ	ACD_8C00020G0004
	A0A1S3G3V3_DIPOR	LOC105994489
	A0A091D8R2_FUKDA	H920_11700
	A0A091DI66_FUKDA	H920_16192
	A0A091DB75_FUKDA	H920_10955
	B5DFI2_RAT	Cyb561 Cyb561_predicted rCG_34303
	A0A1N7CE66_9ENTR	SAMN05444841_106190
	A0A0H0D5X5_9ENTR	yqjH SAMEA3181516_04269
	S1LBX8_9ESCH	A31E_02954
	A0A1S7RGF3_9RHIZ	yqjH AGR5A_Lc20073
	A0A193QFS4_SODGM	yqjH_2 SGGMMB4_00834
	A0A2R2WDA5_9MICO	yqjH AS850_15680
	A0A1M5SS04_9GAMM	SAMN05428958_105218
	A0A1Y2N0I8_PSEAH	yqjH BG845_02683
	A0A1E7VHC1_9BURK	yqjH DUGA6_25600
	A0A1S7MRD2_9RHIZ	yqjH AGR2A_Lc150143
	A0A1I4IAL6_PSESX	SAMN05444064_10297
	A0A0Q0Z1L9_9CORY	yqjH Cocul_02058
	A0A105T4U8_9PSED	yqjH AP060_03585
	A0A1I0WDJ0_9ENTR	SAMN05216502_10338
	A0A1I5G1P9_9GAMM	SAMN05428971_3525
	A0A143QKZ3_9NOCA	yqjH_2 A3Q41_02536
	A0A109KMF4_PSEFL	yqjH PFL603g_04482
	A0A0U5ECH9_9GAMM	yqjH EM595_2950
	A0A0F0KGC6_9MICO	yqjH RL72_02998
	A0A0F3V3T1_ECOLX	yqjH AML07_14160 APZ14_03670 AUS26_20825 AW106_06460 COD30_06345 ERS150876_00903 FORC28_0743
	A0A1D7Q4T8_ECOLX	yqjH BK334_10170 CSB64_05960 MS6198_35480
	C3STX8_ECOLX	yqjH AA102_07450 ACN77_10195 ACN81_21495 ACU90_12190 AMK83_21910 ARC77_11790 AU473_06360 BB545_10430 BHS81_18555 BK292_10845 BTQ04_03800 BTQ06_15640 BVL39_10800 BWP17_06700 C5P01_03270 C7235_03890 C7B02_08555 C7U73_10950 CHQ87_0003635 CRM83_24150 CU078_19590 CV83915_03022 CVH05_25380 CWS33_07710 ECs3952 ERS085374_02458 ERS085379_00497 HW43_20275 PU06_24030 RG28_20450 UN86_16005
	A0A234HDD0_ECOLX	yqjH C2858_06610 C3K24_11130 C4K41_03210 CT146_02485 CX383_001035 CYD32_005855 MS8345_03433
	A0A0A1A8Y0_ECOLX	yqjH CA268_25730 CA593_10950 ECONIH1_18240 YDC107_1749
	A0A0K3XRT6_ECOLX	yqjH A8G17_21305 ERS085383_00819 ERS085404_02639
	A0A192EV09_ECOLX	AZZ83_001347 WM48_17155
	J7QHN1_ECOLX	yqjH AC789_1c34360 ACN002_3155 B1K96_06345 BN17_30051 CR538_03730 RX35_04157
	A0A1B9EYV2_9ACTN	yqjH_1 A3Q37_01440
	A0A1B9EY21_9ACTN	yqjH_2 A3Q37_01620
	S1NYP9_ECOLX	A13A_03403
	A0A0M2WK72_9BURK	yqjH VM94_05438
	A0A0E1CPF2_KLEPN	KPNJ1_04782
	A0A0I1D0V7_SHISO	yqjH ERS009810_03668
	A0A0I1YCP3_SHISO	yqjH ERS009857_03752
	A0A192CH55_ECOLX	WLH_03984
	A0A1X7JR10_9ENTR	SAMN03159353_1006223
	A0A251YLH4_CLAMM	yqjH CMMCA001_07285
	S1II80_ECOLX	A1WS_03786
	A0A1K1YEF6_9ENTR	SAMN03159436_02060
	S1C1J7_9ESCH	A1SC_02459
	A0A1I7BG62_9ENTR	SAMN05192562_102566
	A0A0E2M563_9ENTR	L360_03943
	A0A0K4HTL6_ECOLX	yqjH ERS085411_00987
	A0A251ZP48_PLUGE	AZ034_001445
	A0A0K4J2G5_ECOLX	yqjH ERS085406_03718
	A0A1D3KE20_ECOLX	yqjH SAMEA3531867_02873
	A0A2J7YLX0_PSEPU	yqjH CBL13_02919
	A0A1B2F6L7_PSEPU	yqjH IEC33019_2402
	A0A1S7RUN4_9RHIZ	AGR3A_Lc140418
	A0A132HRP1_9BURK	yqjH AU374_00523
	A0A2P6U1N0_CHLSO	C2E21_1040
	A0A2P6TMJ2_CHLSO	C2E21_5734
	A0A142J864_MARPO
	A0A0D3CDL3_BRAOL	106343163
	A0A2P6VP91_9CHLO	C2E20_1615
	A0A2G9HUK3_9LAMI	CDL12_06098
	A0A2G9HXK1_9LAMI	CDL12_05043
	B5KGU9_MALBX	FRO
	A0A061RS70_9CHLO	TSPGSL018_22264
	A0A061QVM8_9CHLO	TSPGSL018_17779
	B8CEP1_THAPS	THAPSDRAFT_11488
	A0A061R8S7_9CHLO	TSPGSL018_6555
	Q000W4_CITJU
	A0A151TY87_CAJCA	KK1_011214
	A0A087SQG7_AUXPR	F751_0657
	D6RVS5_HORVU	HvFRO1
	D6RVS6_HORVU	HvFRO2
	A0A151TKM9_CAJCA	KK1_023939
	A0A151SIL9_CAJCA	KK1_000811
	D7M2F2_ARALL	ARALYDRAFT_662212
	D7KMM0_ARALL	ARALYDRAFT_472552
	D7KQ57_ARALL	ARALYDRAFT_470119
	D7M2F3_ARALL	ARALYDRAFT_662213
	D7KQ56_ARALL	ARALYDRAFT_677744
	D7MPE6_ARALL	ARALYDRAFT_917971
	A0A1U9W5F0_9POAL
	V9HYT0_MANES	FRO2
	V9HYY0_MANES	FRO3
	V9HYU8_MANES	FRO5
	A0A1E7FXD1_9STRA	FRO1 FRACYDRAFT_232972
	A0A1E7EYT4_9STRA	FRO4 FRACYDRAFT_246292
	A0A1E7FJ55_9STRA	FRO3 FRACYDRAFT_238487
	D7MPJ6_ARALL	ARALYDRAFT_495072
	D7MPE7_ARALL	ARALYDRAFT_917972
	Q8PBA7_XANCP	XCC1216
	V3Q1L4_9ENTR	L370_00713
	S1J1L7_ECOLX	A1WU_00195
	A0A0T7RZP8_SALET	yqjH ERS008198_02186 ERS008202_03462 ERS008207_01165 ERS008210_02537 ERS008215_04524
	A0A1V2MN41_9ACTN	yqjH_1 STIB_58170
	A0A1V2MIL2_9ACTN	yqjH_2 STIB_67180
	A0A1Y5T5A2_9RHOB	yqjH PAM7971_02670
	A0A0G3S4N6_KLEOX	yqjH AB185_10590 SAMEA2273639_02017
	A0A0J2HEM9_9ENTR	AZ036_004954 SK91_03212
	A0A0J0H216_ENTCL	yqjH SAMEA2273187_03463 TN43_05665
	K4Q9I0_STREQ	SDSE_0992
	Q2NW71_SODGM	yqjH_1 SG0329 SGGMMB4_00833
	Q8P4U9_XANCP	mxcB XCC3607
	A0A221JXF7_9RHOB	yqjH SULPSESMR1_00591
	A0A1E7WVY6_9BURK	yqjH DUPY_17500
	A0A1S7RH78_9RHIZ	yqjH AGR7C_Lc160070
	A0A090N9Q4_SHIDY	WRSd3_04493
	A0A0J1LQU7_9ENTR	SK35_03070
	A0A0J1VI32_9ENTR	SP99_03843
	A0A2N7QYX2_9GAMM	yqjH DyAD56_02810
	A0A0Q1ABB7_9CORY	yqjH_2 Clow_02180
	A0A0Q1E410_9CORY	yqjH_1 Clow_00553
	A0A0J1L171_9ENTR	SK33_01868
	A0A2H2YP71_9PSED	yqjH
	Q7NGM4_GLOVI	gll3145
	Q7NM14_GLOVI	glr0955
	D5DB50_BACMD	BMD_0839
	A0A0P1IGH8_9RHOB	yqjH PH7735_03617
	A0A1E7WB15_9BURK	yqjH JAB8_00210
	A0A226KDX6_SHIFL	SF301_1356
	A0A0M7DH43_9BURK	yqjH_3 ERS370003_06142
	A0A0U1IBP2_SALTM	yqjH ERS157243_00508
	A0A1V1V2M7_9CAUL	yqjH SH203_02766
	A0A2I9DVX4_9NOCA	yqjH Br6_01848
	A0A163Q4J5_9CELL	yqjH_1 OJAG_36240
	A0A157SHI1_9BORD	mxcB SAMEA3906487_01931
	S1CP18_ECOLX	A1U1_03287
	A0A181CBR1_9PROT	yqjH_2 KRIGEM_01936
	A0A181CA87_9PROT	yqjH_1 KRIGEM_01411
	A0A2T7XQF5_KLEAE	yqjH CSC18_1050
	A0A2U1D5T0_PANAN	C7427_108171
	A0A1T4Q7Z0_ENTAG	SAMN03097723_2729
	A0A145E0W7_ENTCL	yqjH SAMEA2273162_02037
	A0A1B5F7X6_9PSED	yqjH_1
	A0A1B5FCT5_9PSED	yqjH_2
	M0TAU6_MUSAM
	A0A072TN30_MEDTR	25500895 MTR_8g031070
	A0A072TZ71_MEDTR	25500851 MTR_8g028780
	G7IEN0_MEDTR	11419739 MTR_1g100150
	G7IEM8_MEDTR	11429188 MTR_1g100130
	A0A072VPS9_MEDTR	11429188 MTR_1g100130
	A0A072TMV6_MEDTR	25500854 MTR_8g028795
	A0A072TNR0_MEDTR	25500851 MTR_8g028780
	A0A072V0Z7_MEDTR	25493725 MTR_4g105080
	A0A142J865_MARPO	MARPO_0049s0007
	W9QU52_9ROSA	L484_013770
	W9SM19_9ROSA	L484_020033
	A0A0P1H6K1_9RHOB	yqjH PHA8399_00735
	A0A089NSD8_9RHIZ	MOC_1675
	S1GKB7_ECOLX	A1WK_04155
	W7PEA1_9ENTR	yqjH P349_03168
	S0TZK4_9ESCH	WC5_00665
	A0A1S7N9U9_9RHIZ	yqjH AGR1B_Lc50247
	A0A221AHN9_9BURK	yqjH bAD24_III11200
	Q7UE95_RHOBA	RB11489
	A0A2N7R6L7_9PSED	yqjH PseAD21_19970
	A0A076JJE0_9BIFI	BCOR_1376
	A0A1S7R3I4_RHIRD	yqjH AGR4C_Lc100075
	A0A164CJ13_9MICO	yqjH AVP41_01431
	A0A1A0DA79_ACEPA	yqjH SRCM100623_01981
	S0YG99_ECOLX	WG7_03828
	A0A1Y5SV00_9RHOB	yqjH AQS8620_02086
	A0A221W646_9PSEU	yqjH AHOG_18825
	A0A1T5H4M7_9ENTR	SAMN05216168_2009
	A0A1B5CQH2_9PSED	yqjH
	U4QCA7_9RHIZ	yqjH BN877_II0342
	A0A1C3GZU6_9PSED	yqjH BN1864_LIB5394:06005
	A0A0H4VZB7_9BORD	yqjH ACR54_01993
	A0A0S4HY19_9PSED	yqjH PSHI_39450
	D6TTK0_9CHLR	Krac_4747
	V3CYM0_ENTCL	L423_04430
	A0A0B7DH47_PSEFL	yqjH SRM1_04506
	A0A0D0RMF2_PSEFL	yqjH PFLU3_38420
	A0A0F2C7B1_9MICO	yqjH RS85_02360
	Q9L073_STRCO	SCO2781
	A0A2L2LJS8_RHIRD	yqjH At1D1609_45360
	A0A0J6VVX3_9MYCO	yqjH MOBUDSM44075_03864
	E3CXU4_9BACT	Apau_1128
	Q9I282_PSEAE	PA2033
	S0XKK5_ECOLX	WG5_03965
	A0A0D8I0G9_9NOCA	yqjH_1 SZ00_00640
	A0A155JGW1_KLEAE	yqjH_1 SAMEA2273465_01089
	A0A286BVH2_9ENTR	SAMN06273570_2532
	S0WUK5_9ESCH	WES_03619
	A0A0D8HUC3_9NOCA	yqjH_2 SZ00_04622
	A0A145XI32_KLEAE	yqjH SAMEA2273401_01905
	A0A155QPJ3_KLEAE	yqjH_2 SAMEA2273465_03957
	A0A1H8QYG9_9RHIZ	yqjH RTCCBAU85039_4104
	A0A1U6I5H3_9ENTR	SAMN03159434_104185
	A0A1B5E671_9PSED	yqjH
	A0A132BT47_9RHOB	yqjH TRIHO_36570
	A0A1S7U4J7_9RHIZ	yqjH AGR7A_Lc30028
	A0A1C4DWT2_9ENTR	GA0061071_11527
	S0V975_ECOLX	WE7_03996
	A0A0H2M7H2_VARPD	yqjH1 VPARA_06040
	A0A0H2LVU6_VARPD	yqjH2 VPARA_45220
	A0A0K3YTZ4_ECOLX	yqjH ERS085386_00606
	A0A0K3QZE6_ECOLX	yqjH ERS085366_01750
	A0A1Q9RBR8_PSEPU	yqjH PSEMO_02240
	A0A1Y0N645_9BURK	yqjH AEP_00175
	Q9RKR6_STRCO	SCO2262
	A0A0J5AI97_KLEPN	SM87_03243
	A0A1W1KA77_KLEPN	yqjH SAMEA4362597_02638
	A0A1Y5RXF5_9RHOB	yqjH PSA7680_01107
	Q89N52_BRADU	bll3990
	Q9RIT8_STRCO	SCO0969
	Q9AK69_STRCO	SCO4048
	A0A285K0I6_9GAMM	SAMN02744778_02094
	Q7API6_STRCO	mmyQ
	Q9RJ78_STRCO	SCO1623
	Q9RIU0_STRCO	SCO0967
	Q9RIU2_STRCO	SCO0965
	Q9L1E0_STRCO	SCO5465
	Q9RL28_STRCO	SCO0459
	A0A1C3PZR4_KLEPN	yqjH SAMEA3531848_02712
	A0A0M7E4X7_ENTCL	yqjH ERS370009_01650
	A0A156ITH0_ENTCL	yqjH SAMEA2273167_03953
	A0A156B618_ENTCL	yqjH SAMEA2273171_01899
	A0A155DJX9_ENTCL	yqjH SAMEA2273495_03478
	A0A157UU86_ENTCL	yqjH SAMEA2273283_03370
	A0A155ADM3_ENTCL	yqjH SAMEA2273136_04470
	A0A155ZBT9_ENTCL	yqjH SAMEA2273228_02351
	A0A1S7QHE7_RHIRD	yqjH AGR4B_Lc20050
	A0A157FUQ8_ENTCL	yqjH SAMEA2273318_03321
	A0A156QGF1_ENTCL	yqjH SAMEA2273122_05227
	W1XEH8_ECOLX	Q609_ECAC00231G0003
	A0A0S4I606_9PSED	yqjH PYEL_08520
	W6I6B6_9PROT	GbCGDNIH3_2380
	A0A1F2Q074_RHOER	yqjH_2 RERY_25030
	A0A1F2Q4X9_RHOER	yqjH_1 RERY_11860
	A0A087E802_9BIFI	BISU_0379
	A0A0J1LSR1_9ENTR	SK36_00176
	A0A1L3RM05_9PROT	GbCGDNIH6_2380
	A0A1S7QL41_9RHIZ	yqjH AGR7B_Lc110184
	A0A1L3RF08_9PROT	GbCGDNIH8_2380
	A0A1H3VQ28_9GAMM	SAMN02982996_00135
	A0A0D6IPG6_ALCXX	yqjH ERS451415_05593
	A0A0M7KC19_ALCXX	yqjH_2 ERS369984_04505
	A0A1S7N919_9RHIZ	yqjH AGR1C_Lc80008
	A0A0P1G7W9_9RHOB	yqjH TL5120_01152
	A0A0M7DDX2_ALCXX	yqjH_1 ERS369984_00967
	A0A0J1JWV5_9ENTR	SK32_03428
	A0A087CHF8_9BIFI	BPSY_0499
	A0A2N7RL34_9BURK	yqjH JaAD80_20120
	C5WGE6_STRDG	SDEG_0962
	C5WGE5_STRDG	SDEG_0961
	A0A127MNM0_9PSED	yqjH PcP3B5_13950
	A0A0F0KHD5_9MICO	yqjH RN50_02147
	S1EXU6_ECOLX	A1UI_00259
	A0A1Q2YWH6_9PROT	yqjH ROTAS13_03089
	A0A181WW60_KLEOX	yqjH SAMEA2273741_03116
	A0A0J2FPR6_KLEOX	SK89_04590
	A0A117HUD4_SALCE	yqjH NGUA41_03638
	D5E166_BACMQ	BMQ_0839
	W8V5J7_KLEPN	KPNJ2_04731
	A0A1X7A2L9_9RHOB	yqjH PSM7751_03595
	S1EZJ6_ECOLX	A1UI_03348
	A0A239SMQ2_9BURK	yqjH SAMEA4530655_03369
	A0A087VW09_9BIFI	BINDI_1308
	A0A1B5DVF1_9PSED	yqjH
	Q8EXY7_LEPIN	LB_070
	A0A168Q9F7_KLEOX	yqjH SAMEA2273573_02761
	A0A171D5D0_KLEOX	yqjH SAMEA2273876_03099
	A0A157QST0_9BORD	yqjH SAMEA1982600_03982
	A0A157SD33_9BORD	yqjH SAMEA3906486_01728
	A0A168PYS0_KLEOX	yqjH SAMEA2273575_06187
	Q0BPH4_GRABC	GbCGDNIH1_2380
	A0A1S7U7C2_9RHIZ	yqjH AGR9A_Lc40026
	A0A163PYX9_9CELL	yqjH_2 OJAG_39690
	A0A100PVG1_SALCE	yqjH NGUA18_04263
	A0A1Q8YIY0_9BURK	BLL52_0976
	A0A0M2BWV1_9ENTR	L414_04173
	A0A1I1REF9_9GAMM	SAMN02745723_11360
	A0A161GAV2_RHOFA	yqjH_1 A3L23_00816
	A0A1E7X2B5_9BURK	yqjH DUGA2_10030
	A0A0A7A4S5_SHIDY	Asd1617_06094
	A0A0G4J9K1_9BURK	yqjH LMG16407_00018
	A0A0A7A3X9_SHIDY	Asd1617_06095
	A0A0F0LGH6_9MICO	yqjH RS86_02799
	A0A285JZY1_9ENTR	SAMN02744775_01436
	A0A243U5C7_CITFR	AZ013_001063
	A0A243TXQ5_CITFR	AZ006_001516
	A0A243TKD8_CITFR	AZ002_001029
	Q8ZLY1_SALTY	yqjH STM3214
	A0A0J1MJM3_9ENTR	SK37_04665
	Q9RZK3_DEIRA	DR_B0124
	Q9RZU4_DEIRA	DR_B0017
	G3NNQ1_GASAC
	A0A2D0RAG8_ICTPU	LOC108267720
	A0A2D0R597_ICTPU	LOC108266665
	A0A091WCR3_OPIHO	N306_02924
	U3I821_ANAPL	CYBRD1
	U3IE23_ANAPL	STEAP4
	R0LND4_ANAPL	Anapl_05993
	C3KI16_ANOFI	CYBR1
	A0A087V7W0_BALRE	N312_02603
	R0K5H0_ANAPL	Anapl_03339
	A0A087VR46_BALRE	N312_11706
	H9GNF6_ANOCA	CYBRD1
	K7G970_PELSI	CYBRD1
	G3NMQ0_GASAC
	A0A226PD46_COLVI	H355_009547
	G3NMP0_GASAC
	G3P2R7_GASAC
	A0A091W589_OPIHO	N306_04059
	A0A1V4K6I0_PATFA	AV530_002452
	A0A1V4K6I2_PATFA	AV530_002452
	A0A1V4JR53_PATFA	AV530_001423
	A0A0P7XDM3_9TELE	Z043_107516
	A0A2D4FG77_MICCO
	A0A0P7Z579_9TELE	Z043_104963
	A0A1W4Y0E5_9TELE	LOC108920652
	A0A0P7UVD1_9TELE	Z043_106940
	A0A1W5A9I9_9TELE	LOC108935482
	A0A060VW39_ONCMY	GSONMT00069587001
	E9QHW8_DANRE	cybrd1
	A8WHQ9_DANRE	cybrd1
	I3JQ47_ORENI
	I3JGK2_ORENI	LOC100693612
	I3JFE4_ORENI
	A0A093GWH4_DRYPU	N307_07565
	E7FC26_DANRE	frrs1l
	F6PCI4_DANRE	cyb561
	F1R7F2_DANRE	frrs1a si:ch211-153l6.2
	G3NMP6_GASAC
	A0A226NR66_COLVI	H355_012425
	K7FFF0_PELSI	CYB561
	H9GMY0_ANOCA	STEAP3
	G1KFX2_ANOCA	FRRS1L
	G1KRV6_ANOCA	STEAP4
	A0A096M5F6_POEFO
	A0A2D4FG93_MICCO
	A0A1V4JYJ7_PATFA	FRRS1 AV530_007638
	A0A060VXU8_ONCMY	GSONMT00074604001
	A0A060X025_ONCMY	GSONMT00013048001
	A0A087YI15_POEFO
	K7FZZ1_PELSI	FRRS1L
	K7FTA0_PELSI	STEAP4
	A0A093NDB7_PYGAD	AS28_00881
	A0A093GR15_TYTAL	N341_10868
	A0A2D4JZP9_9SAUR
	W5KVT1_ASTMX
	W5JYK1_ASTMX
	V8P6X6_OPHHA	cybrd1 L345_04562
	A0A2D0QL20_ICTPU	LOC108263111
	A0A2D0RAF4_ICTPU	LOC108267713
	M4ASJ5_XIPMA
	A0A2D0RCI7_ICTPU	LOC108268078
	A0A093R2X1_PHACA	N336_00693
	H3DLC0_TETNG
	H3D918_TETNG
	E1BXD1_CHICK	STEAP3
	H3DHQ9_TETNG
	A0A1D5PBJ1_CHICK	CYBRD1
	A0A0B8RS08_BOIIR
	A0A093GYS1_DRYPU	N307_09057
	B2GRG5_DANRE	cybrd1 zgc:110065
	A0A087YG08_POEFO
	A0A060W8V4_ONCMY	GSONMT00069212001
	A0A0B8RY14_BOIIR
	Q4S077_TETNG	GSTENG00026149001
	Q4RNT3_TETNG	GSTENG00031422001
	H3C044_TETNG
	E7F9Y0_DANRE	steap3 si:ch73-250a16.3
	F1Q9R5_DANRE	steap4
	H3BYL1_TETNG
	A0A091UVW1_NIPNI	Y956_09926
	A0A091ICT4_CALAN	N300_06200
	W5LYK6_LEPOC
	W5N3I1_LEPOC
	A0A2I4BL78_9TELE	LOC106520784
	W5LYI0_LEPOC
	A0A2I4ART5_9TELE	LOC106513773
	A0A2I4CDR6_9TELE	LOC106527692
	A0A091LQD2_CARIC	N322_03779
	A0A093QMC4_PHACA	N336_06894
	A0A218V142_9PASE	CYBRD1 RLOC_00012899
	A0A218VEJ3_9PASE	FRRS1 RLOC_00002159
	A0A218VE99_9PASE	FRRS1 RLOC_00002161
	W5MD01_LEPOC
	A0A151PBX1_ALLMI	CYB561 Y1Q_0018328
	A0A151NN03_ALLMI	Y1Q_0015507
	A0A151M4U8_ALLMI	FRRS1 Y1Q_0007481
	A0A151M546_ALLMI	FRRS1 Y1Q_0007481
	A0A151M024_ALLMI	CYBRD1 Y1Q_0011517
	A0A2I4D0H5_9TELE	LOC106533829
	A0A2I4AMK8_9TELE	LOC106512736
	W5MLX0_LEPOC
	A0A091FSV5_9AVES	N303_07221
	A0A091IG11_CALAN	N300_00906
	A0A091UBV3_PHORB	N337_07337
	A0A0F8CM33_LARCR	EH28_11249
	A0A093Q5V9_9PASS	N305_02669
	A0A093SWH1_9PASS	N305_06611
	A0A093SCV3_9PASS	N305_08247
	M3ZS61_XIPMA
	M4AFI9_XIPMA
	A0A0S7M0Z8_9TELE	CY561
	A0A0F8ATK5_LARCR	EH28_04022
	A0A091GAB9_9AVES	N303_13319
	A0A091IBD1_CALAN	N300_04558
	A0A091WFR7_NIPNI	Y956_14056
	A0A091UXB6_NIPNI	Y956_02259
	A0A091FSD1_9AVES	N303_00536
	A0A091FJK9_9AVES	N303_11750
	A0A091VF55_NIPNI	Y956_01816
	A0A093HD65_GAVST	N328_08306
	A0A226MZG0_CALSU	ASZ78_001165
	A0A226MZP3_CALSU	ASZ78_005235
	A0A093FF64_GAVST	N328_01536
	A0A0S7M0H7_9TELE	CY561
	A0A091M7C7_CARIC	N322_02768
	A0A218UIC0_9PASE	CYB561 RLOC_00004655
	E1C8U5_CHICK	CYB561
	E1BUG3_CHICK	STEAP4
	A0A091L367_CATAU	N323_11194
	A0A2I0UQ62_LIMLA	llap_1555
	A0A2I0UTQ2_LIMLA	llap_275
	A0A099ZCL8_TINGU	N309_09415
	A0A099ZMV3_TINGU	N309_05348
	A0A099ZEU0_TINGU	N309_10606
	H2STP3_TAKRU
	A0A093CVI3_TAUER	N340_06803
	A0A093I862_FULGA	N327_04197
	H2V8Q4_TAKRU
	H2TYT3_TAKRU
	H2TYT4_TAKRU
	A0A146R114_FUNHE
	H2TVX4_TAKRU
	G1N8M1_MELGA	STEAP4
	G1N4H3_MELGA	FRRS1L
	G1MRW8_MELGA	CYB561
	A0A091JWG9_COLST	N325_05384
	A0A091H5J4_BUCRH	N320_07658
	A0A091HHA6_BUCRH	N320_10534
	A0A146Q8Q7_FUNHE
	A0A146P876_FUNHE
	A0A146YI49_FUNHE
	H2STP2_TAKRU
	H2U6V3_TAKRU	LOC101074487
	H2U3Q5_TAKRU	STEAP4
	G1NCJ2_MELGA	CYBRD1
	A0A146US68_FUNHE
	A0A146R1X3_FUNHE
	A0A146US89_FUNHE
	A0A146WPW7_FUNHE
	A0A146RIH0_FUNHE
	A0A146R0X5_FUNHE
	A0A146SUV7_FUNHE
	A0A146SL45_FUNHE
	A0A146XCT2_FUNHE
	A0A146QT41_FUNHE
	A0A146RVX4_FUNHE
	A0A146Q569_FUNHE
	A0A146TTF4_FUNHE
	A0A146ZIN1_FUNHE
	A0A146PAD7_FUNHE
	A0A146WMJ2_FUNHE
	A0A146RJD8_FUNHE
	A0A146R968_FUNHE
	A0A146QZM3_FUNHE
	A0A146Q960_FUNHE
	A0A146URK2_FUNHE
	A0A146RRK5_FUNHE
	A0A146Z4Z3_FUNHE
	A0A146Q7K0_FUNHE
	A0A146QS88_FUNHE
	A0A146URF7_FUNHE
	A0A146XCP2_FUNHE
	A0A146Z4W9_FUNHE
	A0A146QRK5_FUNHE
	A0A147B3L7_FUNHE
	A0A146RGN8_FUNHE
	A0A146T111_FUNHE
	A0A146USN5_FUNHE
	A0A146YJZ0_FUNHE
	A0A146R1G0_FUNHE
	A0A146S194_FUNHE
	A0A146Q4Y9_FUNHE
	A0A1L8EWD6_XENLA	XELAEV_18044686mg
	A0A146Z6J6_FUNHE
	A0A146SD77_FUNHE
	A0A1L8EL72_XENLA	XELAEV_18046095mg
	A0A147AWQ7_FUNHE
	A0A147AFN4_FUNHE
	A0A146Q4C9_FUNHE
	A0A147A5I7_FUNHE
	A0A146Q4B5_FUNHE
	A0A146SJH5_FUNHE
	A0A1L8EP67_XENLA	cybrd1 XELAEV_18047165mg
	A0A091L6M1_CATAU	N323_10268
	A0A1A8Q0F6_9TELE	CYB561
	A0A091LKQ6_CATAU	N323_04299
	R4GFC8_CHICK	FRRS1L
	A0A212FF09_DANPL	KGM_212916A
	A0A2S2QQX1_9HEMI	g.107017
	K1S2S0_CRAGI	CGI_10025076
	A0A0V0SHT1_9BILA	frrs1 T07_7506
	A0A0V0SHW5_9BILA	frrs1 T07_7506
	K1QC66_CRAGI	CGI_10015384
	K1RP14_CRAGI	CGI_10024840
	K1PA49_CRAGI	CGI_10005731
	K1RGR1_CRAGI	CGI_10023580
	K1QF55_CRAGI	CGI_10007362
	K1QTJ9_CRAGI	CGI_10026143
	K1Q9X0_CRAGI	CGI_10014119
	A0A0P5NMD5_9CRUS
	A0A0V1BQM1_TRISP	frrs1 T01_2062
	A0A0P5LI21_9CRUS
	A0A0N8ECG9_9CRUS
	A0A0P5R8P8_9CRUS
	A0A0P5FUW7_9CRUS
	A0A0N8DL58_9CRUS
	A0A0P6A4W9_9CRUS
	A0A0N8AG16_9CRUS
	A0A0P5CRZ7_9CRUS
	A0A0L0CBB6_LUCCU	FF38_11516
	A0A1V1TP11_9FUNG	ANO14919_119990
	A0A0V0U135_9BILA	frrs1 T05_12883
	E2BFQ3_HARSA	EAI_14783
	E2BNU7_HARSA	EAI_16571
	A0A151XDZ0_9HYME	ALC60_02505
	K1QGE3_CRAGI	CGI_10005730
	K1PXK1_CRAGI	CGI_10014987
	A0A2P8Z1K5_BLAGE	C0J52_19231
	K1Q1J0_CRAGI	CGI_10024551
	A0A212FF29_DANPL	KGM_212916B
	A0A026WYR3_OOCBI	X777_13108
	A0A100XKJ2_9BIVA
	A0A087UMJ2_9ARAC	X975_15005
	A0A0B2V6I8_TOXCA	FRRS1 Tcan_05568
	A0A087TNM2_9ARAC	X975_07072
	A0A0B2VFE7_TOXCA	FRRS1 Tcan_05521
	A0A0B2V4X6_TOXCA	frrs1 Tcan_05566
	A0A0B2VUZ5_TOXCA	Tcan_08473
	A0A0B2VLU0_TOXCA	Tcan_07933
	U6NUP5_HAECO	HCOI_00344900
	A0A0B2VP35_TOXCA	frrs1 Tcan_05397
	A0A087TMH4_9ARAC	X975_05571
	U6PN89_HAECO	HCOI_00162500
	A0A0P5YYD9_9CRUS
	A0A0P5MRG2_9CRUS
	A0A0P6FUQ6_9CRUS
	A0A0P5Q5X5_9CRUS
	A0A0P5KSB9_9CRUS
	A0A0P5G4Y1_9CRUS
	A0A0P5D9Y9_9CRUS
	A0A0N7ZT02_9CRUS
	A0A0N8ADK7_9CRUS
	A0A0P5KUX2_9CRUS
	A0A0P5E5S8_9CRUS
	A0A0P5FDD6_9CRUS
	A0A0P5CKP6_9CRUS
	A0A0N8DGV9_9CRUS
	A0A0P5HKI0_9CRUS
	A0A0P5YZE5_9CRUS
	A0A0P5MT99_9CRUS
	A0A0P4Y7R6_9CRUS
	A0A0P6A1L7_9CRUS
	A0A0N8A3V5_9CRUS
	A0A0P5YBW2_9CRUS
	A0A162C612_9CRUS	APZ42_002085
	A0A0P6EUI5_9CRUS
	A0A0P5SAF3_9CRUS
	A0A0P5NI14_9CRUS
	A0A0P6C7G9_9CRUS
	A0A0P5GPG2_9CRUS
	A0A0P6GS21_9CRUS
	A0A0N8A068_9CRUS
	A0A0P5MSV1_9CRUS
	A0A0P5LDA2_9CRUS
	A0A0P5IJ58_9CRUS
	A0A0P5LGF6_9CRUS
	A0A0N8E4H7_9CRUS
	A0A0N7ZEU4_9CRUS
	A0A0N7ZKZ3_9CRUS
	A0A0P5I6F0_9CRUS
	A0A0P4Z0K7_9CRUS
	A0A0P6E2S1_9CRUS
	A0A0P4Y1B5_9CRUS
	A0A0P5C5T5_9CRUS
	A0A0P5EAY5_9CRUS
	A0A0P5M144_9CRUS
	A0A0P5AGP7_9CRUS
	A0A0P5M050_9CRUS
	A0A0V1BQS2_TRISP	frrs1 T01_2062
	A0A0P5IQB0_9CRUS
	A0A0P6JK59_9CRUS
	A0A0P5YBX3_9CRUS
	A0A0N8CR49_9CRUS
	A0A0N8ADS5_9CRUS
	A0A0P5IAR4_9CRUS
	A0A0P5ALQ6_9CRUS
	A0A0P5K0Q1_9CRUS
	A0A0P5DJW5_9CRUS
	A0A0P5CUQ1_9CRUS
	A0A0A1XGB9_ZEUCU	CG8399_0 g.53196
	A0A0P4X673_9CRUS
	A0A0P6F7D8_9CRUS
	A0A0P5SIP0_9CRUS
	A0A0P5THD7_9CRUS
	A0A0P5PGP0_9CRUS
	A0A0P5A3P6_9CRUS
	A0A0P5AB81_9CRUS
	A0A0P4XTF9_9CRUS
	A0A0P5H9E4_9CRUS
	A0A0P6GVZ5_9CRUS
	A0A0P5ULW0_9CRUS
	A0A0N8E3K8_9CRUS
	A0A0P5EAY0_9CRUS
	A0A0P5MH16_9CRUS
	A0A0P5BIF6_9CRUS
	A0A0P5Z2H4_9CRUS
	A0A0P5H3J0_9CRUS
	A0A0P6EZV0_9CRUS
	A0A0P5FUE3_9CRUS
	A0A0P6D9H2_9CRUS
	A0A0P5VTZ6_9CRUS
	A0A0P6F179_9CRUS
	A0A0N7ZUY3_9CRUS
	A0A0P5AQL9_9CRUS
	A0A0P4ZE40_9CRUS
	A0A0P5DWE6_9CRUS
	A0A0P5E328_9CRUS
	A0A0P5KXM4_9CRUS
	A0A0N8CHU9_9CRUS
	A0A0N8EGB9_9CRUS
	A0A0P5C8U7_9CRUS
	A0A0P5HAI2_9CRUS
	A0A0P4Y0W4_9CRUS
	A0A0P5TXZ9_9CRUS
	A0A0P5MLS0_9CRUS
	A0A0P5WDZ1_9CRUS
	A0A0P5D527_9CRUS
	A0A0N8ADL3_9CRUS
	A0A0P5W799_9CRUS
	A0A0P5D8F2_9CRUS
	A0A0P6DFA8_9CRUS
	A0A0P5IE50_9CRUS
	A0A0P5WJ20_9CRUS
	A0A0P5E1X2_9CRUS
	A0A0P6JTD4_9CRUS
	A0A0P5QP12_9CRUS
	A0A0P5Y6Z1_9CRUS
	A0A0P4YNH4_9CRUS
	A0A0P5N065_9CRUS
	A0A0P5ZMW9_9CRUS
	A0A0P5YYK5_9CRUS
	A0A0P5IFA5_9CRUS
	A0A0P5UXG4_9CRUS
	A0A0P5ZVF8_9CRUS
	A0A0P5KGK7_9CRUS
	A0A0P5CV43_9CRUS
	A0A0P6CUK9_9CRUS
	A0A0P5CQM2_9CRUS
	A0A0P5ZC80_9CRUS
	A0A0P5U0M5_9CRUS
	A0A0P6A0V7_9CRUS
	A0A0P5A675_9CRUS
	A0A0P5B9P6_9CRUS
	A0A0N8AY09_9CRUS
	A0A0P5CBX4_9CRUS
	A0A0N8CXP9_9CRUS
	A0A0P5UEE0_9CRUS
	A0A0P5FZP7_9CRUS
	A0A0N8EAC6_9CRUS
	A0A0P5DDV5_9CRUS
	A0A0P5Y4Q3_9CRUS
	A0A0P5MLE3_9CRUS
	A0A0P5B1Z3_9CRUS
	A0A0P5JY13_9CRUS
	A0A0P5AAY2_9CRUS
	A0A0P5L8W2_9CRUS
	A0A0P5P3T1_9CRUS
	A0A0N8E0F1_9CRUS
	A0A0A1WJY4_ZEUCU	CG8399_1 g.53194
	A0A0N8D1Y6_9CRUS
	A0A0P6ICE5_9CRUS
	A0A0P5QUJ8_9CRUS
	A0A0P6G7B3_9CRUS
	A0A0P5R067_9CRUS
	A0A0N8A5F1_9CRUS
	A0A0N8EGI5_9CRUS
	A0A0P5XUT4_9CRUS
	A0A0P4Y5Y7_9CRUS
	A0A0P5B4L4_9CRUS
	A0A0P5P6U5_9CRUS
	A0A0P5II62_9CRUS
	A0A0P6H9K7_9CRUS
	A0A0P4Z2Q3_9CRUS
	A0A0P5UYR7_9CRUS
	A0A0P5Y8G2_9CRUS
	A0A0P5WKL6_9CRUS
	A0A164WDS4_9CRUS	APZ42_021650
	A0A0P5UMB1_9CRUS
	A0A0P5HWN1_9CRUS
	A0A0P5ATM2_9CRUS
	A0A0N8BW76_9CRUS
	A0A0P5MEP2_9CRUS
	A0A0P4YEG4_9CRUS
	A0A0P5QR55_9CRUS
	A0A0P5RB60_9CRUS
	A0A162T5Q5_9CRUS	APZ42_011064
	A0A0P5EMP2_9CRUS
	A0A0P5ULV4_9CRUS
	A0A0P5YZX9_9CRUS
	A0A0P5MAC9_9CRUS
	A0A0N8DDR0_9CRUS
	A0A0P5WTC5_9CRUS
	A0A0P5KWD0_9CRUS
	A0A0N8BMT4_9CRUS
	A0A0P4YC59_9CRUS
	A0A0N8BX39_9CRUS
	A0A0P5DD93_9CRUS
	A0A0P5RTQ2_9CRUS
	A0A164Q6K2_9CRUS	APZ42_028572
	A0A0P5Z715_9CRUS
	A0A0P6AZG8_9CRUS
	A0A0N8A306_9CRUS
	A0A0N7ZWI9_9CRUS
	A0A0P6GHF3_9CRUS
	A0A0P5BZN8_9CRUS
	A0A0P6B6A0_9CRUS
	A0A0P6AKW3_9CRUS
	A0A0P6IEC9_9CRUS
	A0A0P5WBV1_9CRUS
	A0A0P5RV55_9CRUS
	A0A0P5NQ59_9CRUS
	A0A0P5UZ17_9CRUS
	A0A0P5GLB4_9CRUS
	A0A0P6EAD1_9CRUS
	A0A0P5YEP2_9CRUS
	A0A0P5BDJ7_9CRUS
	A0A0N8B3K8_9CRUS
	A0A0P5ZHB4_9CRUS
	A0A0P6DQT3_9CRUS
	A0A0N8BKW1_9CRUS
	A0A0P5LFD3_9CRUS
	A0A0N8B1I2_9CRUS
	A0A0N8E019_9CRUS
	A0A0P5E7D4_9CRUS
	A0A0P5XKR8_9CRUS
	A0A0V1EQ16_TRIPS	T4A_6644 T4C_13842
	A0A0V1EQ26_TRIPS	T4A_6644 T4C_13842
	A0A0P5T1T7_9CRUS
	W8C6I9_CERCA	FRRS1
	A0A2P2I8J2_9CRUS
	A0A0V1P4I8_9BILA	frrs1 T08_14461
	E2AIX0_CAMFO	EAG_15684
	E1ZX58_CAMFO	EAG_14060
	A0A0N7ZMX6_9CRUS
	A0A0P5V4Y8_9CRUS	APZ42_021641
	A0A0P4YPH8_9CRUS
	A0A0P4Z0V4_9CRUS	APZ42_021744
	A0A0P6D1J6_9CRUS
	A0A0P6FGZ0_9CRUS
	A0A0P5SV35_9CRUS
	A0A1V6NHZ9_9EURO	PENPOL_c008G02468
	A0A2K3QI46_9HYPO	TCAP_02879
	A0A166GQ67_9HOMO	PENSPDRAFT_675358
	A0A0G2FDL5_9PEZI	UCDDA912_g07787
	A0A1L7T5N0_FUSMA	FMAN_08929
	A0A2A9P5E8_9HYPO	XA68_16101
	Q0TVR2_PHANO	SNOG_16385
	A0A2S7PZD6_9HELO	CJF32_00008932
	A0A0D1C4E6_USTMA	UMAG_03605
	W6PU98_PENRF	PROQFM164_S01g001140
	A0A060T4X6_BLAAD	GNLVRS02_ARAD1B03432g
	A0A0D1E940_USTMA	UMAG_11244
	L8G5A6_PSED2	GMDG_02385
	A0A165GII4_9PEZI	L228DRAFT_148782
	L7IF04_MAGOY	OOU_Y34scaffold00301g58
	A0A2D3UMQ9_9PEZI	RCC_02646
	A0A165FFD2_9PEZI	L228DRAFT_213013
	A0A0D2ASA6_9PEZI	PV09_00300
	A0A0D2BD96_9PEZI	PV09_00300
	A0A0D1XM31_9PEZI	PV09_05235
	A0A1B8BYT7_9PEZI	VE00_09883
	A0A166AH06_9HOMO	PENSPDRAFT_589301
	A0A0D1E5G0_USTMA	UMAG_11245
	A0A0D1DTG5_USTMA	UMAG_05979
	A0A2S7PVC5_9HELO	CJF32_00010725
	C4JPC3_UNCRE	UREG_04505
	A0A292PUF5_9PEZI	GSTUAT00004778001
	A0A179H469_9HYPO	VFPBJ_03790
	A0A1L7T989_FUSMA	FMAN_13417
	A0A1L7UFR1_FUSMA	FMAN_11949
	Q0V134_PHANO	SNOG_02280
	A0A1L7TRK9_FUSMA	FMAN_10457
	A0A1L7UG60_FUSMA	FMAN_11837
	A0A1L7TAX6_FUSMA	FMAN_07600
	A0A0X8HS87_9SACH	AW171_hschr42389
	Q0U4U7_PHANO	SNOG_13217
	A0A084GED9_9PEZI	SAPIO_CDS1476
	Q0UCP9_PHANO	SNOG_10465
	A0A1L7T7L8_FUSMA	FMAN_09391
	Q0UKH1_PHANO	SNOG_07743
	A0A0J8S2Y9_COCIT	CIHG_09653
	A0A094GYT0_9PEZI	V501_06186
	A0A0J8RRF1_COCIT	CIHG_05159
	A0A1G4BEM0_9PEZI	CORC01_04912
	A0A094E3C5_9PEZI	V499_06840
	G2WTM2_VERDV	VDAG_01145
	A0A0B2WJ88_9HYPO	MAM_08159
	A2R1R7_ASPNC	An13g02180
	G2WYH8_VERDV	VDAG_02660
	A2QDC1_ASPNC	An02g06550
	A0A1S9RR18_9EURO	PEBR_17498
	V9DBS8_9EURO	G647_05574
	G2YCW7_BOTF4	BofuT4_P097230.1
	E9FC80_METRA	MAA_09879
	E9F9Y5_METRA	MAA_09084
	A0A1S9S1P6_9EURO	PEBR_09187
	A0A0M9VV96_9HYPO	ESCO_004148
	A0A1E1KCB7_9HELO	RCO7_08729
	E9FAI8_METRA	MAA_09314
	E9EN64_METRA	MAA_01202
	A0A1S9RBC5_9EURO	PEBR_37328
	G2XW44_BOTF4	BofuT4_P056150.1
	E9EYV3_METRA	MAA_05202
	E7KU11_YEASL	QA23_4243
	G2YD74_BOTF4	BofuT4_P094300.1
	A0A0D2ITP9_9EURO	Z518_00549
	W9WBM1_9EURO	A1O7_02804
	A0A010RP79_9PEZI	CFIO01_10568
	A0A022VT12_TRIRU	H103_07546
	A0A0D2K0W5_9EURO	Z520_07363
	N1P2S4_YEASC	CENPK1137D_1982
	A0A178EWP7_TRIRU	A7C99_6106
	A0A1E1KCI9_9HELO	RCO7_08772
	A0A1E1L2N2_9HELO	RCO7_10738
	A0A094D0X4_9PEZI	V496_07805
	A0A1W5DEC3_9LECA
	A0A135RNZ1_9PEZI	CNYM01_02679
	A0A1B8E8J3_9PEZI	VE03_03512
	E7KVU2_YEASL	QA23_5144
	A0A1W5CR79_9LECA
	F9X8R2_ZYMTI	MYCGRDRAFT_70729
	A0A178EUX5_TRIRU	A7C99_5911
	A0A1W5D9P2_9LECA
	A0A1E1LRN4_9HELO	RCO7_06347
	E7KVU1_YEASL	QA23_5143
	E9D591_COCPS	CPSG_04771
	A0A1S9RQY6_9EURO	PEBR_15212
	A0A0F7TXG7_9EURO	PMG11_08376
	G2XZ48_BOTF4	BofuT4_P047530.1
	A0A0D9P941_METAN	H634G_01805
	A0A1S9RBG4_9EURO	PEBR_36974
	E9D088_COCPS	CPSG_03516
	G2YE99_BOTF4	BofuT4_P024960.1
	H6QT10_PUCGT	PGTG_21915
	A0A1B8AT25_FUSPO	FPOA_04246
	A0A2H1GAL4_ZYMTR	ZT1E4_G4806
	A0A2N5U904_9BASI	PCASD_15033
	A0A2N5UJR0_9BASI	PCANC_21316
	E3L3P9_PUCGT	PGTG_16919
	M7WY73_RHOT1	RHTO_00010
	M7WKC9_RHOT1	RHTO_06556
	M7WKY7_RHOT1	RHTO_02018
	M7WWK7_RHOT1	RHTO_00765
	M7WTZ8_RHOT1	RHTO_01611
	B8N3U9_ASPFN	AFLA_031830
	B8MX08_ASPFN	AFLA_075950
	B8NCT5_ASPFN	AFLA_041700
	F2TLQ6_AJEDA	BDDG_07114
	A0A2H3ETF1_9HELO	BUE80_DR008290
	A0A084AK97_STACB	S7711_05556
	K2RZ96_MACPH	MPH_04717
	A0A1A7ME17_AURPU	AUREO_050530
	K2RE25_MACPH	MPH_10086
	A0A2H3F440_9HELO	BUE80_DR012370
	A1D6Y5_NEOFI	NFIA_066430
	A1D9N3_NEOFI	NFIA_029460
	A0A099NRA3_PICKU	JL09_g5537
	A0A1V2LJ16_PICKU	BOH78_3926
	K3VJG1_FUSPC	FPSE_06460
	A1D140_NEOFI	NFIA_008100
	Q7SFM3_NEUCR	NCU02009
	Q7SFL2_NEUCR	NCU02020
	A1DPA3_NEOFI	NFIA_059790
	A1CYH1_NEOFI	NFIA_033570
	A1DL31_NEOFI	NFIA_048390
	S0E6V5_GIBF5	FFUJ_06393
	S0E873_GIBF5	FFUJ_05917
	S0E9U0_GIBF5	FFUJ_08509
	B8NXP4_ASPFN	AFLA_008640
	A0A1Y2V8U6_9PEZI	M434DRAFT_73626
	R8BI92_TOGMI	UCRPA7_5455
	A0A2H3F2M5_9HELO	BUE80_DR013807
	B8NEZ8_ASPFN	AFLA_058620
	S0EDA7_GIBF5	FFUJ_12818
	S0E4L3_GIBF5	FFUJ_07423
	A0A1J9QDD5_9EURO	AJ78_05478
	A0A094F6M3_9PEZI	V500_07662
	A0A1Y6LIP1_ZYMTR	ZT1A5_G4728
	A0A093Z343_9PEZI	V491_08236
	R9XC98_ASHAC	AACERI_AaceriADR080W
	A0A061AJY9_CYBFA	CYFA0S_01e18558g
	A0A099NQL1_PICKU	JL09_g5803
	A0A2H3FDA2_9HELO	BUE80_DR001767
	A0A1Y2V0P4_9PEZI	M434DRAFT_14280
	A0A2H3EUP5_9HELO	BUE80_DR012366
	A0A2H3ENG4_9HELO	BUE80_DR010633
	F2TBS3_AJEDA	BDDG_03627
	A0A1B8GTT8_9PEZI	VE01_02702
	C8V6J6_EMENI	ANIA_03837
	D4DF93_TRIVH	TRV_05839
	A0A099NTI4_PICKU	JL09_g5536
	A0A1Z8JTD2_PICKU	CAS74_000180
	A0A1Z8JM59_PICKU	CAS74_002649
	A0A1V2LA50_CYBFA	BON22_1561
	A0A1V2L0U0_CYBFA	BON22_4649
	B8NLG9_ASPFN	AFLA_090960
	S0ENZ4_GIBF5	FFUJ_10548
	A6R0P4_AJECN	HCAG_03201
	A0A0G2GQ23_9EURO	UCRPC4_g01712
	A0A0D2C917_9EURO	PV07_07326
	A0A0A2VDD0_BEABA	BBAD15_g10424
	G5EAX6_EMENI	ANIA_07662
	C8VDB9_EMENI	ANIA_10893
	Q5ASP7_EMENI	AN8683.2
	D4CZ32_TRIVH	TRV_00069
	Q5AW12_EMENI	ANIA_07518
	A0A2H2ZEV8_9HYPO	A9Z42_0061520
	A0A2I0S6U6_9PEZI	BST61_czeina6g000310
	D4DF94_TRIVH	TRV_05840
	Q5BFA7_EMENI	ANIA_00773
	A0A0A2VDZ9_BEABA	BBAD15_g8566
	G3AVR2_SPAPN	FRE7 SPAPADRAFT_63848
	Q5B3H4_EMENI	ANIA_04906
	D4DFD0_TRIVH	TRV_05877
	A0A117E044_ASPNG	ABL_04636
	E9E4U3_METAQ	MAC_04891
	A0A1E3K740_9TREE	I350_02598
	A0A0D7BRK8_9AGAR	CYLTODRAFT_449535
	J5SEG8_TRIAS	A1Q1_06394
	A0A086T037_ACRC1	ACRE_065690
	A0A178AKS7_9PLEO	IQ06DRAFT_295512
	H0GJT6_SACCK	VIN7_3112
	D4AX23_ARTBC	ARB_00750
	H0GMX3_SACCK	VIN7_4291
	H0GYE0_SACCK	VIN7_8738
	A0A117E3T2_ASPNG	ABL_10246
	E9E6L0_METAQ	MAC_05508
	A0A117E2W7_ASPNG	ABL_06858
	A0A1L0BKP1_9ASCO	SAMEA4029009_CIC11G00000002297
	A0A117DV56_ASPNG	ABL_00698
	A0A1L0DUV9_9ASCO	SAMEA4029010_CIC11G00000004646
	A0A1V6PTD7_9EURO	PENANT_c041G06215
	H0GQB9_SACCK	VIN7_5212
	A0A1B9FVU8_9TREE	I302_07249
	A0A1E3K7W5_9TREE	I350_02612
	A0A1B9G265_9TREE	I302_04915
	D4B0S3_ARTBC	ARB_02049
	H0GMY7_SACCK	VIN7_4306
	A0A0U5FUE6_9EURO	ASPCAL01510
	A0A1G4JPW4_9SACH	LANO_0E01882G
	K1VN64_TRIAC	A1Q2_00115
	A0A1L7VNK5_FUSPR	FPRO_09398
	A0A177DZH9_ALTAL	CC77DRAFT_302760
	A0A1L0BK81_9ASCO	SAMEA4029009_CIC11G00000005701
	A0A1L7W8X9_FUSPR	FPRO_12486
	A0A177E206_ALTAL	CC77DRAFT_1056093
	A0A177E205_ALTAL	CC77DRAFT_1027993
	A0A1L7VRN4_FUSPR	FPRO_07995
	A0A2B7ZRS7_9EURO	GX50_01682
	A0A2B7ZLN2_9EURO	GX50_03052
	S7ZDR8_PENO1	PDE_03360
	X0JUF2_FUSOX	FOPG_00793
	G1UAA2_CANAX	CaJ7.0056 CaO19.7077
	X0D4M5_FUSOX	FOQG_01407
	A0A094G0S8_9PEZI	V498_02517
	N4Y0Z2_COCH4	COCC4DRAFT_46692
	A0A0L8VGX3_9SACH	KO01_04477
	A0A1L7VLW1_FUSPR	FPRO_10881
	A0A1L7VV45_FUSPR	FPRO_14072
	X0IPZ7_FUSOX	FOIG_15905
	A0A2L2T6M5_9HYPO
	A0A0L8VHZ3_9SACH	KO01_04948
	A0A1L7VRA5_FUSPR	FPRO_09879
	K1WFT7_TRIAC	A1Q2_05271
	A0A0U5G8S1_9EURO	ASPCAL11156
	A0A1B9FV84_9TREE	I302_08319
	A0A100IDM4_ASPNG	ABL_03082
	E9E6K9_METAQ	MAC_05507
	E9DXC6_METAQ	MAC_02274
	D4B0N3_ARTBC	ARB_02009
	A0A1L0GIR7_9ASCO	SAMEA4029009_CIC11G00000000016
	A0A1L0BFK1_9ASCO	SAMEA4029010_CIC11G00000004282
	A0A178AHU9_9PLEO	IQ06DRAFT_280887
	A0A2H3S5A2_GIBFU	FFC1_04927
	A0A0F4GB88_9PEZI	TI39_contig4169g00011
	A0A1Q8S5G1_9PEZI	CCHL11_00764
	A0A0I9YHG6_GIBFU	LW93_13605
	A0A0J0FBS5_GIBFU	LW93_11780
	A0A2H3REW5_GIBFU	FFC1_02980
	A0A0F4G7E6_9PEZI	TI39_contig5900g00005
	A0A0J0C1M4_GIBFU	LW93_1094
	A0A0F4GK76_9PEZI	TI39_contig459g00034
	A0A0I9XLF2_GIBFU	LW93_614
	A0A0F4GAR2_9PEZI	TI39_contig4338g00002
	A0A177AFZ5_9PEZI	VC83_02428
	A0A0F4GDC3_9PEZI	TI39_contig4118g00009
	J3KC25_COCIM	CIMG_03766
	C5MFT5_CANTT	CTRG_04928
	Q4WB75_ASPFU	AFUA_8G01310
	Q4WGG6_ASPFU	AFUA_7G04970
	W9XP44_9EURO	A1O1_09143
	A0A1E3IED1_9TREE	L198_07301
	Q4WIN0_ASPFU	AFUA_2G01270
	A0A1E3K6I0_9TREE	L198_00527
	A0A1E3IKU8_9TREE	L198_06547
	U1GB44_ENDPU	EPUS_04926
	X0KW50_FUSOX	FOTG_18616
	X0MAR7_FUSOX	FOTG_01792
	A0A2I1CWG1_9EURO	P168DRAFT_298645
	A0A2I1D0K3_9EURO	P168DRAFT_255721
	A0A2I1DE34_9EURO	P168DRAFT_230390
	S9W1W7_SCHCR	SPOG_01650
	A0A1Q5QBL3_9EURO	UA08_01454
	A0A284QVU6_9AGAR	ARMOST_03872
	M7U413_BOTF1	BcDW1_694
	M7UCM4_BOTF1	BcDW1_6908
	M7UT56_BOTF1	BcDW1_4383
	Q4WH30_ASPFU	AFUA_7G07120
	Q4WDQ1_ASPFU	AFUA_5G00260
	Q4WRK0_ASPFU	AFUA_1G16040
	M7U167_BOTF1	BcDW1_1735
	Q4WCR6_ASPFU	AFUA_6G02170
	A0A1V6THY3_9EURO	PENFLA_c008G01319
	M7TAP8_BOTF1	BcDW1_10970
	A0A1V6PF30_9EURO	PENDEC_c006G06256
	A0A1E3HVN9_9TREE	L202_02635
	A0A1L9S7K2_9EURO	ASPZODRAFT_154842
	A0A0B4GLZ2_9HYPO	MBR_02039
	A0A1E3HXQ3_9TREE	L202_02622
	A0A0B4GFK8_9HYPO	MBR_09321
	A0A072PMJ2_9EURO	A1O9_02666
	A0A1E3HNM9_9TREE	L198_08051
	A0A1E3ICX5_9TREE	L198_07312
	A0A072NYQ5_9EURO	A1O9_10912
	A0A1V6YA47_PENNA	PENNAL_c0027G03858
	A0A1J7JMR5_9PEZI	CONLIGDRAFT_302982
	S9X736_SCHCR	SPOG_01476
	A0A0B4G0Q4_9HYPO	MBR_07438
	A0A074XWP0_AURPU	M438DRAFT_313167
	G0S151_CHATD	CTHT_0012360
	S9RC11_SCHOY	SOCG_01864
	C5GML6_AJEDR	BDCG_05441
	A0A1D8PKY2_CANAL	FRP1 orf19.5634 CAALFM_C400110CA
	A0A178ZTW5_9EURO	AYL99_02108
	A0A178ZQZ8_9EURO	AYL99_03628
	A0A074Z1V7_9PEZI	AUEXF2481DRAFT_45455
	A0A074X5T4_AURPU	M438DRAFT_280808
	A0A0D0YAD1_9TREE	I306_02796
	A0A094D748_9PEZI	V497_03912
	A0A0L0W4C7_9BASI	PSTG_00831
	Q5APC2_CANAL	orf19.4843 CAALFM_C109780CA
	A0A2J5I218_9EURO	BDW42DRAFT_199924
	A0A0J6Y566_COCIT	CIRG_02582
	A0A0J7BEI6_COCIT	CIRG_08233
	A0A2H1GD99_ZYMTR	ZT3D1_G4698
	I4YHE4_WALMC	WALSEDRAFT_31478
	A0A1G4M7U9_LACFM	LAFE_0B03202G
	A0A2J5HRZ0_9EURO	BDW42DRAFT_186375
	I4YHE3_WALMC	WALSEDRAFT_67645
	A0A135SFH0_9PEZI	CSIM01_13704
	I4YIK4_WALMC	WALSEDRAFT_59419
	A0A2J5HW84_9EURO	BDW42DRAFT_168444
	A0A0L0W524_9BASI	PSTG_00502
	A0A0E1RVN2_COCIM	CIMG_05821
	A0A0F8TXD2_9EURO	ARAM_005007
	J3K1C9_COCIM	CIMG_08973
	A0A0L1IUJ4_ASPNO	ANOM_008626
	W9ZR45_FUSOX	FOMG_12817
	W2RX69_9EURO	HMPREF1541_04575
	A0A0L1IMF9_ASPNO	ANOM_010192
	G7X4T4_ASPKW	AKAW_00221
	C5GB18_AJEDR	BDCG_02292
	G2WM87_YEASK	K7_FRE7 SYK7_061871
	G0T265_RHOT2	RTG_03293
	R7Z3L5_CONA1	W97_08048
	R7YQ84_CONA1	W97_03209
	N4U261_FUSC1	FOC1_g10006870
	Q0CGG0_ASPTN	ATEG_07232
	Q75D69_ASHGO	AGOS_ABR154C
	A0A0C2ENY7_9PEZI	SPBR_04781
	K0K977_WICCF	BN7_991
	K0KCS0_WICCF	BN7_2430
	E5A166_LEPMJ	LEMA_P106530.1
	E4ZNC2_LEPMJ	LEMA_P038820.1
	A0A0L0NT47_CANAR	QG37_05705
	A0A2H1A7J0_CANAR	B9J08_000008
	E4ZXP8_LEPMJ	LEMA_P110620.1
	A0A074VUG5_9PEZI	M437DRAFT_84583
	A0A139I194_9PEZI	AC579_6325
	K1WVU7_MARBU	MBM_00888
	A0A0C3AP60_9HOMO	M408DRAFT_18293
	A0A074VL22_9PEZI	M437DRAFT_55958
	W9X6L7_9EURO	A1O5_10719
	A0A074W023_9PEZI	M437DRAFT_73828
	A0A0C3AFA8_9HOMO	M408DRAFT_77606
	A0A0C3ATL6_9HOMO	M408DRAFT_263736
	A0A2C5ZDD8_9HYPO	CDD83_7921
	A0A2H3RIV9_GIBFU	FFC1_04426
	A0A2H3SS60_GIBFU	FFC1_15429
	A0A0I9YHT8_GIBFU	LW93_3582
	A0A0F4GZE1_9PEZI	TI39_contig287g00003
	A0A2H3SP17_GIBFU	FFC1_14349
	A0A2H3SM44_GIBFU	FFC1_10817
	J4WJ57_BEAB2	BBA_00704
	J4W7Y5_BEAB2	BBA_04843
	A0A218Z1E9_9HELO	B2J93_702
	J4KQB8_BEAB2	BBA_01964
	T5BZT2_AJEDE	BDFG_03002
	A0A167RVB7_9PEZI	SPI_06176
	A0A167TFR2_9PEZI	SPI_05679
	A0A167N151_9PEZI	SPI_08507
	A0A1G4JMY7_9SACH	LADA_0F13850G
	A0A194URL8_9PEZI	VP1G_01547
	A0A1B9I297_9TREE	I206_04147
	G4U773_NEUT9	NEUTE2DRAFT_154705
	F0UT56_AJEC8	HCEG_08298
	A0A0M9ENC1_FUSLA	FLAG1_10632
	Q6FWS3_CANGA	CAGL0C03333g
	V5G4R3_BYSSN	PVAR5_5674
	V5G762_BYSSN	PVAR5_6533
	A0A0M9EQ56_FUSLA	FLAG1_09840
	A0A0N0DHA9_FUSLA	FLAG1_01871
	A0A167YQB5_9PEZI	SPI_01144
	A5E777_LODEL	LELG_05466
	J4WJW3_BEAB2	BBA_00959
	F0UAT0_AJEC8	HCEG_02161
	V5FY42_BYSSN	PVAR5_5666
	V5G3X7_BYSSN	PVAR5_5376
	C8ZHE6_YEAS8	EC1118_1O4_6535g
	C8ZHG5_YEAS8	EC1118_1O4_0111g
	V5G5H5_BYSSN	PVAR5_4771
	A0A135URC4_9PEZI	CSAL01_03900
	F0UDC6_AJEC8	HCEG_02725
	A0A0L6VKT6_9BASI	VP01_1410g2
	A0A1Y2X044_9PEZI	K445DRAFT_116480
	J6EQT2_TRIAS	A1Q1_06574
	B5VRA9_YEAS6	AWRI1631_150110
	A0A1Y2A8P4_9PLEO	BCR34DRAFT_596059
	E5R0A2_ARTGP	MGYG_01331
	A0A2H3CIW0_9AGAR	ARMSODRAFT_947219
	A0A2H4SAY0_CORMI	A9K55_006594
	A0A2H4SKE3_CORMI	A9K55_008671
	A0A2I1C7J7_9EURO	P174DRAFT_459753
	A0A2I1C3C7_9EURO	P174DRAFT_373793
	A0A0F7ZP35_9HYPO	HIM_05719
	A0A194S8V4_RHOGW	RHOBADRAFT_49412
	A0A2I1CK93_9EURO	P174DRAFT_455803
	G0R6Y2_HYPJQ	TRIREDRAFT_54144
	A0A0D2HG21_XYLBA	Z519_09907
	A0A2I1C6R7_9EURO	P174DRAFT_513729
	A0A139HMJ3_9PEZI	AC578_10016
	A0A2I1CBC5_9EURO	P174DRAFT_403317
	A0A2I1CER2_9EURO	P174DRAFT_440721
	E5R0J4_ARTGP	MGYG_01371
	B5VRB0_YEAS6	AWRI1631_150110
	A0A017S2M9_9EURO	EURHEDRAFT_465274
	H2ARL5_KAZAF	KAFR0C00190 KAFR_0C00190
	H2B296_KAZAF	KAFR0L01370 KAFR_0L01370
	A0A1V8SSZ4_9PEZI	B0A48_11869
	A0A017SEF1_9EURO	EURHEDRAFT_403147
	A0A017S455_9EURO	EURHEDRAFT_381080
	A0A1V8T6D9_9PEZI	B0A48_07541
	S3CMK7_GLAL2	GLAREA_02357
	A0A017SPN9_9EURO	EURHEDRAFT_446609
	A0A2H4SAU0_CORMI	A9K55_006467
	Q6C3G3_YARLI	YALI0_E35112g
	Q6C7R3_YARLI	YALI0_D26081g
	Q6CET6_YARLI	YALI0_B13090g
	A0A2H4SDR8_CORMI	A9K55_005464
	A7TPV0_VANPO	Kpol_1000p9
	A0A1E4RJG0_9ASCO	HYPBUDRAFT_152368
	A0A2K0W3M4_GIBNY	FNYG_09762
	Q6CET4_YARLI	YALI0_B13134g
	Q6C2K8_YARLI	YALI0_F07040g
	A0A2H4SUJ4_CORMI	A9K55_001058
	Q6CET8_YARLI	YALI0_B13046g
	Q6C6M7_YARLI	YALI0_E08096g
	Q6C3A4_YARLI	YALI0_F01386g
	Q6C208_YARLI	YALI0_F11825g
	A0A2H4STF5_CORMI	A9K55_000678
	Q6CF26_YARLI	YALI0_B10846g
	A0A2H4SUZ1_CORMI	A9K55_001102
	Q6CET5_YARLI	YALI0_B13112g
	A0A1Y1Z1Z7_9PLEO	BCR34DRAFT_604953
	A0A1E3ND81_9ASCO	PICMEDRAFT_37632
	A0A1Y2A8R9_9PLEO	BCR34DRAFT_504070
	A0A1Z5SMS6_HORWE	BTJ68_14995
	C1GKV0_PARBD	PADG_07957
	M7T4Q7_EUTLA	UCREL1_1382
	M7SZZ0_EUTLA	UCREL1_751
	H6BMK7_EXODN	HMPREF1120_01235
	M7T6Q1_EUTLA	UCREL1_10736
	M7SFV8_EUTLA	UCREL1_7904
	M7SS39_EUTLA	UCREL1_5686
	H6BKV6_EXODN	HMPREF1120_00949
	A0A2P2HT80_ASPFA	AFLA70_30g005080
	A0A0U1LS22_TALIS	PISL3812_03200
	A0A0U1LRI8_TALIS	PISL3812_03020
	R7S287_PUNST	PUNSTDRAFT_146546
	U7PSD3_SPOS1	HMPREF1624_05276
	A0A2P2HTS6_ASPFA	AFLA70_75g003510
	H8XBJ4_CANO9	CORT_0H00650
	A0A2P2HTU5_ASPFA	AFLA70_271g001100
	A0A2P2HIC5_ASPFA	AFLA70_162g001911
	A0A2P2HUF7_ASPFA	AFLA70_450g000781
	A0A2P2HSS3_ASPFA	AFLA70_70g003260
	H6C1H0_EXODN	HMPREF1120_05779
	H6BSK2_EXODN	HMPREF1120_02382
	H6CAR6_EXODN	HMPREF1120_08807
	M7T1M5_EUTLA	UCREL1_9340
	A0A094BJK0_9PEZI	V492_04967
	A0A0S7DN15_9EURO	ALT_1152
	H6BL01_EXODN	HMPREF1120_00029
	A0A0C7N7S2_9SACH	LALA0_S05e08174g
	M2V960_COCH5	COCHEDRAFT_1167315
	A0A0D2EVT1_9EURO	PV05_10618
	A0A1J9Q5Z4_9EURO	ACJ73_05128
	A0A0U1LXU9_TALIS	PISL3812_05210
	F2SE05_TRIRC	TERG_00135
	C5P6S2_COCP7	CPC735_024580
	A0A0W0F9E4_9AGAR	WG66_14504
	A0A0D1YQ39_9EURO	PV11_08923
	M7TTS0_EUTLA	UCREL1_2887
	H6BQ38_EXODN	HMPREF1120_02652
	F8N3C4_NEUT8	NEUTE1DRAFT_70716
	A0A2I2F6D8_9EURO	BDW47DRAFT_53228
	A0A2B7X1C5_9EURO	GX51_04459
	A0A2B7XFE0_9EURO	GX51_01782
	A0A2I2EYU0_9EURO	BDW47DRAFT_113740
	A0A0D0SX56_9TREE	I313_06502
	C6H8W8_AJECH	HCDG_02649
	A0A202G394_CLALS	A9F13_15g00869
	E6RA52_CRYGW	CGB_G6560C
	E6RCZ4_CRYGW	CGB_J2400C
	L7IT18_MAGOP	OOW_P131scaffold01387g3
	A0A0D2BPX7_9EURO	PV08_01125
	H8XBJ5_CANO9	CORT_0H00660
	A0A0D9N4D0_ASPFA	AFLA70_671g000481
	H2U7C6_TAKRU
	A0A093J786_FULGA	N327_11249
	A0A093D0X9_TAUER	N340_01966
	A0A091JY98_COLST	N325_12534
	A0A091JSV9_COLST	N325_05887
	A0A146NR42_FUNHE
	A0A146UT83_FUNHE
	A0A146RQZ1_FUNHE
	A0A146YI52_FUNHE
	A0A0K0F2I1_9BILA
	A0A0N4XC62_NIPBR
	A0A094ZJD1_SCHHA	MS3_02889
	A0A0L7L502_9NEOP	OBRU01_11749
	A0A158QZY8_NIPBR
	A0A2H8TDL1_9HEMI
	A0A2H8TR39_9HEMI	frrs1_1
	A0A0N4XY56_NIPBR
	A0A151IHA2_9HYME	ALC62_08069
	K9IWZ1_DESRO
	A0A2K5V4A4_MACFA	CYBRD1
	A0A2K5UFI8_MACFA	FRRS1L
	A0A2K5ZL95_MANLE	CYB561
	L5KLF6_PTEAL	PAL_GLEAN10014899
	G1T7N5_RABIT	FRRS1L
	G1SHU3_RABIT	STEAP4
	M7ZJ38_TRIUA	TRIUR3_35142
	M7ZHM5_TRIUA	TRIUR3_27226
	A0A210QGL0_MIZYE	KP79_PYT08787
	A0A210Q599_MIZYE	KP79_PYT06644
	A0A210PU22_MIZYE	KP79_PYT19665
	A0A2L2YXU6_PARTP
	A0A2B4S8U0_STYPI	frrs1 AWC38_SpisGene8993
	A0A210QC97_MIZYE	KP79_PYT09302
	A0A2G8L6W9_STIJA	BSL78_07077
	A0A2G8KZR2_STIJA	BSL78_09628
	A0A2G8LBN5_STIJA	BSL78_05436
	A0A210Q7Q9_MIZYE	KP79_PYT08891
	A0A210PYC4_MIZYE	KP79_PYT17379
	A0A210Q586_MIZYE	KP79_PYT06645
	A0A210QAK8_MIZYE	KP79_PYT09069
	A0A210PXB2_MIZYE	KP79_PYT21009
	A0A210Q2H7_MIZYE	KP79_PYT08598
	A0A210Q5A2_MIZYE	KP79_PYT06643
	A0A1W4VDZ3_DROFC	LOC108093927
	A0A2G8LD18_STIJA	BSL78_04883
	A0A2G8KZP9_STIJA	BSL78_09630
	A0A2B4S3J4_STYPI	frrs1 AWC38_SpisGene11420
	A0A210Q5A9_MIZYE	KP79_PYT06646
	A0A210Q5E7_MIZYE	KP79_PYT06642
	A0A2B4S7U2_STYPI	frrs1 AWC38_SpisGene10803
	A0A1Y1KP16_PHOPY
	A0A2G8JW48_STIJA	BSL78_23188
	H0XK05_OTOGA	FRRS1L
	A0A2J8UZB9_PONAB	CR201_G0023877
	A0A2J8UZD3_PONAB	CR201_G0023877
	A0A2J8VQV8_PONAB	CR201_G0017086
	A0A2J8UZB8_PONAB	CR201_G0023877
	A0A2J8UZC4_PONAB	CR201_G0023877
	A0A2J8VQW1_PONAB	CR201_G0017086
	A0A1S3A138_ERIEU	LOC103117574
	K7B1L1_PANTR	CYBRD1
	H2QXN8_PANTR	FRRS1L
	M3XEC8_FELCA	STEAP4
	A0A2I2URT2_FELCA	CYBRD1
	A0A2K5L6P1_CERAT	FRRS1L
	M3W731_FELCA	STEAP3
	H0WSP5_OTOGA	STEAP4
	W5PTM8_SHEEP
	W5NVF1_SHEEP	CYBRD1
	H0WV10_OTOGA	CYB561
	W5PAT2_SHEEP	FRRS1L
	A0A2J8PQU0_PANTR	CK820_G0001472
	L5M2Y4_MYODS	MDA_GLEAN10026268
	A0A2J8QYQ6_PANTR	CK820_G0011631
	A0A2J8QYR1_PANTR	CK820_G0011631
	K7DI37_PANTR	CYBRD1
	A0A2J8QYP6_PANTR	CK820_G0011631
	H2QUW4_PANTR	STEAP2
	A0A2J8QYP8_PANTR	CK820_G0011631
	A0A2J8QYR0_PANTR	CK820_G0011631
	A0A2J8PQU7_PANTR	CK820_G0001472
	A0A2I3SAZ7_PANTR	CYB561
	A0A2J8QYQ5_PANTR	CK820_G0011631
	A0A2J8UZC0_PONAB	CR201_G0023877
	A0A2J8VQV3_PONAB	CR201_G0017086
	A0A2J8QYP9_PANTR	CK820_G0011631
	A0A2J8UZD7_PONAB	CR201_G0023877
	A0A2J8UZC1_PONAB	CR201_G0023877
	F7EH72_ORNAN	STEAP2
	W5PQD3_SHEEP	STEAP4
	H0WG13_OTOGA	CYBRD1
	A0A2J8UZC2_PONAB	CR201_G0023877
	A0A2J8UZC3_PONAB	CR201_G0023877
	A0A2J8UZC6_PONAB	CR201_G0023877
	M3WV12_FELCA	FRRS1L
	A0A2K5NUG5_CERAT	CYB561
	A0A2K5NU58_CERAT	CYB561
	A0A2K5MEI0_CERAT	CYBRD1
	A0A2K5MEG5_CERAT	CYBRD1
	A0A2K5NUH1_CERAT	CYB561
	A0A2U3XN25_LEPWE	FRRS1
	A0A2K5KKF7_CERAT	FRRS1
	A0A2K5NU57_CERAT	CYB561
	A0A2K6M152_RHIBE	CYB561
	A0A2K6D0I7_MACNE	CYBRD1
	A0A2K6CGB0_MACNE	FRRS1
	A0A2K6CPU2_MACNE	CYB561
	A0A2K6CPV0_MACNE	CYB561
[truncated: 903 more rows]
