# Supplementary material for: Iron requirements and uptake strategies of the globally abundant marine ammonia-oxidising archaeon, Nitrosopumilus maritimus SCM1
Source: ISME J. 2019 May 10;13(9):2295–305. doi: 10.1038/s41396-019-0434-8 (PMC6776035; doi:10.1038/s41396-019-0434-8)
Supplement: Supplementary file 7 — Supplementary Table 6 [file 41396_2019_434_MOESM7_ESM.xlsx]

## Sheet: Table S6.
	Supplementary Table 6. BLASTp search results for SCM1 genes showing homology with candidate ferric reductases (see Supplementary Table 4).
	Organism	Gene	Protein name	Homologous gene in SCM1	Protein name	% identity	alignment length	E-value	bit score	% positives
	Halobacterium salinarum	VNG_2607C	Uncharacterized protein (ferric-chelate reductase (NADPH) activity - GO: 0052851)	Nmar_0180	NADP oxidoreductase coenzyme F420-dependent	29.717	212	1.92e-27	100	53.3
	Methanocaldococcus jannaschii	FNO_METJA	F420-dependent NADP reductase (ferric-chelate reductase (NADPH) activity - GO: 0052851)	Nmar_0180	NADP oxidoreductase coenzyme F420-dependent	36.111	216	2.29e-27	100	54.17
